# Supplementary material for: Identification of Chilling Accumulation-Associated Genes for Litchi Flowering by Transcriptome-Based Genome-Wide Association Studies
Source: Front Plant Sci. 2022 Feb 23;13:819188. doi: 10.3389/fpls.2022.819188 (PMC8905319; doi:10.3389/fpls.2022.819188)
Supplement: Supplementary file 3 [file Table_1.xlsx]

## Sheet: Sheet1
Accessions	‘whitish millet’ emerge time	Accession number	Symbol A	Symbol B	Symbol C	Origin	Pedigree	Grown area	Flowering property
9918	26/10/2014	Lc31	1	56	19.5	China	Unknown	China	early
Sanyuehong	24/10/2014	Lc40	1	54	19.5	China	Unknown	China	early
Zaoliguo	24/10/2014	Lc78	1	54	19.5	China	Unknown	China	early
991	24/10/2014	Lc79	1	54	19.5	China	Unknown	China	early
Khom	15/11/2014	Lc13	1	76	354.1	China	Unknown	Thailand	early
Kaleka	15/11/2014	Lc20	1	76	354.1	China	Unknown	Thailand	early
SN-line 3	07/11/2014	Lc88	2	68	66.9	China	Sanyuehong×Nuomici	China	early
SN-line 2	08/11/2014	Lc87	2	69	132	China	Sanyuehong×Nuomici	China	early
SN-line 1	10/11/2014	Lc86	2	71	190.6	China	Sanyuehong×Nuomici	China	early
Nanqizaosheng	20/11/2014	Lc03	2	81	604	China	Unknown	China	early
Ruanzhizaohong	13/12/2014	Lc59	3	104	2431.1	China	Unknown	China	early-medium
SF-line 1	13/12/2014	Lc80	3	104	2431.1	China	Sanyuehong×Feizixiao	China	early-medium
SF-line 2	13/12/2014	Lc81	3	104	2431.1	China	Sanyuehong×Feizixiao	China	early-medium
Yingzhizaohong	14/12/2014	Lc50	3	105	2626.3	China	Unknown	China	early-medium
SF-line 8	14/12/2014	Lc82	3	105	2626.3	China	Sanyuehong×Feizixiao	China	early-medium
Feizixiao	20/12/2014	Lc43	3	111	3691.5	China	Unknown	China	early-medium
Xiafanzhi	26/12/2014	Lc64	4	117	4516.7	China	Unknown	China	medium
Kulin	05/01/2015	Lc30	4	127	6137.8	China	Unknown	China	medium
Shuilin	05/01/2015	Lc51	4	127	6137.8	China	Unknown	China	medium
Wuyejiu	05/01/2015	Lc66	4	127	6137.8	China	Unknown	China	medium
Jinzhong	10/01/2015	Lc39	4	132	6721.4	China	Unknown	China	medium
Jianye	10/01/2015	Lc58	5	132	6721.4	China	Unknown	China	medium
Gongzai	16/01/2015	Lc27	5	138	7865.6	China	Unknown	China	medium
Yulindingxiang	18/01/2015	Lc12	5	140	8158.3	China	Unknown	China	medium
Guilin	24/01/2015	Lc29	5	146	8978.1	China	Unknown	China	medium
Xiapuli	26/01/2015	Lc61	5	148	9072.6	China	Unknown	China	medium
Huangdijiu	26/01/2015	Lc67	5	148	9072.6	China	Unknown	China	medium
Dajinzhong	06/01/2015	Lc62	6	128	6150.4	China	Unknown	China	medium-late
Wuheli	10/01/2015	Lc55	6	132	6721.4	China	Unknown	China	medium-late
Zhumuru	10/01/2015	Lc60	6	132	6721.4	China	Unknown	China	medium-late
Chenzi	15/01/2015	Lc47	6	137	7704.9	China	Unknown	China	medium-late
SG-line 10	15/01/2015	Lc84	6	137	7704.9	China	Sanyuehong×Guiwei	China	medium-late
Xijiaozi	16/01/2015	Lc33	6	138	7865.6	China	Unknown	China	medium-late
SG-line 8	19/01/2015	Lc83	6	141	8310.2	China	Sanyuehong×Guiwei	China	medium-late
SG-line 11	20/01/2015	Lc85	6	142	8479	China	Sanyuehong×Guiwei	China	medium-late
Siliangguo	24/01/2015	Lc35	6	146	8978.1	China	Unknown	China	medium-late
Quanzhouzaohong	26/01/2015	Lc26	6	148	9072.6	China	Unknown	China	medium-late
Baili	26/01/2015	Lc49	6	148	9072.6	China	Unknown	China	medium-late
Miaozhongli	26/01/2015	Lc52	6	148	9072.6	China	Unknown	China	medium-late
Dahongpao	26/01/2015	Lc57	6	148	9072.6	China	Unknown	China	medium-late
Guiwei	26/01/2015	Lc71	6	148	9072.6	China	Unknown	China	medium-late
Caomeili	27/01/2015	Lc24	6	149	9139.3	China	Unknown	China	medium-late
Casino	28/01/2015	Lc42	6	150	9185.8	China	Unknown	Australia	medium-late
Caikengrouwan	03/02/2015	Lc65	6	156	9927.6	China	Unknown	China	medium-late
Dazao	22/01/2015	Lc06	7	144	8729.8	China	Unknown	China	late
Ziniangxi	23/01/2015	Lc15	7	145	8878.3	China	Unknown	China	late
Shuimi	23/01/2015	Lc54	7	145	8878.3	China	Unknown	China	late
Congxing	26/01/2015	Lc76	7	148	9072.6	China	Unknown	China	late
Fenghua	26/01/2015	Lc77	7	148	9072.6	China	Unknown	China	late
Baodianli	27/01/2015	Lc08	7	149	9139.3	China	Unknown	China	late
Seedling tree	27/01/2015	Lc17	7	149	9139.3	China	Unknown	China	late
Salathial	28/01/2015	Lc45	7	150	9185.8	China	Unknown	South Africa	late
Songjiaxiang	30/01/2015	Lc74	7	152	9388.9	China	Unknown	China	late
Nuomici	03/02/2015	Lc44	7	156	9927.6	China	Unknown	China	late
Shakengzhong	08/02/2015	Lc02	7	161	10763.7	China	Unknown	China	late
Hexiachuan	08/02/2015	Lc10	7	161	10763.7	China	Unknown	China	late
Lingfengnuo	08/02/2015	Lc11	7	161	10763.7	China	Unknown	China	late
Xiaojinzhong	08/02/2015	Lc23	7	161	10763.7	China	Unknown	China	late
Huaizhi	08/02/2015	Lc38	7	161	10763.7	China	Unknown	China	late
Kuiwei Pink	25/01/2015	Lc05	8	147	9025	China	Unknown	Australia	late
Heiye	26/01/2015	Lc21	8	148	9072.6	China	Unknown	China	late
Lanzhu	27/01/2015	Lc75	8	149	9139.3	China	Unknown	China	late
Guanyinlü	28/01/2015	Lc07	8	150	9185.8	China	Unknown	China	late
Zili	28/01/2015	Lc09	8	150	9185.8	China	Unknown	China	late
Jidi	28/01/2015	Lc32	8	150	9185.8	China	Unknown	China	late
Longyanben	30/01/2015	Lc34	8	152	9388.9	China	Unknown	China	late
Tongzai	31/01/2015	Lc69	8	153	9572	China	Unknown	China	late
Jingganghongnuo	01/02/2015	Lc48	8	154	9717.5	China	Unknown	China	late
Wanpu	01/02/2015	Lc68	8	154	9717.5	China	Unknown	China	late
Hainanli	02/02/2015	Lc70	8	155	9852.2	China	Unknown	China	late
Bengal	03/02/2015	Lc28	8	156	9927.6	China	Unknown	Bangladesh	late
Hehuadahongli	03/02/2015	Lc37	8	156	9927.6	China	Unknown	China	late
Qingpitian	06/02/2015	Lc14	8	159	10474.1	China	Unknown	China	late
Zaopu	06/02/2015	Lc73	8	159	10474.1	China	Unknown	China	late
Xuehuaizi	08/02/2015	Lc01	8	161	10763.7	China	Unknown	China	late
Liuyuexue	08/02/2015	Lc04	8	161	10763.7	China	Unknown	China	late
Shangshuhuai	08/02/2015	Lc18	8	161	10763.7	China	Unknown	China	late
Baibozaohong	08/02/2015	Lc22	8	161	10763.7	China	Unknown	China	late
Zhuangyuanhong	08/02/2015	Lc25	8	161	10763.7	China	Unknown	China	late
Maguili	08/02/2015	Lc36	8	161	10763.7	China	Unknown	China	late
Jizuili	08/02/2015	Lc46	8	161	10763.7	China	Unknown	China	late
Baitangyin	08/02/2015	Lc56	8	161	10763.7	China	Unknown	China	late
Yuhebao	08/02/2015	Lc63	8	161	10763.7	China	Unknown	China	late
Lingshanxiangli	09/02/2015	Lc19	8	162	10930.9	China	Unknown	China	late
Waichee	10/02/2015	Lc16	8	163	11077.5	China	Unknown	South Africa	late
Shiyueli	16/02/2015	Lc53	8	169	11652.5	China	Unknown	China	late
Dongliuyihao	16/02/2015	Lc72	8	169	11652.5	China	Unknown	China	late
