# Supplementary material for: Identification of Chilling Accumulation-Associated Genes for Litchi Flowering by Transcriptome-Based Genome-Wide Association Studies
Source: Front Plant Sci. 2022 Feb 23;13:819188. doi: 10.3389/fpls.2022.819188 (PMC8905319; doi:10.3389/fpls.2022.819188)
Supplement: Supplementary file 4 [file Table_2.XLSX]

## Sheet: Sheet1
Name	Gene ID	Sequence F（5ˊ→3ˊ）	Sequence R（5ˊ→3ˊ）
β-actin		AGTTTGGTTGATGTGGGAGAC	TGGCTGAACCCGAGATGAT
CO1	CCG058352.1	AGTTGGCGGTTGTCTTGATAG	GAGAAGGTGTGGCCGAGTTTT
FKF1	CCG038980.1	CTCCATCTCAGCTCTTCCTTTT	TCATTCAGTAACCACTCCTCCC
PHYC	CCG045847.2	GTTTTGGTTTGATTGAGAAGCC	CGAAATGTTGACAGAAGAGGAG
ZTL	CCG013580.2	GTTTCCTCCTTTTGACCTCTAA	GAATTGCTATCCCACTCCATTC
COP1	CCG031190.1	ACGGACACGGAAACGATG	TTGTAATGCCTGACGAAA
NFYB3	CCG029896.1	ACAAGTGCCAGCGTGAGAA	GATGATACCCGCCAGAACC
APRR9	CCG028219.1	GCCACTAATAACATTCAACC	AGGCTCCAAATCTTTCTGCT
VRN1	CCG006818.1	TTTACATTGGAGAACAATTTGG	TACTTGAAGAGGTTTTAGCGAC
EMF2	CCG007444.2	GAGTTGTTTGAATAAGGAC	TAACCGAATAATGCGAGA
SPL12	CCG053218.1	CTGAGTATTCCTTCAGCCGCTT	CCATTGTTTTTTCCACCACCAT
SPL14	CCG047869.1	GAGAATGTGCTGGATGCC	GGTTTTTGCCTGGAGTTG
UBC2	CCG029021.2	CCAGTGCCTTCTTTGGATGC	TCAACCCATAGCATACTTCT
UBC2	CCG063563.1	TGTGGATCTTCCTCCTGGTGT	TTCGGGGACTGTTGAACTGCT
ULT1	CCG042033.1	GATACGGTGACGCTGTTG	TCTGACTCTGTCCAGGTTCTA
