# Supplementary material for: Identification of Chilling Accumulation-Associated Genes for Litchi Flowering by Transcriptome-Based Genome-Wide Association Studies
Source: Front Plant Sci. 2022 Feb 23;13:819188. doi: 10.3389/fpls.2022.819188 (PMC8905319; doi:10.3389/fpls.2022.819188)
Supplement: Supplementary file 5 [file Table_3.XLSX]

## Sheet: Sheet1
Sample name	Raw Data (bp)	Total Reads	Clean Reads	Clean Reads/Total Reads (%)	Mapping Ratio (%)
Lc01	737000000	4913086	4526356	92.13	0.6304
Lc02	981000000	6537136	5934252	90.78	0.6891
Lc03	2130000000	14209710	11605322	81.67	0.7784
Lc04	2120000000	14153758	12458892	88.03	0.7211
Lc05	1790000000	11906370	9117018	76.57	0.7391
Lc06	1300000000	8680058	7222352	83.21	0.7428
Lc07	1590000000	10588144	7868220	74.31	0.7
Lc08	1680000000	11169408	8584190	76.85	0.626
Lc09	1600000000	10634464	7686192	72.28	0.6242
Lc10	514000000	3425528	2739874	79.98	0.6622
Lc11	1270000000	8443936	7782984	92.17	0.6396
Lc12	2210000000	14743702	11413956	77.42	0.6581
Lc13	2470000000	16475806	15757560	95.64	0.6056
Lc14	666000000	4443058	3526864	79.38	0.7721
Lc15	745000000	4967430	4175328	84.05	0.7526
Lc16	755000000	5035382	3924638	77.94	0.7527
Lc17	787000000	5247548	4216286	80.35	0.7604
Lc18	728000000	4853332	3949548	81.38	0.7478
Lc19	686000000	4575298	3884334	84.9	0.7445
Lc20	736000000	4903606	4195828	85.57	0.7583
Lc21	717000000	4778858	3656014	76.5	0.7678
Lc22	1080000000	7194914	6604594	91.8	0.6458
Lc23	1550000000	10333224	9608750	92.99	0.6485
Lc24	396000000	2642582	2491330	94.28	0.6234
Lc25	1090000000	7239178	6321050	87.32	0.6355
Lc26	1120000000	7475434	6707122	89.72	0.6277
Lc27	940000000	6265112	5880298	93.86	0.6719
Lc28	772000000	5148806	4555126	88.47	0.6773
Lc29	748000000	4987958	4595514	92.13	0.6667
Lc30	4010000000	26584914	25389508	95.5	0.6455
Lc31	1550000000	10311168	9846624	95.49	0.6749
Lc32	1310000000	8747402	7624082	87.16	0.5872
Lc33	833000000	5550628	4957582	89.32	0.6592
Lc34	1130000000	7525262	6813878	90.55	0.5879
Lc35	832000000	5547574	5286030	95.29	0.61
Lc36	1900000000	12611724	11746080	93.14	0.6069
Lc37	876000000	5839598	5484022	93.91	0.6186
Lc38	1860000000	12331692	11499134	93.25	0.61
Lc39	1170000000	7782780	7437006	95.56	0.6463
Lc40	2210000000	14733722	13558494	92.02	0.6792
Lc42	954000000	6359864	6001488	94.37	0.6423
Lc43	2880000000	19063180	18237580	95.67	0.7209
Lc44	1640000000	10862500	10058910	92.6	0.6618
Lc45	1290000000	8593098	7700476	89.61	0.6434
Lc46	616000000	4109556	3122506	75.98	0.6252
Lc47	662000000	4414108	3338066	75.62	0.6775
Lc48	684000000	4557038	3772186	82.78	0.6198
Lc49	489000000	3262188	2669160	81.82	0.6371
Lc50	2630000000	17443756	16598392	95.15	0.662
Lc51	4150000000	27511760	26155996	95.07	0.6308
Lc52	533000000	3552462	2816286	79.28	0.6313
Lc53	551000000	3670728	2378520	64.8	0.6832
Lc54	902000000	6010506	4443628	73.93	0.6592
Lc55	743000000	4951264	3449564	69.67	0.6531
Lc56	799000000	5329720	4200308	78.81	0.5912
Lc57	1110000000	7375702	5744088	77.88	0.6665
Lc58	748000000	4989394	4262342	85.43	0.5999
Lc59	1180000000	7846992	6704698	85.44	0.659
Lc60	732000000	4878056	3648744	74.8	0.621
Lc61	656000000	4376512	3573004	81.64	0.5891
Lc62	942000000	6281326	5392934	85.86	0.5914
Lc63	393000000	2617086	2381480	91	0.6118
Lc64	792000000	5276668	4275800	81.03	0.6735
Lc65	655000000	4364862	4203788	96.31	0.6889
Lc66	848000000	5655830	4854746	85.84	0.6535
Lc67	494000000	3293512	2936726	89.17	0.6248
Lc68	511000000	3406798	2955026	86.74	0.6257
Lc69	540000000	3597150	3204264	89.08	0.6047
Lc70	983000000	6555650	5797042	88.43	0.6122
Lc71	1370000000	9100680	8846640	97.21	0.6162
Lc72	540000000	3601126	2350468	65.27	0.5998
Lc73	1720000000	11467656	10141902	88.44	0.5815
Lc74	681000000	4542156	3963054	87.25	0.624
Lc75	1680000000	11117148	10474048	94.22	0.6587
Lc76	486000000	3241586	2784372	85.9	0.6586
Lc77	197000000	1314410	1098746	83.59	0.644
Lc78	1840000000	12294410	11331486	92.17	0.6858
Lc79	652000000	4343654	3880208	89.33	0.6639
Lc80	1010000000	6730676	5972196	88.73	0.6631
Lc81	602000000	4010094	3550444	88.54	0.6344
Lc82	497000000	3314590	2928674	88.36	0.648
Lc83	202000000	1344804	1292848	96.14	0.6578
Lc84	423000000	2818062	2719870	96.52	0.646
Lc85	603000000	4021300	3846054	95.64	0.6599
Lc86	361000000	2403568	2321092	96.57	0.6346
Lc87	492000000	3278480	3173354	96.79	0.6737
Lc88	613000000	4087770	3904776	95.52	0.7073
