# Supplementary material for: Identification of Chilling Accumulation-Associated Genes for Litchi Flowering by Transcriptome-Based Genome-Wide Association Studies
Source: Front Plant Sci. 2022 Feb 23;13:819188. doi: 10.3389/fpls.2022.819188 (PMC8905319; doi:10.3389/fpls.2022.819188)
Supplement: Supplementary file 6 [file Table_4.XLSX]

## Sheet: Sheet1
Before filter	After filter	Effectiv SNP percentage
220504	98155	0.4451
