# Supplementary material for: Identification of Chilling Accumulation-Associated Genes for Litchi Flowering by Transcriptome-Based Genome-Wide Association Studies
Source: Front Plant Sci. 2022 Feb 23;13:819188. doi: 10.3389/fpls.2022.819188 (PMC8905319; doi:10.3389/fpls.2022.819188)
Supplement: Supplementary file 7 [file Table_5.XLSX]

## Sheet: SNPs
SNP	CHR	Site	P-value	R2	Gene ID
rs43	scaffold2131	430427	6.52063e-07	0.626292	CCG026917.1;
rs47	scaffold2131	435646	4.62769e-07	0.606569	CCG026918.1;
rs48	scaffold2131	435650	4.62769e-07	0.606569	CCG026918.1;
rs77	scaffold2131	454651	2.25734e-06	0.348444	CCG026922.1;
rs124	scaffold219	100136	3.05907e-07	0.627785	CCG027660.1;
rs306	scaffold1016	207689	1.79691e-07	0.524347	CCG003146.1;
rs542	scaffold4515	43395	4.83177e-06	0.376074	CCG048318.1;
rs731	scaffold348	970363	7.71026e-06	0.413258	CCG041835.1;
rs774	scaffold3592	53934	3.32664e-06	0.348259	CCG042596.1;
rs778	scaffold3592	54964	2.60193e-06	0.351604	CCG042597.1;
rs806	scaffold3881	146343	1.38018e-06	0.611044	CCG044697.1;
rs812	scaffold3881	165619	2.80338e-06	0.733871	CCG044699.1;
rs859	scaffold6281	17999	2.50514e-06	0.533392	CCG056203.1;
rs932	scaffold1198	70511	9.18646e-07	0.449267	CCG007643.1;
rs978	scaffold1198	135658	1.21196e-06	0.662887	CCG007651.1;
rs1562	scaffold4318	46251	9.56541e-06	0.384508	CCG047321.1;
rs1592	scaffold2539	88683	5.06756e-07	0.493309	CCG032359.1;
rs1603	scaffold2539	131634	1.63303e-06	0.617084	CCG032363.1;
rs1613	scaffold2539	142211	3.65729e-08	0.651915	CCG032364.1;
rs1660	scaffold2539	237951	3.83357e-07	0.619778	CCG032377.1;
rs1903	scaffold222	154117	3.09061e-06	0.513124	CCG028139.1;
rs1917	scaffold222	218691	5.55507e-06	0.617091	CCG028146.1;
rs1921	scaffold986	62372	1.78295e-06	0.626185	CCG067305.5;
rs1970	scaffold986	328125	2.17503e-07	0.62892	CCG067326.1;
rs1989	scaffold563	31324	6.26711e-06	0.600781	CCG053341.1;
rs2035	scaffold563	364974	4.07658e-06	0.720799	CCG053368.1;
rs2052	scaffold563	439506	2.02715e-06	0.686315	CCG053373.2;
rs2223	scaffold241	504646	6.7964e-07	0.625374	CCG030891.1;
rs2338	scaffold114	877126	3.98908e-06	0.785762	CCG006352.1;
rs2386	scaffold114	1579140	8.89819e-06	0.448187	CCG006393.1;
rs2403	scaffold239	16099	7.03392e-06	0.440193	--
rs2435	scaffold239	245236	6.52163e-06	0.68577	CCG030632.1;
rs2459	scaffold2213	11265	4.36652e-06	0.45742	CCG028076.1;
rs2532	scaffold1136	192226	8.01298e-06	0.333686	CCG006316.1;
rs2592	scaffold1025	3299	3.90506e-06	0.564994	CCG003340.1;
rs2593	scaffold1025	3339	4.05902e-07	0.639269	CCG003340.1;
rs2673	scaffold278	274947	3.95717e-07	0.594755	CCG035423.1;
rs3194	scaffold1480	80371	8.76074e-06	0.332606	--
rs3559	scaffold3910	88068	2.87711e-06	0.341138	CCG044900.1;
rs3586	scaffold3910	181997	1.18009e-07	0.747328	CCG044906.1;
rs3596	scaffold3910	223630	5.45592e-06	0.597271	CCG044913.1;
rs3610	scaffold1981	3211	2.61296e-07	0.81018	CCG024402.1;
rs3621	scaffold1981	15871	6.86247e-06	0.519166	CCG024403.1;
rs3689	scaffold887	108549	4.95179e-07	0.448849	CCG064558.1;
rs3725	scaffold2755	55983	4.44314e-07	0.400634	CCG035263.1;
rs3727	scaffold2755	60986	1.9564e-06	0.352952	CCG035263.1;
rs3756	scaffold166	32496	2.37795e-06	0.449287	CCG018120.1;
rs3825	scaffold174	101356	9.63357e-06	0.322246	CCG020084.1;
rs3957	scaffold174	762895	2.29964e-07	0.51762	CCG020165.1;
rs3965	scaffold174	892063	3.00429e-06	0.339485	CCG020174.1;
rs4112	scaffold174	1640344	8.21295e-08	0.564732	--
rs4265	scaffold1505	375132	7.64439e-07	0.675406	CCG015013.1;
rs4266	scaffold1505	375138	1.39195e-06	0.671647	CCG015013.1;
rs4294	scaffold1505	580015	2.79836e-07	0.446064	CCG015032.1;
rs4329	scaffold3566	92857	1.76475e-06	0.724398	CCG042436.1;
rs4336	scaffold3566	110621	7.07072e-06	0.313046	CCG042438.1;
rs4468	scaffold4324	43974	5.23901e-08	0.676628	CCG047339.1;
rs4535	scaffold2963	81443	4.00005e-07	0.726504	CCG037218.1;
rs4545	scaffold2963	86558	5.56514e-06	0.337824	CCG037219.1;
rs4547	scaffold2963	87880	8.02899e-06	0.31982	CCG037219.1;
rs4563	scaffold2963	158977	1.11689e-06	0.540302	CCG037231.1;
rs4566	scaffold2963	159165	2.36426e-07	0.454791	CCG037231.1;
rs4580	scaffold2963	169097	6.28477e-06	0.429487	CCG037233.1;
rs4581	scaffold2963	169112	8.33447e-06	0.468126	CCG037233.1;
rs4599	scaffold2963	196196	1.42358e-06	0.612361	CCG037237.1;
rs4612	scaffold2963	257508	3.46666e-08	0.655161	CCG037243.1;
rs4693	scaffold2963	539106	1.92286e-06	0.698976	CCG037275.1;
rs4695	scaffold2963	540150	6.39112e-06	0.627858	CCG037275.1;
rs4696	scaffold2963	540153	6.20912e-06	0.627414	CCG037275.1;
rs4711	scaffold2963	583849	1.05826e-06	0.381369	CCG037281.1;
rs4792	scaffold995	22447	1.47398e-06	0.309222	CCG067620.1;
rs4990	scaffold86	124381	5.07978e-06	0.341699	CCG063831.1;
rs5006	scaffold86	196167	2.61667e-06	0.398784	CCG063836.3;
rs5010	scaffold86	196603	8.26949e-07	0.419411	CCG063836.3;
rs5011	scaffold86	196974	3.62494e-06	0.390558	CCG063836.3;
rs5026	scaffold86	322340	5.48879e-06	0.339407	CCG063842.2;
rs5027	scaffold86	324196	4.67861e-08	0.703786	CCG063842.2;
rs5259	scaffold425	1117351	2.03167e-07	0.493664	CCG047089.1;
rs5269	scaffold425	1452614	9.74643e-07	0.440753	CCG047106.1;
rs5591	scaffold495	321958	3.87693e-06	0.435266	CCG050124.1;
rs5592	scaffold495	321995	2.22268e-06	0.444211	CCG050124.1;
rs5619	scaffold320	143612	8.61055e-07	0.712085	CCG039355.1;
rs5620	scaffold320	143627	1.80689e-06	0.713265	CCG039355.1;
rs5656	scaffold320	281407	3.96484e-06	0.623393	CCG039367.1;
rs5700	scaffold320	467592	8.03026e-06	0.366201	CCG039387.1;
rs5836	scaffold62	491505	8.7542e-06	0.396871	CCG055905.1;
rs5984	scaffold505	110327	3.09452e-06	0.594779	CCG050631.1;
rs5995	scaffold505	123025	1.03386e-06	0.491125	CCG050632.1;
rs6037	scaffold505	333849	8.60725e-07	0.445604	CCG050642.1;
rs6274	scaffold897	255102	5.04092e-07	0.641054	CCG064832.2;
rs6284	scaffold897	345316	4.95467e-06	0.497479	CCG064838.1;
rs6839	scaffold1290	255010	4.17816e-08	0.48048	CCG010125.1;
rs7121	scaffold1605	58375	1.7731e-06	0.373721	CCG017100.1;
rs7150	scaffold1605	100647	2.37977e-07	0.643849	CCG017108.1;
rs7192	scaffold1605	388492	2.37598e-07	0.610421	CCG017142.1;
rs7364	scaffold933	3610	2.27101e-06	0.708084	CCG065927.1;
rs7375	scaffold933	33381	7.48448e-06	0.260014	CCG065929.2;
rs7505	scaffold933	461983	3.66604e-07	0.591823	CCG065969.1;
rs7506	scaffold933	461995	3.71718e-07	0.59115	CCG065969.1;
rs7570	scaffold3621	9188	1.93552e-06	0.688	CCG042929.1;
rs7762	scaffold4	651092	2.49345e-06	0.379593	CCG045396.1;
rs7837	scaffold822	114739	8.14585e-06	0.508903	CCG062951.1;
rs8149	scaffold1948	31703	5.7346e-06	0.319706	CCG024014.1;
rs8161	scaffold1948	93703	5.11957e-06	0.322953	CCG024018.1;
rs8231	scaffold1948	350364	6.38954e-07	0.608737	CCG024034.1;
rs8253	scaffold1948	392286	2.23133e-06	0.394354	CCG024036.1;
rs8271	scaffold1948	395507	1.87106e-06	0.400359	CCG024036.1;
rs8401	scaffold2743	47143	3.12886e-06	0.387664	CCG035134.1;
rs8492	scaffold808	197167	5.52941e-06	0.339166	CCG062601.1;
rs8520	scaffold808	265087	5.93325e-07	0.450892	CCG062609.1;
rs8548	scaffold808	386638	4.06373e-08	0.780914	CCG062626.1;
rs8622	scaffold808	860916	5.72707e-07	0.401682	CCG062659.1;
rs8714	scaffold159	191269	5.24256e-06	0.649786	CCG016666.1;
rs8716	scaffold159	191477	4.41314e-07	0.629191	CCG016666.1;
rs8718	scaffold159	192021	3.10425e-07	0.624396	CCG016666.1;
rs8817	scaffold1517	93357	1.55211e-07	0.485292	CCG015166.1;
rs8913	scaffold181	136891	9.61057e-06	0.316597	CCG021733.1;
rs8955	scaffold181	580790	4.81572e-06	0.35182	CCG021775.1;
rs8956	scaffold181	580811	5.56762e-06	0.33871	CCG021775.1;
rs9012	scaffold603	24364	7.8972e-06	0.639348	CCG055181.1;
rs9105	scaffold2345	108112	1.20576e-07	0.656128	CCG030097.1;
rs9106	scaffold2345	108123	1.36299e-07	0.632415	CCG030097.1;
rs9343	scaffold1312	291745	9.61184e-08	0.661721	CCG010644.1;
rs9427	scaffold1923	210510	2.57987e-06	0.76999	CCG023650.2;
rs9469	scaffold4325	52315	1.91733e-06	0.631885	CCG047355.1;
rs9760	scaffold1313	334197	4.36704e-06	0.346643	CCG010681.1;
rs9796	scaffold1313	407054	4.64199e-06	0.32787	CCG010687.1;
rs9810	scaffold1313	452833	6.21778e-06	0.56177	CCG010691.1;
rs9820	scaffold1313	498784	7.04654e-06	0.414229	CCG010693.1;
rs9844	scaffold1313	557852	9.00114e-06	0.520434	CCG010700.1;
rs10135	scaffold2113	43581	1.88523e-06	0.354123	CCG026609.1;
rs10310	scaffold4630	51477	2.38321e-06	0.346738	CCG048775.1;
rs10327	scaffold4630	123742	2.60853e-06	0.343904	CCG048781.1;
rs10337	scaffold892	206127	6.32805e-07	0.679217	CCG064686.1;
rs10505	scaffold886	26730	7.97781e-06	0.437224	CCG064535.1;
rs10557	scaffold1740	15805	6.11913e-06	0.369746	CCG020242.1;
rs10558	scaffold1740	15915	5.20295e-06	0.37598	CCG020242.1;
rs10561	scaffold1740	16944	6.11913e-06	0.369746	CCG020242.1;
rs10567	scaffold1740	20660	6.11913e-06	0.369746	CCG020242.1;
rs10616	scaffold1284	22539	1.23714e-06	0.390694	--
rs10749	scaffold1284	248290	1.62361e-06	0.657973	CCG010002.1;
rs10841	scaffold3539	27990	1.79684e-06	0.432068	CCG042227.1;
rs10845	scaffold3539	36264	4.10919e-07	0.716693	CCG042228.1;
rs10906	scaffold102	493176	2.46639e-06	0.417749	CCG003257.1;
rs11036	scaffold229	160989	6.29589e-07	0.429857	CCG029021.2;
rs11100	scaffold400	140946	1.32774e-06	0.460398	CCG045591.1;
rs11102	scaffold400	141513	1.11451e-06	0.448345	CCG045591.1;
rs11205	scaffold4463	27341	4.38757e-06	0.448423	CCG047980.1;
rs11239	scaffold997	108488	9.19639e-06	0.629762	CCG067636.1;
rs11302	scaffold2954	37558	1.55005e-06	0.447382	CCG037121.1;
rs11480	scaffold1148	357553	3.11763e-06	0.41774	CCG006495.1;
rs11534	scaffold2251	234457	1.26567e-07	0.726258	CCG028582.1;
rs11690	scaffold1405	626939	1.91948e-06	0.353554	CCG012946.1;
rs11843	scaffold116	429032	4.04051e-06	0.536924	CCG006818.1;
rs11936	scaffold116	774526	3.63562e-06	0.333544	CCG006855.1;
rs12157	scaffold116	1418581	9.45527e-06	0.355375	CCG006931.1;
rs12224	scaffold3282	76007	3.5274e-08	0.556157	CCG039974.1;
rs12235	scaffold3282	127929	3.52542e-09	0.625322	CCG039981.1;
rs12245	scaffold3282	132838	5.40359e-06	0.322264	CCG039981.1;
rs12413	scaffold2142	198403	8.66845e-07	0.378914	CCG027144.1;
rs12414	scaffold2142	198464	8.24013e-07	0.380548	CCG027144.1;
rs12421	scaffold2142	272277	6.00045e-06	0.369807	CCG027152.1;
rs12522	scaffold1862	231745	2.21603e-06	0.48765	CCG022492.1;
rs12726	scaffold1436	63334	8.55074e-06	0.313659	CCG013413.1;
rs12777	scaffold1066	423547	2.7037e-06	0.418465	CCG004412.1;
rs12889	scaffold1363	81698	4.89961e-06	0.506223	CCG011967.1;
rs12967	scaffold685	112169	2.57593e-07	0.69552	CCG058352.1;
rs12975	scaffold685	114598	6.5684e-07	0.458294	CCG058353.1;
rs13057	scaffold1782	181178	9.61848e-07	0.763401	CCG021112.1;
rs13366	scaffold3240	80470	6.70639e-06	0.314663	CCG039795.1;
rs13367	scaffold3240	80548	9.89779e-06	0.302812	CCG039795.1;
rs13399	scaffold9034	2126	6.55791e-07	0.392214	CCG064998.3;
rs13580	scaffold1562	796	2.1631e-07	0.662273	CCG016242.1;
rs13593	scaffold336	197230	4.41719e-06	0.371555	CCG040649.1;
rs13642	scaffold336	557274	1.8108e-06	0.429044	CCG040672.1;
rs13924	scaffold292	383277	3.26419e-07	0.549602	CCG036874.1;
rs13948	scaffold1634	16411	5.24055e-08	0.692948	CCG017709.1;
rs13959	scaffold1634	37538	3.43372e-06	0.452544	CCG017713.1;
rs14178	scaffold2140	163239	9.84672e-07	0.374814	CCG027055.1;
rs14337	scaffold40	412189	5.83947e-06	0.34537	CCG045433.1;
rs14340	scaffold40	412624	5.10116e-06	0.41962	CCG045433.1;
rs14342	scaffold40	412819	2.93836e-06	0.381133	CCG045433.1;
rs14366	scaffold40	635770	7.06748e-06	0.423959	CCG045450.1;
rs14381	scaffold40	656381	6.61073e-07	0.605887	CCG045451.1;
rs14438	scaffold40	1517092	4.13788e-06	0.432219	CCG045528.1;
rs14448	scaffold40	1522223	9.09493e-07	0.473605	CCG045529.1;
rs14573	scaffold1359	54924	2.92909e-07	0.729115	CCG011782.1;
rs14600	scaffold1359	461691	2.80314e-06	0.737537	CCG011803.1;
rs14661	scaffold3869	14698	4.97306e-06	0.524453	CCG044502.1;
rs14673	scaffold3869	18425	7.869e-07	0.550606	CCG044503.1;
rs14817	scaffold448	393758	3.27757e-06	0.381517	CCG048060.1;
rs14884	scaffold448	709414	2.67103e-06	0.37235	CCG048107.1;
rs14887	scaffold448	710834	9.75907e-07	0.468784	CCG048107.1;
rs14897	scaffold448	742231	9.50071e-06	0.351514	CCG048112.1;
rs14966	scaffold448	1079635	2.60689e-07	0.486703	CCG048148.1;
rs15008	scaffold448	1277561	2.13636e-06	0.55059	CCG048171.1;
rs15012	scaffold448	1301047	8.27203e-06	0.460271	CCG048172.1;
rs15075	scaffold448	1361642	5.90517e-07	0.615751	CCG048180.1;
rs15089	scaffold448	1412351	1.72187e-06	0.491362	CCG048188.1;
rs15090	scaffold448	1412528	2.59101e-07	0.735706	CCG048188.1;
rs15106	scaffold448	1441173	1.72596e-06	0.477161	CCG048190.1;
rs15130	scaffold448	1461079	3.31219e-06	0.467524	--
rs15145	scaffold448	1569451	6.81148e-06	0.355382	CCG048202.1;
rs15147	scaffold448	1570567	4.61439e-06	0.638881	CCG048202.1;
rs15235	scaffold381	99551	1.05144e-06	0.580929	CCG044161.1;
rs15355	scaffold1577	148117	9.4398e-06	0.304248	CCG016474.1;
rs15418	scaffold1540	32019	6.47777e-06	0.36659	CCG015705.1;
rs15420	scaffold1540	36921	2.88552e-06	0.379043	CCG015705.1;
rs15431	scaffold4027	33637	6.67639e-06	0.370875	CCG045847.2;
rs15434	scaffold4027	34273	2.50708e-06	0.544939	CCG045847.2;
rs15435	scaffold4027	34277	2.71672e-08	0.805377	CCG045847.2;
rs15510	scaffold1371	176854	9.12299e-06	0.321883	CCG012050.1;
rs15557	scaffold360	423814	5.92289e-06	0.681184	CCG042744.1;
rs15615	scaffold360	538257	7.91772e-07	0.39401	CCG042758.2;
rs15644	scaffold360	820072	7.93126e-06	0.699751	CCG042777.1;
rs15684	scaffold2203	92756	4.70572e-07	0.553579	CCG027883.1;
rs15733	scaffold2203	282262	6.50535e-06	0.436704	--
rs15858	scaffold2203	774034	9.37561e-06	0.40205	CCG027953.1;
rs15928	scaffold871	5441	1.58543e-06	0.437181	CCG064183.2;
rs15934	scaffold871	7078	9.09436e-06	0.332174	CCG064183.2;
rs15989	scaffold1539	61752	2.52141e-07	0.478693	CCG015585.1;
rs15996	scaffold1539	66051	7.7012e-07	0.568693	CCG015585.1;
rs16078	scaffold541	149306	4.41687e-06	0.409175	CCG052432.1;
rs16101	scaffold541	190999	7.02631e-06	0.41595	CCG052439.1;
rs16109	scaffold541	207442	1.85969e-06	0.441436	CCG052441.1;
rs16113	scaffold541	208288	2.69662e-06	0.479789	CCG052441.1;
rs16123	scaffold541	274710	8.51984e-08	0.66686	CCG052445.1;
rs16780	scaffold1286	34497	7.90691e-08	0.72368	CCG010061.1;
rs16962	scaffold987	95796	3.61902e-06	0.420696	CCG067344.1;
rs17067	scaffold515	219753	6.08566e-06	0.337604	CCG051077.1;
rs17079	scaffold515	285254	3.14874e-06	0.423611	CCG051079.1;
rs17184	scaffold1720	268448	1.70627e-06	0.357628	CCG019682.1;
rs17198	scaffold1720	367781	8.34742e-06	0.376583	CCG019688.1;
rs17199	scaffold1720	367831	8.87264e-06	0.379211	CCG019688.1;
rs17252	scaffold339	233841	8.22249e-07	0.606185	CCG041051.1;
rs17255	scaffold339	233957	6.71493e-07	0.615166	CCG041051.1;
rs17339	scaffold1035	482236	1.54281e-06	0.613033	CCG003565.1;
rs17348	scaffold1035	495918	9.2384e-06	0.369846	CCG003567.3;
rs17497	scaffold1107	62410	2.97526e-07	0.579856	CCG005400.1;
rs17527	scaffold1107	114655	3.7303e-06	0.703735	CCG005404.2;
rs17582	scaffold3767	89974	2.24814e-06	0.65824	CCG043842.1;
rs17619	scaffold3179	52061	2.29461e-08	0.66962	CCG039228.1;
rs17620	scaffold3179	52127	5.75657e-09	0.624105	CCG039228.1;
rs17621	scaffold3179	52514	1.83053e-07	0.511873	CCG039228.1;
rs17622	scaffold3179	52618	7.6587e-06	0.580331	CCG039228.1;
rs17710	scaffold1017	608866	4.1824e-06	0.469935	CCG003206.1;
rs18001	scaffold2632	399509	5.79499e-06	0.430257	CCG033463.1;
rs18003	scaffold2632	403164	4.33613e-06	0.484717	CCG033463.1;
rs18017	scaffold1341	3544	1.98118e-06	0.692789	CCG011291.2;
rs18119	scaffold512	1391935	1.62715e-06	0.703333	CCG050984.1;
rs18122	scaffold1011	64222	1.20315e-06	0.63842	CCG002938.1;
rs18172	scaffold1011	282056	6.2189e-06	0.387211	CCG002962.1;
rs18179	scaffold1011	302238	5.2213e-06	0.810607	CCG002965.1;
rs19037	scaffold921	831628	5.02063e-08	0.686496	CCG065539.1;
rs19038	scaffold921	831630	5.02063e-08	0.686496	CCG065539.1;
rs19170	scaffold596	355018	2.64487e-09	0.671866	CCG054761.1;
rs19271	scaffold4251	5653	4.82918e-07	0.493432	CCG047109.1;
rs19272	scaffold4251	5686	5.10611e-07	0.491134	CCG047109.1;
rs19288	scaffold4251	22699	1.66974e-06	0.441571	CCG047111.1;
rs19385	scaffold272	307374	9.73277e-06	0.32952	CCG034934.1;
rs19411	scaffold272	557481	3.37768e-06	0.655732	CCG034955.1;
rs19476	scaffold1353	148925	9.62722e-06	0.345264	CCG011644.1;
rs20045	C7108547	335	9.32623e-07	0.621431	CCG000402.1;
rs20132	scaffold910	225725	2.28824e-07	0.507457	CCG065291.1;
rs20308	scaffold1537	386294	5.39491e-07	0.547697	CCG015546.1;
rs20313	scaffold1537	390364	3.46457e-06	0.555136	CCG015546.1;
rs20314	scaffold1537	390562	8.8205e-07	0.469826	CCG015546.1;
rs20516	scaffold2966	175846	3.59999e-06	0.566486	CCG037302.1;
rs20583	scaffold2306	139065	6.60231e-06	0.542713	CCG029386.1;
rs20607	scaffold691	44292	1.1936e-08	0.735592	CCG058515.1;
rs20609	scaffold691	46417	5.02125e-06	0.379377	CCG058516.1;
rs20772	scaffold397	171580	5.66882e-06	0.433624	CCG045135.1;
rs20794	scaffold397	568932	2.30483e-07	0.649291	CCG045148.1;
rs21543	scaffold1994	1483840	1.8047e-06	0.611509	CCG024743.1;
rs21725	scaffold3313	1622	5.40143e-06	0.330353	CCG040187.1;
rs22112	scaffold1503	148684	6.96999e-08	0.7146	CCG014947.1;
rs22115	scaffold1503	148795	1.06053e-06	0.450019	CCG014947.1;
rs22122	scaffold1503	173017	7.30374e-08	0.697838	CCG014948.1;
rs22236	scaffold3647	82673	4.00748e-06	0.359438	CCG043105.1;
rs22245	scaffold3647	88772	1.78503e-07	0.518096	CCG043105.1;
rs22250	scaffold3647	90511	1.52918e-06	0.448015	CCG043105.1;
rs22281	scaffold3647	110706	5.23763e-07	0.428431	CCG043106.1;
rs22387	scaffold221	78150	1.03119e-07	0.660635	CCG028011.1;
rs22425	scaffold221	188454	3.34047e-06	0.632433	CCG028020.1;
rs22513	scaffold2796	242172	2.03807e-07	0.544698	CCG035595.1;
rs22514	scaffold2796	242175	3.42628e-06	0.427247	CCG035595.1;
rs22521	scaffold2796	244409	3.12935e-07	0.476942	CCG035595.1;
rs22522	scaffold2796	244430	2.70901e-07	0.481757	CCG035595.1;
rs22526	scaffold2796	247612	5.75094e-06	0.684767	CCG035596.1;
rs22675	scaffold1872	651421	6.14534e-06	0.639652	CCG022708.1;
rs22701	scaffold2256	38473	9.56133e-06	0.30386	CCG028626.1;
rs23154	scaffold1394	136772	4.15694e-07	0.427104	CCG012595.3;
rs23209	scaffold807	829449	3.79444e-06	0.473422	CCG062579.1;
rs23210	scaffold807	829455	3.92202e-06	0.468824	CCG062579.1;
rs23375	scaffold1678	234393	1.43011e-06	0.7388	CCG018461.1;
rs23526	scaffold2832	54869	8.979e-07	0.468366	CCG036006.1;
rs23530	scaffold2832	89452	8.48576e-06	0.67508	CCG036009.1;
rs23664	scaffold2333	201861	1.73947e-06	0.668202	CCG029912.1;
rs24033	scaffold962	728272	2.20567e-06	0.349172	CCG066746.2;
rs24146	scaffold5	107845	3.68529e-06	0.333122	CCG050380.1;
rs24219	scaffold2295	691937	2.51223e-06	0.650512	CCG029156.1;
rs24331	scaffold990	82295	2.99164e-08	0.701304	CCG067503.1;
rs24388	scaffold2827	161797	1.82675e-06	0.387081	CCG035807.1;
rs24397	scaffold2827	181244	5.82611e-07	0.717268	CCG035810.1;
rs24449	scaffold2696	167657	4.78249e-06	0.595054	CCG034612.1;
rs24625	scaffold1366	139411	5.64704e-06	0.642981	CCG012009.1;
rs24642	scaffold119	13496	1.04937e-06	0.639203	CCG007450.1;
rs24669	scaffold119	215988	4.84702e-06	0.365761	CCG007466.1;
rs24726	scaffold119	415377	6.74104e-07	0.684634	CCG007486.1;
rs24838	scaffold1361	367515	5.54246e-06	0.37807	--
rs24877	scaffold2700	220614	9.54933e-06	0.609871	CCG034823.1;
rs24889	scaffold2700	243906	9.08768e-07	0.618415	CCG034826.1;
rs24895	scaffold2700	249898	2.65947e-07	0.559115	CCG034826.1;
rs24897	scaffold2700	259145	2.18054e-06	0.521227	CCG034827.1;
rs24898	scaffold2700	267266	5.19973e-06	0.603181	CCG034827.1;
rs24909	scaffold2700	271839	1.88906e-06	0.654066	--
rs24910	scaffold2700	271913	9.55788e-06	0.83782	--
rs24916	scaffold2700	294770	2.37823e-06	0.693256	CCG034830.1;
rs25583	scaffold715	1232966	6.67986e-07	0.437783	CCG059516.1;
rs25587	scaffold715	1712446	1.19196e-06	0.848054	CCG059524.1;
rs25590	scaffold715	1712760	3.61336e-07	0.470675	CCG059524.1;
rs25610	scaffold1196	23294	6.9599e-06	0.518117	CCG007562.1;
rs25637	scaffold1196	56114	5.81769e-07	0.426056	CCG007567.1;
rs25893	scaffold1709	104784	1.81513e-07	0.691771	CCG019378.1;
rs25916	scaffold1709	143588	3.52603e-07	0.505864	CCG019385.1;
rs25943	scaffold1709	256600	1.76287e-06	0.364726	--
rs25946	scaffold1709	256804	7.76818e-06	0.498175	CCG019397.1;
rs25948	scaffold1709	256906	5.95108e-06	0.325329	CCG019397.1;
rs25965	scaffold1709	272784	1.65208e-06	0.403675	CCG019399.1;
rs25982	scaffold748	841	5.53829e-06	0.480561	CCG060459.1;
rs26005	scaffold748	103992	2.86745e-07	0.510695	CCG060473.1;
rs26006	scaffold748	105412	4.05523e-08	0.739543	CCG060473.1;
rs26029	scaffold748	126609	3.74589e-07	0.635855	CCG060476.1;
rs26033	scaffold748	129633	2.30523e-06	0.70781	CCG060477.3;
rs26038	scaffold748	132385	5.22046e-07	0.693843	CCG060477.3;
rs26075	scaffold354	189531	1.46714e-07	0.623065	CCG042249.1;
rs26146	scaffold354	288825	1.37821e-06	0.593188	CCG042260.1;
rs26180	scaffold354	527821	4.78545e-06	0.762447	CCG042277.1;
rs26421	scaffold654	588089	3.19044e-06	0.534048	CCG057361.1;
rs26449	scaffold1273	16720	2.85153e-06	0.371005	CCG009685.1;
rs26482	scaffold1273	122535	7.4437e-08	0.701899	CCG009693.1;
rs26502	scaffold1273	222264	1.42523e-06	0.42853	CCG009701.1;
rs26503	scaffold1273	222292	2.42737e-08	0.668753	CCG009701.1;
rs26542	scaffold1273	372254	1.54551e-06	0.459318	CCG009712.1;
rs26664	scaffold2339	68247	1.23889e-06	0.462208	CCG029960.2;
rs26665	scaffold2339	71985	5.89838e-07	0.466506	CCG029961.1;
rs26741	scaffold3403	143327	1.53583e-08	0.674464	CCG041223.1;
rs27101	scaffold388	2096641	3.28796e-07	0.654189	CCG044669.1;
rs27114	C7655837	633	7.2121e-06	0.445382	CCG001251.1;
rs27188	scaffold283	8433	5.39748e-06	0.6416	CCG035819.1;
rs27199	scaffold283	18005	3.32745e-06	0.548192	CCG035820.1;
rs27413	scaffold283	1262614	9.21979e-06	0.497887	CCG035956.1;
rs27872	scaffold115	91420	5.83363e-06	0.701133	CCG006507.1;
rs27925	scaffold115	468556	6.13967e-07	0.469659	CCG006531.1;
rs27959	scaffold846	731167	4.65318e-06	0.335909	CCG063521.1;
rs28188	scaffold2483	600917	3.80203e-07	0.611379	CCG031786.1;
rs28245	scaffold3479	54732	5.48422e-06	0.499655	CCG041737.1;
rs28296	scaffold593	355590	4.22909e-06	0.617361	--
rs28645	scaffold2343	96046	7.54485e-07	0.396477	CCG030017.2;
rs28655	scaffold2343	125652	7.93025e-07	0.423467	CCG030021.1;
rs29231	scaffold1824	25495	2.96479e-06	0.490134	CCG022097.1;
rs29252	scaffold1660	183132	1.51051e-06	0.614701	CCG018147.1;
rs29749	scaffold2752	21657	7.95029e-07	0.644105	CCG035225.1;
rs29750	scaffold2752	21691	3.68546e-07	0.649722	CCG035225.1;
rs29752	scaffold2752	23170	2.08871e-06	0.637104	CCG035225.1;
rs29768	scaffold2752	49866	1.44274e-06	0.362604	CCG035229.1;
rs30077	scaffold104	938630	9.66765e-06	0.333431	CCG003821.1;
rs30155	scaffold982	1389109	5.85167e-07	0.719472	CCG067234.1;
rs30156	scaffold982	1389154	4.89486e-06	0.705582	CCG067234.1;
rs30225	scaffold21	155945	1.43833e-06	0.446837	CCG026446.1;
rs30472	scaffold100	20375	7.59696e-06	0.638745	CCG002647.2;
rs30559	scaffold539	108575	8.84058e-06	0.331602	CCG052350.4;
rs30777	scaffold860	988011	3.20976e-08	0.731333	CCG063939.1;
rs30836	scaffold860	1124458	1.66151e-06	0.69611	CCG063950.1;
rs30870	scaffold860	1305530	1.0281e-06	0.593075	CCG063963.1;
rs30871	scaffold860	1305561	2.62814e-06	0.437939	CCG063963.1;
rs30881	scaffold860	1314553	4.71759e-06	0.478398	CCG063965.1;
rs30951	scaffold629	751051	1.3557e-06	0.686003	CCG056244.1;
rs30964	scaffold629	789810	3.54288e-06	0.346472	CCG056246.1;
rs31031	scaffold2087	444254	1.15437e-06	0.433855	CCG026199.1;
rs31116	scaffold2633	268083	3.55834e-07	0.424378	CCG033495.1;
rs31142	scaffold2633	346896	8.05127e-06	0.358132	CCG033506.1;
rs31161	scaffold2633	424845	8.58917e-06	0.350982	CCG033513.1;
rs31174	scaffold2633	437848	3.51367e-07	0.44361	CCG033514.1;
rs31289	scaffold1473	30782	7.19192e-08	0.461712	CCG014390.1;
rs31290	scaffold1473	30836	2.85466e-10	0.665399	CCG014390.1;
rs31293	scaffold1473	31448	1.60718e-07	0.484132	CCG014390.1;
rs31307	scaffold1473	145963	2.12858e-07	0.492492	CCG014403.2;
rs31316	scaffold1473	148760	3.61239e-07	0.47917	CCG014403.2;
rs31328	scaffold1473	150571	1.94219e-07	0.531012	CCG014403.2;
rs31376	scaffold1473	284370	1.80974e-08	0.656957	CCG014422.1;
rs31378	scaffold1473	284415	1.80974e-08	0.656957	CCG014422.1;
rs31381	scaffold1473	284660	9.97669e-08	0.388245	CCG014422.1;
rs31389	scaffold1473	333499	2.76403e-07	0.703233	CCG014429.1;
rs31395	C7985231	3913	3.00656e-07	0.642236	--
rs31396	C7985231	3946	3.72116e-07	0.634987	--
rs31483	scaffold1493	54545	3.48301e-06	0.699468	CCG014729.1;
rs31740	scaffold2543	166699	1.94317e-06	0.692548	CCG032453.1;
rs31745	scaffold2543	199862	4.18272e-06	0.349518	CCG032454.1;
rs31759	scaffold2543	297402	3.07096e-06	0.59994	CCG032463.1;
rs31760	scaffold2543	297411	1.04572e-06	0.608089	CCG032463.1;
rs31794	scaffold407	189657	1.03018e-06	0.464095	--
rs31809	scaffold407	308189	7.10538e-06	0.335142	CCG045968.1;
rs32176	scaffold1819	121306	2.10238e-06	0.6353	CCG022067.2;
rs32278	scaffold2889	26244	2.85422e-07	0.631964	CCG036487.1;
rs32568	scaffold1083	116511	4.48443e-07	0.689194	CCG004805.1;
rs32735	scaffold657	829574	6.16909e-06	0.336157	CCG057511.1;
rs32736	scaffold657	829585	6.16909e-06	0.336157	CCG057511.1;
rs32862	scaffold1613	59116	7.08176e-06	0.313224	CCG017237.1;
rs33205	scaffold622	368937	1.04865e-06	0.614031	CCG056088.1;
rs33232	scaffold622	384923	1.84576e-06	0.758324	CCG056090.1;
rs33241	scaffold622	386198	1.95252e-06	0.449864	CCG056090.1;
rs33265	scaffold109	5103	5.48263e-07	0.648121	CCG004962.1;
rs33268	scaffold109	6971	6.76945e-06	0.720853	CCG004962.1;
rs33317	scaffold109	137896	3.73474e-06	0.433779	CCG004973.1;
rs33330	scaffold109	232780	2.32344e-06	0.438811	CCG004977.2;
rs33419	scaffold109	420256	8.33812e-06	0.496078	CCG005000.1;
rs33491	scaffold109	872724	1.74212e-06	0.41279	--
rs33521	scaffold109	1250029	8.56388e-07	0.709749	--
rs33522	scaffold109	1250073	3.05898e-07	0.6918	CCG005059.1;
rs33540	scaffold109	1390549	9.66039e-07	0.3977	CCG005068.1;
rs33547	scaffold109	1392035	6.35684e-08	0.65883	CCG005068.1;
rs33605	scaffold781	39390	4.89794e-06	0.341989	CCG061639.1;
rs33611	scaffold781	44282	2.51224e-06	0.439273	CCG061639.1;
rs33613	scaffold781	44764	8.73207e-06	0.33201	CCG061639.1;
rs33654	scaffold781	541602	1.37298e-06	0.632767	CCG061686.1;
rs33717	scaffold781	719108	1.57019e-06	0.372226	CCG061707.1;
rs33724	scaffold781	723644	1.10086e-06	0.452093	CCG061707.1;
rs34024	scaffold374	467138	5.42687e-06	0.339544	CCG043711.1;
rs34041	scaffold374	954746	6.06232e-06	0.38103	CCG043725.2;
rs34042	scaffold374	954817	5.69758e-06	0.705867	CCG043725.2;
rs34047	scaffold374	1058795	9.87566e-06	0.34849	CCG043728.1;
rs34155	scaffold140	684416	2.88493e-06	0.349698	CCG012758.1;
rs34280	scaffold976	40181	2.25242e-07	0.705443	CCG067012.2;
rs34342	scaffold976	208923	1.77491e-08	0.689228	CCG067031.1;
rs34363	scaffold976	307019	7.33009e-09	0.750926	CCG067042.1;
rs34387	scaffold4584	40485	1.62694e-06	0.430347	CCG048522.1;
rs34410	scaffold1528	68367	6.7079e-06	0.470915	CCG015344.1;
rs34419	scaffold1528	115202	3.60392e-07	0.530857	CCG015351.1;
rs34428	scaffold1528	119965	4.22896e-06	0.336111	CCG015351.1;
rs34430	scaffold1528	140219	1.70455e-08	0.652959	CCG015355.1;
rs34431	scaffold1528	140287	6.15751e-06	0.324258	CCG015355.1;
rs34519	scaffold2048	13151	7.19192e-08	0.461712	CCG025707.1;
rs34521	scaffold2048	13632	2.68402e-06	0.34301	CCG025707.1;
rs34566	scaffold784	162684	4.76242e-06	0.558637	CCG061752.1;
rs34596	scaffold784	242062	8.83915e-06	0.379831	CCG061764.1;
rs34630	scaffold784	302463	4.15565e-06	0.640658	CCG061768.1;
rs34840	scaffold3993	5501	1.63679e-06	0.516606	CCG045349.1;
rs34967	scaffold2646	183053	8.59227e-06	0.624061	CCG033793.1;
rs35079	scaffold793	153722	2.34819e-06	0.347203	CCG062059.1;
rs35080	scaffold793	153731	2.34819e-06	0.347203	CCG062059.1;
rs35112	scaffold793	214659	2.95239e-06	0.377915	CCG062065.1;
rs35116	scaffold793	215459	1.18801e-07	0.732284	CCG062065.1;
rs35179	scaffold793	362806	3.60895e-07	0.624474	CCG062083.1;
rs35196	scaffold793	383430	2.98083e-08	0.622018	CCG062085.1;
rs35230	scaffold793	460087	5.78342e-06	0.597583	CCG062105.1;
rs35276	scaffold2290	105663	8.53248e-06	0.307932	CCG029052.1;
rs35289	scaffold1497	16209	5.45943e-06	0.73933	CCG014765.3;
rs35476	scaffold2191	27074	3.21918e-07	0.49608	CCG027667.1;
rs35494	scaffold2191	365215	1.05337e-06	0.437954	CCG027675.1;
rs35583	scaffold1940	55971	5.83906e-07	0.423913	CCG023956.1;
rs35697	scaffold1131	235029	3.36144e-06	0.649002	CCG006052.1;
rs35698	scaffold1131	235265	5.63315e-06	0.321127	CCG006052.1;
rs35704	scaffold1131	267730	6.84798e-06	0.417717	CCG006056.1;
rs35715	scaffold1131	299976	3.73593e-06	0.524511	CCG006061.1;
rs35769	scaffold1131	416545	3.12589e-06	0.42963	CCG006079.1;
rs35778	scaffold1131	443929	6.95158e-06	0.389682	CCG006083.1;
rs35795	scaffold1131	470558	3.43427e-07	0.53951	CCG006085.1;
rs35883	scaffold1131	808268	3.04533e-06	0.540439	CCG006115.1;
rs35953	scaffold1131	925131	4.32375e-07	0.494172	CCG006126.3;
rs36073	scaffold2183	29489	2.59852e-06	0.470253	CCG027606.1;
rs36075	scaffold2183	29785	4.40058e-06	0.463369	CCG027606.1;
rs36108	scaffold2183	132973	6.87229e-08	0.636628	CCG027619.2;
rs36291	scaffold759	74237	6.06177e-06	0.379874	CCG060721.1;
rs36343	scaffold759	397032	1.85216e-06	0.354682	CCG060749.1;
rs36353	scaffold759	459759	5.14518e-06	0.361277	CCG060759.1;
rs36361	scaffold759	480179	3.27494e-06	0.767373	CCG060764.1;
rs36362	scaffold759	480188	2.33221e-06	0.693233	CCG060764.1;
rs36387	scaffold759	656140	3.54529e-06	0.376928	CCG060776.1;
rs36394	scaffold759	668284	4.93509e-06	0.324339	CCG060780.1;
rs36399	scaffold759	669774	4.89204e-06	0.416949	CCG060781.1;
rs36403	scaffold759	673816	7.8288e-07	0.563216	CCG060781.1;
rs36404	scaffold759	674945	5.7366e-07	0.477207	CCG060781.1;
rs36405	scaffold759	675025	4.81626e-06	0.39345	CCG060781.1;
rs36411	scaffold759	786762	5.13635e-06	0.322852	CCG060784.1;
rs36443	scaffold759	918398	4.0809e-06	0.398676	CCG060798.1;
rs36473	scaffold759	1054764	3.1189e-07	0.651596	CCG060819.1;
rs36543	scaffold759	1372610	3.52637e-06	0.510405	CCG060845.1;
rs36556	scaffold759	1411014	2.48067e-06	0.473987	CCG060849.1;
rs36653	scaffold445	158326	5.71513e-06	0.337858	CCG047944.1;
rs36687	scaffold445	298992	1.3247e-06	0.365696	CCG047951.1;
rs36693	scaffold445	318102	9.97239e-06	0.557553	CCG047952.1;
rs36744	scaffold1262	474923	6.14187e-07	0.706773	CCG009334.1;
rs36943	scaffold3896	10503	5.70148e-06	0.672207	CCG044746.1;
rs36945	scaffold3896	18499	4.18503e-06	0.659039	CCG044747.1;
rs36996	scaffold355	97713	2.30423e-06	0.683642	CCG042301.1;
rs36997	scaffold355	97759	2.88977e-06	0.678621	CCG042301.1;
rs37001	scaffold355	104033	4.07072e-08	0.667776	CCG042303.2;
rs37023	scaffold355	180404	4.02529e-06	0.510308	CCG042311.1;
rs37025	scaffold355	181337	3.18647e-07	0.622893	CCG042311.1;
rs37028	scaffold355	181512	2.56144e-06	0.344475	CCG042311.1;
rs37066	scaffold355	255608	8.81061e-06	0.331714	CCG042322.1;
rs37136	scaffold355	463145	9.38004e-06	0.396956	CCG042350.1;
rs37164	scaffold355	550382	1.946e-06	0.434333	CCG042361.1;
rs37368	scaffold4526	9678	7.33506e-07	0.384308	CCG048339.1;
rs37635	scaffold1060	148629	2.9881e-06	0.482504	CCG004260.1;
rs37637	scaffold1060	210720	1.94326e-06	0.772523	CCG004267.1;
rs37648	scaffold1060	317618	4.5046e-06	0.511117	CCG004280.1;
rs37659	scaffold1060	335987	1.58819e-06	0.373675	CCG004284.1;
rs37699	scaffold4836	12741	1.00005e-06	0.614939	CCG049714.1;
rs37720	scaffold183	45774	1.62836e-06	0.474086	CCG022145.1;
rs37744	scaffold183	149104	1.4812e-07	0.644428	CCG022150.1;
rs37746	scaffold183	152754	1.57567e-06	0.660024	CCG022150.1;
rs37778	scaffold183	262818	4.74152e-06	0.344195	CCG022165.1;
rs37892	scaffold333	4053	6.33374e-06	0.460637	CCG040344.1;
rs38393	scaffold1215	208930	7.44899e-08	0.599389	CCG008181.1;
rs38401	scaffold1215	212815	5.01423e-08	0.737419	CCG008181.1;
rs38457	scaffold1215	261807	8.1651e-06	0.552217	CCG008185.1;
rs38472	scaffold1215	303006	4.91882e-07	0.484425	CCG008190.1;
rs38620	scaffold227	125579	9.73209e-06	0.374189	CCG028840.1;
rs38622	scaffold227	130467	1.91569e-06	0.354662	CCG028841.1;
rs39034	scaffold1687	687684	5.09782e-06	0.461135	CCG018655.1;
rs39159	scaffold1502	416227	1.8018e-06	0.670908	CCG014883.1;
rs39165	scaffold1502	424179	8.31424e-06	0.46817	--
rs39168	scaffold1502	424781	6.96456e-06	0.331546	CCG014885.2;
rs39220	scaffold1502	515800	1.48375e-07	0.474769	CCG014901.1;
rs39258	scaffold1502	690242	1.78965e-06	0.633345	CCG014917.1;
rs39309	scaffold885	172760	5.74438e-06	0.706073	CCG064511.1;
rs39461	scaffold2723	6165	5.83945e-06	0.396385	CCG034978.1;
rs39462	scaffold2723	6202	3.05459e-06	0.54094	CCG034978.1;
rs39478	scaffold2723	44861	1.62573e-07	0.443848	CCG034982.1;
rs39601	scaffold2413	114481	6.24953e-06	0.316824	CCG030958.1;
rs39638	scaffold2413	425605	6.08542e-06	0.389117	CCG030985.2;
rs39641	scaffold2413	444285	4.12516e-06	0.595041	--
rs39652	scaffold2413	534502	1.53533e-06	0.546292	CCG030989.4;
rs39653	scaffold2413	534518	1.68033e-06	0.567159	CCG030989.4;
rs39672	scaffold2413	538124	2.48782e-06	0.73249	CCG030989.4;
rs39690	scaffold2413	552700	3.61831e-06	0.458879	CCG030991.1;
rs39791	scaffold2392	66140	7.36759e-06	0.378971	CCG030643.1;
rs39794	scaffold2392	69935	1.62483e-06	0.631779	CCG030643.1;
rs39930	scaffold1012	281988	3.06988e-06	0.371059	CCG002994.1;
rs40120	scaffold3008	102373	6.46173e-07	0.488371	CCG037719.1;
rs40436	scaffold2492	188237	9.40753e-06	0.436816	CCG031927.1;
rs40439	scaffold2492	191783	1.95426e-06	0.41651	CCG031927.1;
rs40581	scaffold79	70955	4.93652e-06	0.342633	CCG061887.1;
rs40597	scaffold79	122250	1.39533e-07	0.486673	CCG061892.1;
rs40601	scaffold79	123216	2.04734e-08	0.651254	CCG061892.1;
rs40711	scaffold79	614536	4.26271e-06	0.712668	CCG061941.2;
rs40731	scaffold79	668486	1.64626e-06	0.684742	CCG061948.1;
rs40896	scaffold1736	243452	3.04048e-06	0.618564	CCG019897.1;
rs40981	scaffold1736	493315	3.3703e-06	0.66617	CCG019921.1;
rs41130	scaffold97	204089	1.49452e-07	0.651494	CCG066906.1;
rs41198	scaffold97	292865	9.03167e-06	0.309563	CCG066922.1;
rs41204	scaffold97	416212	2.60548e-07	0.525062	CCG066943.1;
rs41205	scaffold97	416246	1.65317e-08	0.670292	CCG066943.1;
rs41212	scaffold694	15294	7.37719e-06	0.329305	CCG058695.1;
rs41251	scaffold3321	94884	2.68337e-06	0.343018	CCG040234.1;
rs41312	scaffold2872	135466	6.1492e-06	0.624361	CCG036389.1;
rs41407	scaffold1298	182654	4.55408e-06	0.382921	CCG010306.1;
rs41434	scaffold1298	546426	9.80965e-06	0.594561	CCG010339.1;
rs41435	scaffold1298	553389	5.66449e-06	0.423379	CCG010340.1;
rs41446	scaffold1298	632829	1.74458e-08	0.658655	CCG010344.2;
rs41642	scaffold919	336995	1.49814e-06	0.565244	CCG065377.1;
rs41665	scaffold919	433874	7.44024e-06	0.71033	CCG065388.1;
rs41666	scaffold919	433886	9.76352e-06	0.713196	CCG065388.1;
rs41795	scaffold720	449423	9.56547e-06	0.303847	CCG059706.1;
rs41866	scaffold17	32826	7.07918e-06	0.415642	CCG019055.1;
rs41867	scaffold17	33380	8.28186e-07	0.567569	CCG019055.1;
rs41881	scaffold17	121915	1.63017e-06	0.590691	CCG019063.1;
rs41884	scaffold17	123377	4.28493e-07	0.690237	CCG019064.1;
rs41934	scaffold17	366687	3.71586e-07	0.603966	CCG019092.2;
rs41935	scaffold17	366703	3.56944e-07	0.604593	CCG019092.2;
rs41949	scaffold17	384771	6.33496e-06	0.34403	CCG019096.2;
rs42027	scaffold17	550504	6.98269e-07	0.554693	CCG019131.1;
rs42186	scaffold2685	186146	8.32022e-08	0.619719	CCG034357.1;
rs42206	scaffold837	25511	8.64975e-06	0.313897	CCG063197.1;
rs42265	scaffold1074	448608	5.3595e-06	0.493072	CCG004647.1;
rs42625	scaffold3268	51271	2.23175e-06	0.580471	CCG039917.1;
rs42705	scaffold120	694555	8.33614e-06	0.714956	CCG007730.1;
rs42706	scaffold120	694571	7.7152e-06	0.71372	CCG007730.1;
rs42707	scaffold120	695072	1.23366e-07	0.698675	CCG007730.1;
rs42766	scaffold203	489825	7.0113e-07	0.700155	CCG025430.1;
rs42771	scaffold203	557519	3.61313e-07	0.435555	CCG025433.1;
rs42859	scaffold1635	74969	4.98564e-07	0.427853	CCG017753.1;
rs42908	scaffold1635	244091	8.8126e-06	0.636103	CCG017770.1;
rs43049	scaffold3992	305434	3.04134e-06	0.680133	CCG045338.1;
rs43097	scaffold1153	54059	1.81508e-06	0.364201	CCG006633.1;
rs43134	scaffold47	2136	1.66111e-06	0.37871	CCG049082.3;
rs43278	scaffold1295	82478	7.6377e-06	0.600862	CCG010204.1;
rs43457	scaffold782	98154	1.05065e-06	0.405627	CCG061725.2;
rs43458	scaffold782	123319	8.48808e-07	0.775523	CCG061728.1;
rs43491	scaffold909	9911	3.64923e-07	0.450349	--
rs43577	scaffold224	84182	7.39692e-06	0.606466	CCG028388.1;
rs43740	scaffold1458	41681	2.6901e-06	0.694125	CCG013835.2;
rs43815	scaffold890	370284	8.09871e-06	0.383157	CCG064629.1;
rs43942	scaffold6112	15354	9.64737e-06	0.540698	CCG055501.1;
rs43949	scaffold681	55541	1.91298e-06	0.572308	CCG058209.1;
rs44002	scaffold681	121915	5.47614e-06	0.627467	CCG058219.1;
rs44017	scaffold681	135583	2.27732e-06	0.401801	CCG058221.1;
rs44018	scaffold681	135670	9.67591e-07	0.384692	CCG058221.1;
rs44064	scaffold681	237572	9.91959e-06	0.311826	CCG058231.1;
rs44069	scaffold681	269959	8.77252e-06	0.631267	CCG058236.1;
rs44072	scaffold681	277666	5.43964e-06	0.490993	CCG058237.1;
rs44114	scaffold38	32683	6.06895e-07	0.600961	CCG044042.1;
rs44156	scaffold38	350702	1.78181e-07	0.624529	CCG044059.1;
rs44166	scaffold38	545451	2.17698e-06	0.68761	CCG044073.1;
rs44185	scaffold2155	87367	8.15926e-06	0.443723	CCG027269.1;
rs44314	scaffold266	150750	6.31609e-07	0.525167	CCG033952.1;
rs44326	scaffold266	290483	8.38275e-06	0.62792	CCG033966.1;
rs44381	scaffold2454	85243	5.13958e-07	0.488636	CCG031431.1;
rs44831	scaffold1333	53928	1.26992e-06	0.832317	CCG011077.1;
rs44904	scaffold1333	531891	7.97657e-06	0.358727	CCG011115.1;
rs44961	scaffold1333	801886	8.7741e-06	0.334212	CCG011135.1;
rs45021	scaffold112	192441	6.97267e-06	0.706939	CCG005734.1;
rs45187	scaffold831	85663	3.07935e-06	0.42279	CCG063132.1;
rs45441	scaffold2005	232984	5.37875e-06	0.365332	CCG025027.1;
rs45491	scaffold1427	14151	1.60983e-06	0.691107	--
rs46150	scaffold37	382853	2.16306e-06	0.680654	CCG043376.1;
rs46252	scaffold324	75038	1.49279e-06	0.492428	CCG039593.1;
rs46299	scaffold324	104194	1.31967e-06	0.517869	CCG039599.1;
rs46638	scaffold324	1269808	1.48257e-06	0.546158	CCG039745.1;
rs46729	scaffold324	1341924	3.42954e-07	0.646541	CCG039755.1;
rs46768	scaffold324	1432550	9.34035e-06	0.362039	CCG039768.1;
rs46771	scaffold324	1432702	6.80434e-06	0.31422	CCG039768.1;
rs46859	scaffold949	160158	1.63676e-07	0.74823	CCG066324.1;
rs46882	scaffold231	114028	5.94519e-06	0.329868	CCG029404.1;
rs47102	scaffold788	117281	4.10336e-09	0.563647	CCG061829.1;
rs47176	scaffold788	263805	7.51055e-06	0.260922	CCG061849.1;
rs47208	scaffold788	352118	4.49868e-07	0.703782	CCG061856.1;
rs47493	scaffold656	217214	9.20508e-06	0.351763	CCG057411.1;
rs47547	scaffold656	727878	2.27766e-08	0.631096	CCG057439.1;
rs47828	scaffold1827	106142	2.39275e-06	0.421415	CCG022101.1;
rs47996	scaffold537	6486	7.06047e-06	0.31309	CCG052142.1;
rs48016	scaffold537	304188	6.44333e-06	0.379488	CCG052173.5;
rs48137	scaffold537	858323	1.6692e-09	0.689763	--
rs48274	scaffold401	132526	8.774e-06	0.682329	CCG045649.1;
rs48323	scaffold401	472383	9.19206e-06	0.36333	CCG045676.1;
rs48379	scaffold401	752218	7.92954e-08	0.779171	CCG045694.1;
rs48399	scaffold401	835617	3.48179e-06	0.514887	CCG045700.1;
rs48409	scaffold401	860435	3.86229e-06	0.588685	CCG045702.1;
rs48424	scaffold401	866575	5.48204e-06	0.351339	CCG045702.1;
rs48427	scaffold401	866806	7.15317e-06	0.35135	CCG045702.1;
rs48431	scaffold401	867595	8.87615e-06	0.497162	CCG045702.1;
rs48466	scaffold401	922013	5.21118e-06	0.330631	CCG045707.1;
rs48528	scaffold1159	88421	8.78943e-07	0.404009	CCG006750.1;
rs48579	scaffold2332	89707	2.14816e-08	0.649037	CCG029865.1;
rs48581	scaffold2332	93390	5.83989e-07	0.771308	CCG029866.1;
rs48627	scaffold2332	141974	5.94887e-06	0.300621	CCG029875.1;
rs48631	scaffold2332	146239	5.94887e-06	0.300621	CCG029876.1;
rs48648	scaffold2332	181782	4.04834e-06	0.44021	CCG029882.1;
rs48666	scaffold2332	425952	3.40496e-07	0.597426	CCG029896.1;
rs48702	scaffold2301	275484	4.41248e-06	0.425711	CCG029306.1;
rs48714	scaffold2301	281978	4.08759e-06	0.417793	CCG029306.1;
rs48732	scaffold2301	389530	3.00656e-06	0.485118	CCG029313.1;
rs48781	scaffold2301	454447	4.50852e-06	0.343164	CCG029321.1;
rs48800	scaffold805	103645	6.88413e-06	0.313863	CCG062374.1;
rs48802	scaffold805	103889	9.97864e-06	0.328696	CCG062374.1;
rs48842	scaffold805	292783	5.76045e-06	0.327322	CCG062382.1;
rs48853	scaffold805	326796	4.55631e-06	0.326549	CCG062385.1;
rs48927	scaffold805	542349	1.58115e-07	0.709477	CCG062405.1;
rs48987	scaffold805	694299	6.03001e-06	0.476733	CCG062417.1;
rs49137	scaffold805	1325164	3.19821e-06	0.667257	CCG062479.1;
rs49177	scaffold352	291781	2.68329e-07	0.610819	CCG042090.2;
rs49369	scaffold1338	87331	7.04628e-06	0.342522	CCG011197.1;
rs49370	scaffold1338	87347	6.93449e-06	0.342059	CCG011197.1;
rs49384	scaffold1324	46557	1.82055e-07	0.445701	CCG010985.1;
rs49519	scaffold172	597337	5.11139e-06	0.539251	CCG019538.1;
rs49542	scaffold172	867979	9.94709e-07	0.374891	CCG019550.1;
rs49718	scaffold172	2275708	1.80453e-06	0.455442	CCG019632.1;
rs49719	scaffold172	2275710	1.80453e-06	0.455442	CCG019632.1;
rs49722	scaffold172	2277108	3.46606e-06	0.355616	--
rs49732	scaffold172	2293330	8.67727e-07	0.745931	CCG019634.1;
rs49789	scaffold2856	72366	1.06755e-06	0.420028	CCG036207.1;
rs49821	scaffold2856	283458	8.88184e-08	0.685745	CCG036225.1;
rs49822	scaffold2856	283486	2.31702e-07	0.611648	CCG036225.1;
rs49839	scaffold3972	98569	2.09787e-06	0.366384	CCG045159.1;
rs50067	scaffold560	275728	5.95e-06	0.389903	CCG053203.1;
rs50101	scaffold560	376433	9.04646e-08	0.557298	CCG053218.1;
rs50127	scaffold560	408856	5.79534e-07	0.473421	CCG053221.1;
rs50128	scaffold560	409063	4.97501e-07	0.652805	CCG053221.1;
rs50151	scaffold560	425803	9.78798e-07	0.621452	CCG053222.1;
rs50153	scaffold560	425881	2.48035e-06	0.474581	CCG053222.1;
rs50158	scaffold560	435242	3.91517e-06	0.516501	CCG053225.1;
rs50182	scaffold560	470914	2.54675e-06	0.344655	CCG053229.1;
rs50186	scaffold560	471750	3.24301e-07	0.67954	CCG053229.1;
rs50187	scaffold560	471777	7.09767e-07	0.619289	CCG053229.1;
rs50225	scaffold560	604539	2.71535e-06	0.665235	CCG053253.1;
rs50283	scaffold544	111218	8.02047e-07	0.648903	CCG052496.1;
rs50298	scaffold544	145849	3.41551e-07	0.622823	CCG052504.1;
rs50307	scaffold544	157012	8.04542e-07	0.687122	CCG052506.1;
rs50330	scaffold544	242132	1.42519e-07	0.702201	CCG052513.1;
rs50438	scaffold894	205736	2.44311e-07	0.461585	CCG064779.1;
rs50472	scaffold2224	57659	6.67281e-06	0.607549	CCG028213.1;
rs50502	scaffold2224	125996	1.21516e-07	0.758133	CCG028219.1;
rs50558	scaffold2224	389211	7.41712e-06	0.318429	CCG028243.1;
rs50595	scaffold1541	30261	2.46027e-06	0.42094	CCG015718.1;
rs50642	scaffold1541	49766	4.67318e-06	0.588715	CCG015723.1;
rs50659	scaffold1541	180806	2.1533e-06	0.626146	CCG015748.1;
rs50748	scaffold29	282676	5.28498e-07	0.446435	CCG036595.1;
rs50799	scaffold29	677415	9.86449e-06	0.45738	CCG036626.1;
rs50800	scaffold29	677439	4.49771e-06	0.461258	CCG036626.1;
rs50806	scaffold29	838245	6.38287e-07	0.681943	CCG036634.1;
rs50945	scaffold1471	124033	1.09416e-06	0.579597	CCG014307.1;
rs51054	scaffold1943	14870	8.46782e-06	0.638935	CCG023987.1;
rs51104	scaffold613	643205	2.12206e-06	0.445151	CCG055537.1;
rs51147	scaffold613	1200058	1.05085e-07	0.658979	CCG055572.1;
rs51255	scaffold1874	34804	2.96216e-06	0.34399	CCG022711.1;
rs51276	scaffold1874	72335	3.69137e-06	0.733065	CCG022715.1;
rs51287	scaffold1874	141193	4.17285e-06	0.45334	CCG022720.2;
rs51292	scaffold1874	162187	6.16294e-06	0.335406	CCG022722.1;
rs51435	scaffold993	657599	6.38038e-08	0.511846	CCG067612.1;
rs51495	scaffold621	446040	7.99259e-06	0.702327	CCG055972.1;
rs51543	scaffold621	1053854	2.1554e-08	0.648882	CCG055998.1;
rs51613	scaffold621	1453329	3.38078e-07	0.75126	CCG056025.1;
rs51655	scaffold621	1788790	6.419e-06	0.334304	CCG056045.1;
rs51668	scaffold621	1802094	2.82765e-07	0.490321	CCG056046.1;
rs51749	scaffold36	162814	9.92177e-06	0.388992	CCG042707.1;
rs51775	scaffold31	49702	6.12845e-08	0.666295	CCG038410.1;
rs51921	scaffold77	1197379	4.31106e-06	0.717411	CCG061234.2;
rs51972	scaffold2837	50540	1.66206e-06	0.41195	CCG036030.1;
rs52170	scaffold288	405795	1.97786e-06	0.515538	CCG036437.2;
rs52176	scaffold288	413044	9.96469e-07	0.727022	--
rs52249	scaffold1526	206980	1.00559e-07	0.465003	CCG015336.2;
rs52279	scaffold314	276842	7.83034e-06	0.420044	CCG038833.1;
rs52295	scaffold314	296287	5.73399e-06	0.582028	CCG038835.1;
rs52316	scaffold314	399947	7.32612e-06	0.31714	CCG038848.1;
rs52350	scaffold314	608206	3.03302e-06	0.598332	CCG038866.1;
rs52424	scaffold314	758127	2.65456e-06	0.384778	CCG038883.1;
rs52444	scaffold314	764989	2.7466e-06	0.44084	CCG038884.1;
rs52563	scaffold314	1209354	2.86434e-07	0.694443	CCG038937.1;
rs52572	scaffold314	1278088	3.46059e-08	0.70203	CCG038946.1;
rs52807	scaffold305	36699	1.19284e-06	0.641944	CCG038011.1;
rs52825	scaffold305	58266	6.06981e-06	0.406031	CCG038015.1;
rs52827	scaffold305	62248	2.41649e-06	0.379387	CCG038015.1;
rs52830	scaffold305	63661	2.12078e-06	0.717279	CCG038016.1;
rs52867	scaffold305	288197	9.2667e-07	0.381569	CCG038033.1;
rs52868	scaffold305	288428	1.98153e-07	0.432136	CCG038033.1;
rs52870	scaffold305	288519	2.17682e-08	0.560269	CCG038033.1;
rs52885	scaffold305	380028	7.61585e-07	0.625749	CCG038050.1;
rs52913	scaffold305	421506	1.80645e-07	0.624248	CCG038055.2;
rs52926	scaffold305	445883	1.82397e-06	0.600001	CCG038059.1;
rs53310	scaffold2141	202850	2.43803e-06	0.356901	CCG027105.1;
rs53340	scaffold2141	259826	4.71826e-06	0.590605	CCG027108.1;
rs53382	scaffold2141	319003	8.51644e-07	0.693084	CCG027112.1;
rs53792	scaffold202	567431	3.90798e-06	0.588415	CCG025227.1;
rs54003	scaffold1737	32314	7.32354e-08	0.661842	CCG019970.2;
rs54005	scaffold1737	44799	1.76065e-06	0.514386	CCG019971.1;
rs54006	scaffold1737	45048	3.01549e-06	0.686065	CCG019971.1;
rs54079	scaffold1737	367104	6.37639e-06	0.42472	CCG020003.1;
rs54258	scaffold7	633534	6.31191e-08	0.640701	CCG058814.1;
rs54342	scaffold2840	82860	1.01932e-06	0.759558	CCG036091.1;
rs54391	scaffold4313	13542	2.11979e-06	0.395891	CCG047310.1;
rs54397	scaffold4313	15174	5.04967e-06	0.38963	CCG047310.1;
rs54453	scaffold1393	312881	4.59819e-06	0.441458	CCG012552.1;
rs54634	scaffold1355	31080	3.68027e-06	0.333164	CCG011666.1;
rs54732	scaffold1355	461689	3.92222e-06	0.707002	CCG011707.1;
rs54777	scaffold1355	669879	1.9042e-06	0.581733	CCG011724.1;
rs54800	scaffold651	26896	2.59559e-06	0.428239	CCG057236.2;
rs54906	scaffold1169	108556	1.03844e-06	0.617358	CCG007075.1;
rs55157	scaffold1042	414075	1.54999e-06	0.433291	CCG003933.1;
rs55214	scaffold3838	39868	1.14519e-08	0.678275	CCG044339.1;
rs55221	scaffold3838	54622	5.46955e-07	0.754505	CCG044340.1;
rs55251	scaffold204	664018	5.17599e-06	0.341087	CCG025610.1;
rs55261	scaffold204	705226	1.79475e-06	0.406032	--
rs55263	scaffold204	707028	8.63387e-07	0.400063	--
rs55313	scaffold1566	87571	4.04335e-06	0.590692	CCG016283.1;
rs55365	scaffold1566	224941	4.4778e-10	0.667227	CCG016296.1;
rs55366	scaffold1566	225703	1.72385e-09	0.615094	CCG016296.1;
rs55390	scaffold1566	264869	2.65344e-06	0.598297	CCG016300.1;
rs55665	scaffold3246	77017	6.1102e-06	0.335685	CCG039844.1;
rs55739	scaffold1483	181596	1.38677e-06	0.439094	CCG014560.1;
rs55808	scaffold1761	174938	2.88439e-06	0.670236	CCG020824.1;
rs56106	scaffold598	601032	8.57493e-07	0.647232	--
rs56172	scaffold598	958812	4.49908e-06	0.552022	CCG054887.1;
rs56175	scaffold598	959113	8.44995e-06	0.51963	CCG054887.1;
rs56193	scaffold598	992194	5.39691e-06	0.619645	CCG054889.3;
rs56209	scaffold598	1013997	8.12413e-06	0.511032	CCG054891.1;
rs56302	scaffold598	1245508	4.96706e-06	0.420575	CCG054921.1;
rs56378	scaffold598	1692501	2.04468e-06	0.430577	CCG054958.1;
rs56586	scaffold585	104562	7.38989e-06	0.583262	CCG054182.1;
rs56611	scaffold585	251316	1.75982e-06	0.644606	CCG054189.1;
rs56810	scaffold736	123954	3.46572e-07	0.441037	--
rs56832	scaffold736	140749	8.78219e-06	0.321673	CCG060080.1;
rs56851	scaffold736	162945	2.28803e-07	0.51541	CCG060084.2;
rs56898	scaffold736	448054	5.28699e-06	0.377157	CCG060116.1;
rs56905	scaffold736	491284	9.34091e-08	0.482324	CCG060124.1;
rs56956	scaffold609	80137	3.1579e-06	0.516536	CCG055411.1;
rs57005	scaffold4156	72381	6.72697e-06	0.437714	CCG046569.1;
rs57017	scaffold4156	94427	1.01956e-06	0.478017	CCG046572.1;
rs57038	scaffold1037	28845	7.16271e-06	0.312651	CCG003637.3;
rs57039	scaffold1037	28847	7.16271e-06	0.312651	CCG003637.3;
rs57051	scaffold1037	31185	8.66002e-08	0.654002	CCG003637.3;
rs57052	scaffold1037	31206	3.29481e-06	0.586183	CCG003637.3;
rs57053	scaffold1037	31276	3.09306e-06	0.373859	CCG003637.3;
rs57088	scaffold1037	209090	1.29677e-06	0.46444	CCG003646.1;
rs57098	scaffold1037	212659	1.93898e-07	0.660614	CCG003646.1;
rs57099	scaffold1037	212680	3.37129e-06	0.459434	CCG003646.1;
rs57317	scaffold1396	798786	3.51742e-06	0.394423	CCG012644.2;
rs57318	scaffold1396	798787	3.51742e-06	0.394423	CCG012644.2;
rs57337	scaffold1765	41642	2.12341e-06	0.525813	CCG020841.1;
rs57370	scaffold4246	1414	1.88523e-06	0.354123	CCG047016.1;
rs57392	scaffold1498	186786	4.77095e-06	0.483404	CCG014808.1;
rs57553	scaffold1863	267464	1.70154e-06	0.69111	CCG022530.1;
rs57569	scaffold1863	316778	1.25456e-06	0.493214	CCG022536.1;
rs57573	scaffold1863	319302	9.45231e-07	0.474084	CCG022536.1;
rs57668	scaffold1204	117366	1.84636e-06	0.692909	CCG007935.1;
rs57676	scaffold1204	738502	1.75305e-07	0.728087	CCG007988.1;
rs57677	scaffold1204	738538	2.73436e-06	0.706916	CCG007988.1;
rs58082	scaffold2486	130301	1.19361e-06	0.446168	CCG031820.1;
rs58095	scaffold2486	185546	6.58203e-06	0.333978	CCG031824.1;
rs58100	scaffold2486	218516	9.89969e-06	0.252051	CCG031828.1;
rs58275	scaffold1392	250663	4.33085e-06	0.37784	CCG012515.1;
rs58315	scaffold935	149758	3.38903e-07	0.619767	CCG066006.1;
rs58316	scaffold935	149759	3.38903e-07	0.619767	CCG066006.1;
rs58349	scaffold139	401894	9.90566e-06	0.357611	CCG012478.1;
rs58363	scaffold6733	8419	8.16975e-06	0.308639	CCG057962.1;
rs58441	scaffold5431	13134	9.47348e-07	0.404992	CCG052470.1;
rs58481	scaffold791	75424	9.00058e-07	0.471091	CCG061997.1;
rs58482	scaffold791	75427	8.59836e-06	0.432416	CCG061997.1;
rs58576	scaffold2934	398485	2.95604e-06	0.60724	CCG036983.1;
rs58577	scaffold2934	398488	3.16187e-06	0.607045	CCG036983.1;
rs58579	scaffold2934	433179	1.13262e-06	0.680707	CCG036985.1;
rs58772	scaffold2244	78901	3.78985e-06	0.401101	CCG028471.1;
rs58773	scaffold2244	78911	1.38493e-06	0.413638	CCG028471.1;
rs58786	scaffold2244	120705	4.52014e-06	0.354234	CCG028478.1;
rs58808	scaffold2244	204413	1.70741e-06	0.598743	CCG028491.1;
rs58816	scaffold2244	220680	8.23031e-08	0.691638	CCG028495.1;
rs58824	scaffold2244	226937	3.31144e-07	0.524223	CCG028496.1;
rs58835	scaffold2244	234056	9.81395e-06	0.325598	CCG028498.1;
rs58972	scaffold3019	148418	1.54894e-06	0.670204	CCG037797.1;
rs58987	scaffold3019	183950	3.38221e-06	0.425711	CCG037801.1;
rs59000	scaffold3019	199077	8.87725e-06	0.52428	CCG037803.1;
rs59002	scaffold3019	200323	8.5321e-06	0.482381	CCG037804.1;
rs59005	scaffold3019	201270	9.20484e-06	0.485361	CCG037804.1;
rs59011	scaffold3019	208776	3.55501e-06	0.448156	CCG037805.2;
rs59048	scaffold1449	182791	8.0074e-06	0.324053	CCG013698.1;
rs59150	scaffold1685	268200	6.4177e-07	0.440746	CCG018625.2;
rs59175	scaffold260	88586	8.36741e-06	0.462535	CCG032957.2;
rs59293	scaffold1895	132830	8.56064e-07	0.456236	--
rs59355	C7526653	252	1.32559e-06	0.46644	CCG000943.1;
rs59375	scaffold2135	32412	9.07462e-07	0.49919	CCG026986.1;
rs59714	scaffold267	627927	6.91475e-07	0.64707	CCG034116.1;
rs59721	scaffold267	648499	9.89711e-06	0.303048	CCG034120.1;
rs59865	scaffold2584	210424	9.10572e-08	0.508678	CCG032763.1;
rs60157	scaffold1257	93229	3.69671e-06	0.642132	CCG009077.1;
rs60171	scaffold1257	153290	2.91219e-06	0.614399	CCG009090.1;
rs60175	scaffold1257	154029	1.44795e-06	0.622452	CCG009090.1;
rs60211	scaffold1257	315806	3.35264e-06	0.615377	CCG009103.1;
rs60223	scaffold1750	8723	1.22056e-06	0.470605	CCG020468.1;
rs60254	scaffold1750	213452	3.13708e-06	0.443103	CCG020486.1;
rs60275	scaffold1750	240269	8.1213e-07	0.397195	CCG020489.1;
rs60286	scaffold1750	249658	4.65945e-07	0.413038	CCG020490.1;
rs60322	scaffold1750	459645	4.24677e-06	0.387292	CCG020512.1;
rs60326	scaffold1750	464895	3.31647e-08	0.618993	CCG020512.1;
rs60329	scaffold1750	465136	5.93617e-07	0.407699	CCG020512.1;
rs60338	scaffold1750	584898	9.46956e-06	0.304152	CCG020528.1;
rs60347	scaffold1750	593451	3.26898e-06	0.338346	CCG020529.1;
rs60354	scaffold1750	609245	3.27698e-07	0.647065	CCG020532.1;
rs60372	scaffold1750	633313	4.0912e-06	0.350219	CCG020535.1;
rs60373	scaffold1750	633321	4.16406e-06	0.349708	CCG020535.1;
rs60395	scaffold1750	704418	4.44985e-07	0.651273	CCG020541.1;
rs60430	scaffold3706	22344	6.09296e-06	0.797756	CCG043444.1;
rs60438	scaffold3706	87030	2.02038e-06	0.351937	CCG043446.1;
rs60440	scaffold3706	92036	4.44314e-07	0.400634	CCG043446.1;
rs60466	scaffold2810	172656	5.91977e-08	0.612793	CCG035715.1;
rs60513	scaffold71	171787	3.6146e-06	0.678433	CCG059342.2;
rs60524	scaffold1970	28880	2.85472e-10	0.665399	CCG024307.1;
rs60525	scaffold1970	29191	2.94606e-10	0.664156	CCG024307.1;
rs60589	scaffold797	46243	3.37541e-07	0.409673	CCG062228.1;
rs60642	scaffold498	388359	9.01366e-06	0.543353	CCG050298.1;
rs60704	scaffold498	712263	2.53391e-06	0.344814	CCG050323.1;
rs60705	scaffold498	718140	1.64706e-07	0.654774	CCG050323.1;
rs60708	scaffold498	718425	1.05922e-06	0.449312	CCG050323.1;
rs60743	scaffold498	829479	5.93184e-08	0.666884	CCG050328.1;
rs60777	scaffold1158	37993	8.81951e-10	0.662022	CCG006710.1;
rs60780	scaffold1158	39966	2.93487e-10	0.664306	CCG006710.1;
rs60782	scaffold1158	41517	1.04541e-08	0.530558	CCG006710.1;
rs60872	scaffold948	54674	1.31119e-06	0.571609	CCG066221.1;
rs60906	scaffold948	91493	9.86769e-06	0.404229	CCG066226.1;
rs61022	scaffold948	457854	1.83204e-06	0.432349	CCG066248.1;
rs61033	scaffold948	472700	3.50116e-06	0.410306	CCG066251.1;
rs61048	scaffold948	617427	1.36006e-06	0.625461	CCG066268.1;
rs61100	scaffold948	783228	2.66296e-07	0.70968	CCG066280.1;
rs61159	scaffold948	979101	6.50341e-07	0.49469	CCG066296.1;
rs61166	scaffold948	1012708	1.27702e-06	0.705911	CCG066297.1;
rs61209	scaffold2382	93793	2.71521e-07	0.464455	CCG030497.1;
rs61228	scaffold2382	158108	9.96059e-06	0.323402	CCG030502.1;
rs61234	scaffold2382	177335	8.57028e-07	0.551889	CCG030508.1;
rs61237	scaffold2382	190888	8.72933e-07	0.641051	CCG030508.1;
rs61248	scaffold2382	213361	1.0475e-07	0.657367	CCG030510.1;
rs61322	scaffold126	85144	1.85369e-06	0.681132	CCG009241.1;
rs61542	scaffold94	217559	1.99321e-06	0.611357	--
rs61660	scaffold3619	237123	9.58167e-06	0.579845	CCG042884.1;
rs61779	scaffold130	150453	1.00612e-06	0.394621	CCG010471.1;
rs62127	scaffold99	469738	7.7873e-06	0.3101	CCG067423.1;
rs62450	scaffold1217	48568	3.60176e-07	0.66136	CCG008196.1;
rs62451	scaffold1217	48629	3.29817e-06	0.551962	CCG008196.1;
rs62453	scaffold1217	48799	7.46987e-08	0.612379	CCG008196.1;
rs62587	scaffold232	1545090	3.46496e-06	0.388419	CCG029693.1;
rs62588	scaffold232	1545091	3.46496e-06	0.388419	CCG029693.1;
rs62976	scaffold2867	75725	7.70941e-07	0.500996	CCG036315.1;
rs62978	scaffold2867	76169	3.28666e-06	0.37716	CCG036315.1;
rs63293	scaffold247	587519	7.67098e-06	0.310992	CCG031568.1;
rs63328	scaffold247	1272978	6.8896e-06	0.314966	CCG031604.1;
rs63414	scaffold198	32065	8.819e-07	0.48903	CCG024350.1;
rs63434	scaffold198	56710	1.3028e-06	0.75198	CCG024353.1;
rs63527	scaffold198	318383	5.1964e-06	0.481223	CCG024383.1;
rs63528	scaffold198	318396	5.0437e-06	0.481056	CCG024383.1;
rs63720	scaffold2712	119064	3.4946e-07	0.718383	CCG034877.1;
rs63973	scaffold1601	104059	9.93892e-06	0.442275	CCG017028.1;
rs63976	scaffold1601	104426	4.5287e-07	0.483643	CCG017028.1;
rs63977	scaffold1601	104470	6.09055e-06	0.366114	CCG017028.1;
rs64007	scaffold1601	108397	2.45192e-07	0.664468	CCG017028.1;
rs64021	scaffold1601	110062	6.80989e-08	0.683953	CCG017028.1;
rs64022	scaffold1601	110146	2.88086e-08	0.683806	CCG017028.1;
rs64023	scaffold1601	110155	3.02265e-08	0.681423	CCG017028.1;
rs64025	scaffold1601	110926	1.30286e-06	0.413396	CCG017028.1;
rs64026	scaffold1601	110935	1.13785e-06	0.418305	CCG017028.1;
rs64092	scaffold960	219686	1.82515e-06	0.516767	CCG066690.1;
rs64093	scaffold960	219750	5.29499e-07	0.74729	CCG066690.1;
rs64116	scaffold500	428169	4.48411e-06	0.327042	CCG050426.1;
rs64316	scaffold1933	124546	5.58251e-07	0.587546	CCG023818.2;
rs64408	scaffold147	355108	2.92483e-08	0.697077	CCG014234.1;
rs64431	scaffold147	448507	6.80468e-07	0.532442	CCG014246.2;
rs64471	scaffold147	610638	1.04959e-06	0.405707	CCG014262.4;
rs64515	scaffold147	848516	2.12257e-06	0.409647	CCG014282.1;
rs64574	scaffold847	264808	1.42448e-07	0.458653	CCG063563.1;
rs64664	scaffold1556	99051	6.45109e-08	0.482693	--
rs64723	scaffold2426	25386	1.5672e-07	0.701668	CCG031163.1;
rs64743	scaffold2426	130034	1.56402e-06	0.579712	CCG031178.1;
rs64777	scaffold2426	228619	3.93415e-06	0.471068	CCG031190.1;
rs64779	scaffold2426	229196	2.22827e-06	0.48203	CCG031190.1;
rs64780	scaffold2426	229348	6.06067e-08	0.710368	CCG031190.1;
rs64781	scaffold2426	230597	9.49341e-06	0.449823	CCG031190.1;
rs64888	scaffold1776	506294	3.62739e-06	0.375934	CCG020982.1;
rs64972	scaffold257	587754	8.24257e-06	0.546996	CCG032648.2;
rs65310	scaffold2174	128221	4.16869e-06	0.712049	CCG027524.1;
rs65889	scaffold1114	345673	8.93748e-07	0.385308	CCG005599.1;
rs66214	scaffold1072	125888	9.99676e-07	0.745887	CCG004632.1;
rs66216	scaffold1072	130315	3.69358e-06	0.579605	CCG004633.1;
rs66217	scaffold1072	130986	4.12189e-06	0.634683	CCG004633.1;
rs66295	scaffold422	594931	6.92246e-06	0.705667	CCG046849.2;
rs66509	scaffold1654	221789	1.74508e-08	0.626756	CCG018020.1;
rs66513	scaffold1654	223067	4.2655e-07	0.50494	CCG018020.1;
rs66518	scaffold1654	224251	8.70152e-08	0.686206	CCG018020.1;
rs66670	scaffold1504	276098	2.2166e-07	0.662331	CCG014955.1;
rs66699	scaffold1604	75047	3.8168e-06	0.607312	CCG017074.1;
rs66718	scaffold1604	122867	2.84303e-06	0.618642	CCG017081.1;
rs66732	scaffold1604	180665	4.7939e-07	0.450053	CCG017092.1;
rs66748	scaffold1604	186030	9.8542e-06	0.512787	CCG017092.1;
rs66822	scaffold545	121987	3.93882e-07	0.545151	CCG052552.1;
rs66840	scaffold545	238065	4.24428e-06	0.328743	CCG052564.1;
rs66882	scaffold545	288824	2.48023e-06	0.630135	CCG052570.2;
rs66906	scaffold545	319142	3.97771e-06	0.37051	CCG052575.1;
rs66983	scaffold545	534387	3.28634e-06	0.344131	CCG052596.1;
rs67013	scaffold545	787311	5.01127e-06	0.512071	--
rs67015	scaffold545	787464	6.91332e-06	0.313734	CCG052624.1;
rs67028	scaffold545	907021	1.01061e-07	0.680512	CCG052641.1;
rs67033	scaffold545	949052	3.64542e-07	0.443232	CCG052644.1;
rs67073	scaffold545	1099114	9.63693e-06	0.344978	CCG052661.1;
rs67197	scaffold3507	53600	6.17587e-06	0.336235	CCG042033.1;
rs67202	scaffold3507	94913	3.03824e-06	0.437992	CCG042035.1;
rs67209	scaffold3507	113939	8.58091e-07	0.403693	CCG042042.1;
rs67219	scaffold3507	171521	3.83857e-06	0.569645	CCG042048.1;
rs67254	scaffold528	259654	9.62505e-08	0.619926	CCG051834.2;
rs67305	scaffold443	70307	6.67683e-07	0.57096	CCG047796.1;
rs67314	scaffold443	77186	8.30923e-07	0.398539	CCG047796.1;
rs67333	scaffold443	164904	1.75721e-06	0.432863	CCG047818.1;
rs67393	scaffold443	360385	2.42693e-07	0.727698	CCG047843.1;
rs67421	scaffold443	578210	1.89204e-06	0.354009	CCG047869.1;
rs67579	scaffold1814	458125	4.19069e-06	0.471577	CCG021941.1;
rs67580	scaffold1814	458129	4.19069e-06	0.471577	CCG021941.1;
rs67592	scaffold1814	467231	3.17853e-06	0.377602	CCG021944.1;
rs67619	scaffold1814	682052	6.85918e-06	0.369732	CCG021968.1;
rs67676	scaffold2476	465619	9.63026e-07	0.620464	CCG031654.2;
rs67681	scaffold2476	530286	1.29229e-06	0.625191	CCG031661.1;
rs67687	scaffold2476	532618	4.72405e-07	0.589594	CCG031661.1;
rs67730	scaffold7729	3589	5.08467e-06	0.340771	CCG061344.1;
rs67731	scaffold7729	3669	3.25874e-08	0.735061	CCG061344.1;
rs67817	scaffold554	393485	7.20496e-07	0.640755	CCG052901.1;
rs67824	scaffold554	444199	4.88836e-07	0.626423	CCG052908.1;
rs67867	scaffold554	666503	4.56295e-06	0.365402	CCG052934.1;
rs67880	scaffold554	695366	1.51241e-07	0.698576	CCG052941.1;
rs67948	scaffold554	796878	1.68261e-06	0.640691	CCG052953.1;
rs67956	scaffold554	801028	4.93586e-07	0.630742	CCG052954.1;
rs67962	scaffold554	804050	1.82977e-07	0.505464	CCG052954.1;
rs67982	scaffold554	826608	5.28969e-06	0.642608	CCG052959.1;
rs68063	scaffold579	197489	1.81335e-07	0.70824	CCG053931.1;
rs68067	scaffold579	198729	3.02269e-07	0.58594	CCG053931.1;
rs68196	scaffold984	233994	1.72859e-06	0.414552	CCG067284.1;
rs68209	scaffold984	379989	7.7774e-07	0.412131	CCG067297.2;
rs68235	scaffold714	32171	2.34942e-06	0.400664	CCG059428.1;
rs68405	scaffold4498	7943	2.76321e-06	0.476856	CCG048244.1;
rs68477	scaffold377	22341	9.73068e-06	0.359878	CCG043845.1;
rs68665	scaffold10463	2850	5.46008e-06	0.34536	CCG003995.1;
rs68675	scaffold6524	11722	6.36078e-06	0.335163	CCG057332.1;
rs68874	scaffold426	149499	3.94192e-06	0.398808	CCG047163.3;
rs68887	scaffold426	350145	1.19736e-07	0.762431	--
rs69103	scaffold190	244237	9.51531e-06	0.319623	CCG023147.1;
rs69138	scaffold190	439104	3.68559e-06	0.350868	CCG023170.1;
rs69193	scaffold1937	116817	3.85301e-06	0.669532	CCG023906.1;
rs69199	scaffold1937	155766	6.70151e-06	0.341767	CCG023907.1;
rs69293	scaffold1300	36388	1.51877e-06	0.488763	CCG010481.1;
rs69294	scaffold1300	36473	2.03757e-07	0.447941	CCG010481.1;
rs69322	scaffold1300	226889	1.05292e-06	0.706996	CCG010504.1;
rs69325	scaffold1300	227450	1.28151e-06	0.747569	CCG010504.1;
rs69326	scaffold1300	228216	1.5847e-06	0.436875	CCG010504.1;
rs69331	scaffold1300	229298	2.32269e-07	0.669118	CCG010504.1;
rs69418	scaffold281	846554	5.34428e-06	0.676784	CCG035694.1;
rs69428	scaffold281	979578	2.86739e-06	0.713649	CCG035699.1;
rs69537	scaffold478	18143	6.64945e-06	0.468112	CCG049490.1;
rs69652	scaffold652	313114	2.49111e-06	0.42346	CCG057257.1;
rs69815	scaffold1451	227882	7.56961e-08	0.638368	CCG013783.1;
rs69864	scaffold6441	63478	3.13337e-07	0.749002	CCG056966.1;
rs70133	scaffold1591	109483	4.01867e-06	0.684218	CCG016711.1;
rs70196	scaffold1591	682576	2.03172e-06	0.625583	CCG016780.1;
rs70504	scaffold1176	672187	6.65527e-06	0.416776	CCG007294.1;
rs70609	scaffold1715	55775	5.46595e-06	0.439005	CCG019466.1;
rs70705	scaffold127	52662	4.447e-06	0.337371	CCG009593.1;
rs70746	scaffold127	359839	2.79936e-06	0.401805	CCG009622.1;
rs70800	scaffold683	69177	5.23435e-08	0.731406	CCG058278.1;
rs70801	scaffold683	69183	4.76792e-08	0.734109	CCG058278.1;
rs70833	scaffold683	665693	6.81999e-07	0.642549	CCG058311.1;
rs70880	scaffold88	853619	4.84774e-07	0.490536	CCG064318.2;
rs70923	scaffold88	1629952	2.55918e-06	0.383374	CCG064349.1;
rs70945	scaffold88	2447831	1.18647e-06	0.626873	CCG064360.1;
rs71150	scaffold6457	15962	3.00141e-06	0.740317	CCG056998.1;
rs71193	scaffold1908	46981	4.33683e-06	0.503911	CCG023340.1;
rs71212	scaffold1908	74716	7.40404e-06	0.312113	CCG023345.1;
rs71229	scaffold1908	81708	6.86623e-06	0.718307	CCG023346.1;
rs71355	scaffold1382	83476	2.3923e-06	0.667351	CCG012317.1;
rs71621	scaffold1792	226057	7.46597e-06	0.311385	CCG021282.1;
rs71754	scaffold1161	115455	4.74881e-06	0.656658	CCG006971.2;
rs71926	scaffold1038	467850	9.7879e-07	0.375007	CCG003706.2;
rs71927	scaffold1038	467858	9.7879e-07	0.375007	CCG003706.2;
rs71961	scaffold1038	505595	2.82813e-06	0.422938	CCG003712.1;
rs71991	C7627409	866	7.50585e-06	0.431988	--
rs72081	scaffold1420	141081	1.38718e-07	0.533423	CCG013207.3;
rs72172	scaffold3661	21522	9.94937e-07	0.374974	CCG043189.1;
rs72252	scaffold3661	137910	2.31645e-06	0.633154	CCG043207.1;
rs72457	scaffold460	321968	1.78763e-09	0.746264	CCG048578.1;
rs72541	scaffold460	1748525	1.30148e-06	0.49028	CCG048673.1;
rs72548	scaffold522	15034	1.7654e-06	0.644433	--
rs72683	scaffold1448	236246	9.48119e-06	0.463652	CCG013618.1;
rs72694	scaffold1448	241226	7.37128e-06	0.443722	CCG013618.1;
rs72696	scaffold1448	242706	4.52667e-06	0.584155	CCG013619.1;
rs72699	scaffold1448	242932	8.22496e-07	0.586907	CCG013619.1;
rs72700	scaffold1448	242939	2.8762e-07	0.58525	CCG013619.1;
rs72855	scaffold253	671972	6.40693e-06	0.474195	CCG032238.1;
rs72890	scaffold253	973040	3.59418e-06	0.357214	CCG032259.1;
rs72969	scaffold253	1099966	6.40056e-07	0.589174	CCG032273.1;
rs73072	scaffold2641	180337	7.8788e-06	0.316814	CCG033689.3;
rs73241	scaffold11	397431	5.06637e-06	0.407293	CCG005270.1;
rs73290	scaffold11	657525	5.47716e-06	0.445334	CCG005297.1;
rs73300	scaffold966	94714	2.57316e-06	0.349215	CCG066802.1;
rs73376	scaffold2440	75708	8.02471e-06	0.419452	CCG031314.1;
rs73395	scaffold839	53383	3.55756e-06	0.427824	CCG063220.1;
rs73498	scaffold839	728551	9.85238e-06	0.749988	CCG063269.1;
rs73536	scaffold1412	196693	8.92021e-07	0.377992	CCG013088.1;
rs73562	scaffold1412	271194	2.2688e-06	0.67535	--
rs73566	scaffold1412	272166	1.28932e-06	0.731391	CCG013096.1;
rs73755	scaffold4066	31683	2.71824e-06	0.349844	CCG045946.1;
rs73793	scaffold6108	43274	3.45358e-06	0.391374	CCG055456.1;
rs73794	scaffold6108	44077	1.24842e-06	0.555639	CCG055456.1;
rs73795	scaffold6108	44083	1.19369e-06	0.557841	CCG055456.1;
rs73797	scaffold6108	44201	3.96387e-07	0.561886	CCG055456.1;
rs73801	scaffold6108	46712	6.71425e-07	0.560208	CCG055456.1;
rs73843	scaffold1636	8285	2.53593e-07	0.693024	CCG017820.1;
rs73844	scaffold1636	41621	5.15823e-07	0.396225	CCG017822.1;
rs74164	scaffold1223	171226	3.18856e-06	0.35699	CCG008378.2;
rs74293	scaffold606	397479	1.35779e-07	0.547153	CCG055321.1;
rs74310	scaffold4966	3318	6.52167e-06	0.471162	CCG050252.1;
rs74324	scaffold4966	45856	5.31596e-06	0.340217	--
rs74328	scaffold4966	47794	4.37055e-06	0.406316	CCG050257.2;
rs74329	scaffold4966	49985	5.27555e-07	0.698219	CCG050257.2;
rs74330	scaffold4966	49997	7.45751e-08	0.692861	CCG050257.2;
rs74366	scaffold436	226667	5.84185e-08	0.570116	CCG047480.1;
rs74427	scaffold6009	19520	3.02252e-07	0.651461	CCG055108.1;
rs74438	scaffold6009	25509	1.23622e-06	0.682745	CCG055109.1;
rs74673	scaffold1921	464094	1.7821e-06	0.407507	CCG023605.1;
rs74702	scaffold905	250651	1.35182e-06	0.567443	CCG065021.1;
rs74703	scaffold905	250668	2.10867e-06	0.566765	CCG065021.1;
rs74716	scaffold905	322017	1.76912e-06	0.606948	CCG065025.1;
rs74740	scaffold905	390335	5.67849e-06	0.478296	CCG065034.1;
rs74808	scaffold905	528032	7.07672e-07	0.44063	CCG065050.1;
rs75145	scaffold180	139441	8.93675e-06	0.30591	CCG021505.1;
rs75155	scaffold180	200071	6.11003e-06	0.417253	CCG021512.1;
rs75215	scaffold180	383948	1.63843e-06	0.463844	CCG021544.1;
rs75232	scaffold180	536529	4.27757e-06	0.355739	CCG021557.1;
rs75260	scaffold180	664901	3.8264e-06	0.350059	CCG021577.1;
rs75264	scaffold180	668388	8.42055e-07	0.624298	CCG021578.1;
rs75265	scaffold180	668528	1.01764e-06	0.50051	CCG021578.1;
rs75266	scaffold180	670966	3.00818e-07	0.499889	CCG021578.1;
rs75293	scaffold180	734704	9.89969e-06	0.252051	CCG021593.1;
rs75295	scaffold180	735535	2.00953e-08	0.652115	CCG021593.1;
rs75299	scaffold180	741733	9.30002e-07	0.455647	CCG021594.1;
rs75315	scaffold180	801814	5.483e-07	0.505695	CCG021606.1;
rs75917	scaffold680	232431	4.36774e-07	0.640333	CCG058178.2;
rs75970	scaffold2279	13661	9.21594e-06	0.326366	CCG028915.1;
rs76062	scaffold482	163000	2.16756e-06	0.830875	CCG049640.2;
rs76103	scaffold482	576596	6.15992e-06	0.382087	CCG049676.1;
rs76131	scaffold1244	13023	6.7369e-06	0.342262	CCG008830.1;
rs76262	scaffold2788	273921	8.03715e-06	0.658455	CCG035535.1;
rs76336	scaffold761	51108	3.18554e-07	0.627785	CCG060889.1;
rs76341	scaffold761	53073	8.63771e-06	0.602697	CCG060889.1;
rs76342	scaffold761	53079	8.25651e-06	0.598581	CCG060889.1;
rs76407	scaffold23	580066	7.91912e-06	0.309588	CCG029225.1;
rs76409	scaffold23	580444	3.27336e-07	0.617933	CCG029225.1;
rs76422	scaffold23	605055	1.62653e-06	0.71401	CCG029228.1;
rs76477	scaffold735	86239	5.45926e-06	0.367367	CCG060008.1;
rs76507	scaffold735	313328	8.96251e-08	0.592048	CCG060029.1;
rs76529	scaffold735	319266	3.8561e-06	0.456204	CCG060029.1;
rs76584	scaffold735	461853	1.6942e-08	0.690568	CCG060046.1;
rs76613	scaffold735	468253	7.94763e-06	0.464179	CCG060046.1;
rs76676	scaffold2037	67409	1.64229e-06	0.733895	CCG025547.1;
rs76678	scaffold2037	67515	1.77919e-06	0.698754	CCG025547.1;
rs76731	scaffold7403	9826	9.58395e-06	0.330029	CCG060311.1;
rs76906	scaffold2852	196723	2.40161e-07	0.635891	CCG036184.2;
rs76923	scaffold2852	241173	8.32339e-06	0.381361	CCG036190.1;
rs76949	scaffold3089	38976	2.92106e-06	0.539768	CCG038263.1;
rs76952	scaffold3089	39414	6.9511e-07	0.474703	CCG038263.1;
rs76960	scaffold3089	44098	1.81938e-06	0.431515	CCG038263.1;
rs76998	scaffold2772	26225	1.81476e-06	0.442037	CCG035340.1;
rs77175	scaffold6280	31871	2.97832e-06	0.555059	--
rs77235	scaffold197	477878	7.23264e-06	0.423215	CCG024276.1;
rs77277	scaffold573	277366	8.97987e-06	0.429568	CCG053813.1;
rs77331	scaffold479	157010	1.41383e-06	0.307643	CCG049504.1;
rs77389	scaffold2569	41294	1.70263e-06	0.619473	CCG032614.1;
rs77415	scaffold1301	219326	9.85444e-06	0.318174	CCG010514.2;
rs77470	scaffold2573	86865	4.95235e-06	0.453908	CCG032702.1;
rs77521	scaffold1071	50330	5.71597e-06	0.761878	CCG004532.1;
rs77526	scaffold1071	58465	1.9939e-06	0.602671	CCG004534.1;
rs77527	scaffold1071	62245	8.1404e-06	0.690262	CCG004535.1;
rs77585	scaffold1071	162316	1.64022e-06	0.74744	CCG004547.1;
rs77600	scaffold1071	211728	6.98572e-07	0.522094	CCG004550.1;
rs77601	scaffold1071	211779	3.77326e-06	0.478441	CCG004550.1;
rs77970	scaffold1833	32868	8.20808e-06	0.326054	--
rs78265	scaffold398	55786	6.89934e-06	0.433822	CCG045180.1;
rs78410	scaffold1506	70000	3.48004e-06	0.489306	CCG015038.2;
rs78421	scaffold1506	134668	3.73476e-06	0.612531	CCG015045.1;
rs78515	scaffold3950	16126	9.52531e-08	0.581208	CCG045081.1;
rs78629	scaffold335	77766	9.92539e-06	0.717166	CCG040496.1;
rs78652	scaffold335	207501	1.92234e-06	0.592108	CCG040508.1;
rs78768	scaffold559	336808	4.10965e-07	0.574057	CCG053164.1;
rs79010	scaffold601	661409	1.1556e-07	0.695625	CCG055146.1;
rs79054	scaffold1082	5919	1.36492e-06	0.386859	CCG004778.1;
rs79060	scaffold1082	24285	3.45363e-06	0.510445	CCG004783.1;
rs79334	scaffold1724	70681	2.73277e-08	0.701794	CCG019745.1;
rs79523	scaffold1633	162581	6.41491e-07	0.439275	CCG017645.1;
rs79552	scaffold1633	380036	1.01443e-06	0.451534	CCG017658.2;
rs79590	scaffold1633	567224	7.66233e-06	0.523695	CCG017669.1;
rs79762	scaffold8	53337	3.64985e-06	0.341814	CCG062263.2;
rs79766	scaffold8	53557	6.08847e-06	0.335801	CCG062263.2;
rs79803	scaffold1423	52280	3.04141e-06	0.403407	CCG013223.1;
rs79903	scaffold1758	537512	2.68755e-06	0.632129	CCG020715.1;
rs79912	scaffold1758	545113	1.49863e-06	0.429375	CCG020716.1;
rs79958	scaffold1758	657900	1.78545e-06	0.357717	CCG020728.1;
rs79965	scaffold1758	659464	9.84659e-07	0.374815	CCG020728.1;
rs79972	scaffold1758	671951	1.79709e-07	0.634303	CCG020730.1;
rs79981	scaffold1758	704462	3.74599e-06	0.716141	CCG020733.1;
rs80073	scaffold1758	1084941	4.23136e-07	0.581499	CCG020782.1;
rs80096	scaffold1758	1118967	8.9712e-06	0.638113	CCG020784.2;
rs80100	scaffold1758	1121949	3.62145e-06	0.701362	CCG020784.2;
rs80154	scaffold998	26893	4.38102e-06	0.472382	CCG067650.1;
rs80219	scaffold998	134473	4.45047e-07	0.633147	CCG067662.2;
rs80233	scaffold998	157061	5.89966e-06	0.325602	CCG067666.1;
rs80365	scaffold1818	96712	2.39654e-06	0.435017	CCG022044.1;
rs80370	scaffold1818	99287	1.50984e-06	0.431012	CCG022044.1;
rs80384	scaffold1818	118842	5.59697e-07	0.489599	CCG022046.2;
rs80386	scaffold1818	119438	3.40315e-06	0.526604	CCG022046.2;
rs80389	scaffold1818	119940	8.72129e-06	0.399479	CCG022046.2;
rs80393	scaffold1818	145433	1.43867e-07	0.647681	CCG022050.1;
rs80405	scaffold1818	173325	8.57566e-06	0.44013	CCG022053.1;
rs80407	scaffold1818	173434	5.31642e-06	0.404332	CCG022053.1;
rs80411	scaffold1818	173930	9.80497e-06	0.515351	CCG022053.1;
rs80836	scaffold3630	6382	3.99865e-08	0.638831	CCG043029.1;
rs80837	scaffold3630	6731	1.3552e-07	0.593496	CCG043029.1;
rs80869	scaffold643	117767	7.42678e-06	0.56526	CCG056898.1;
rs80870	scaffold643	117797	3.90347e-06	0.649371	CCG056898.1;
rs80958	scaffold3316	376	8.55401e-07	0.702069	CCG040206.1;
rs80959	scaffold3316	381	1.02924e-06	0.735362	CCG040206.1;
rs81061	scaffold1582	290558	7.58955e-07	0.571013	CCG016585.1;
rs81063	scaffold1582	290865	6.56284e-06	0.33745	CCG016585.1;
rs81117	scaffold411	360509	1.90019e-06	0.642155	CCG046169.1;
rs81364	scaffold958	371378	4.58888e-06	0.764728	CCG066652.1;
rs81371	scaffold958	376116	1.14243e-06	0.604391	CCG066652.1;
rs81372	scaffold958	376164	1.6477e-06	0.605016	CCG066652.1;
rs81373	scaffold958	377757	6.61269e-06	0.462304	CCG066652.1;
rs81881	scaffold85	451974	2.11135e-06	0.350549	CCG063632.1;
rs81928	scaffold85	1184979	7.59087e-07	0.483442	CCG063684.1;
rs81988	scaffold1059	21558	9.1036e-06	0.741172	--
rs82000	scaffold1059	84706	5.02906e-07	0.697622	CCG004220.1;
rs82122	scaffold1887	66382	2.74375e-07	0.670878	CCG022985.1;
rs82123	scaffold1887	66386	2.80701e-07	0.656478	CCG022985.1;
rs82128	scaffold1887	69532	2.30418e-06	0.719247	CCG022986.1;
rs82145	scaffold1887	112561	1.03266e-06	0.623619	CCG022993.1;
rs82146	scaffold1887	112577	9.60173e-07	0.620584	CCG022993.1;
rs82159	scaffold1887	122001	1.03249e-06	0.692243	CCG022996.1;
rs82162	scaffold1887	122925	1.33429e-06	0.675479	CCG022996.1;
rs82201	scaffold577	164231	2.67414e-06	0.588175	CCG053898.1;
rs82323	scaffold2349	88168	2.79212e-06	0.39438	CCG030180.1;
rs82330	scaffold2349	96940	3.78513e-06	0.547916	CCG030183.1;
rs82362	scaffold2349	217690	7.117e-07	0.649148	CCG030192.1;
rs82374	scaffold707	17507	6.68001e-07	0.437783	CCG059193.1;
rs82484	scaffold4203	4367	6.96586e-07	0.38598	CCG046739.1;
rs82502	scaffold4203	69614	9.65048e-08	0.699047	CCG046743.1;
rs82536	scaffold1133	42989	4.96283e-08	0.675806	CCG006182.1;
rs82552	scaffold1133	694990	5.10759e-06	0.367491	CCG006206.1;
rs82746	scaffold3469	50748	1.34564e-06	0.454723	CCG041610.1;
rs82800	scaffold58	69794	3.37863e-06	0.430847	CCG053970.1;
rs82834	scaffold2842	12162	1.32214e-07	0.494449	CCG036114.2;
rs82918	scaffold1442	715263	5.93337e-06	0.318416	CCG013574.1;
rs82936	scaffold1442	802419	2.59368e-06	0.344083	CCG013580.2;
rs83022	scaffold3799	6600	1.66299e-06	0.759942	CCG044012.1;
rs83086	scaffold3404	23981	3.48211e-07	0.677223	CCG041230.1;
rs83091	scaffold3404	35200	2.71436e-06	0.710225	CCG041233.1;
rs83169	scaffold240	393036	3.64784e-06	0.421431	CCG030774.1;
rs83183	scaffold10484	994	5.79146e-06	0.374526	CCG004005.1;
rs83258	scaffold18	336148	1.37736e-06	0.631262	CCG021424.1;
rs83396	scaffold3033	130827	1.45289e-07	0.691698	CCG037848.1;
rs83412	scaffold3033	168670	4.41554e-06	0.609994	CCG037856.1;
rs83420	scaffold3033	173121	4.04024e-06	0.59014	CCG037857.1;
rs83448	scaffold3033	186042	2.37954e-09	0.661337	CCG037858.1;
rs83453	scaffold3033	187238	2.37765e-06	0.425912	CCG037858.1;
rs83465	scaffold3033	226514	2.6661e-06	0.428832	CCG037864.1;
rs83688	scaffold1233	245240	2.60071e-06	0.343998	CCG008547.1;
rs83691	scaffold1233	264287	8.95013e-06	0.397956	CCG008547.1;
rs83693	scaffold1233	264768	7.90492e-06	0.393031	CCG008547.1;
rs83729	scaffold1233	425924	8.26684e-07	0.50377	CCG008564.1;
rs83779	scaffold1233	726956	7.43149e-07	0.383885	CCG008586.1;
rs83780	scaffold1233	726972	9.5754e-07	0.375712	CCG008586.1;
rs83781	scaffold1233	727048	6.03421e-08	0.611921	CCG008586.1;
rs83787	scaffold1233	729790	8.96093e-07	0.455851	CCG008586.1;
rs83788	scaffold1233	730416	4.74193e-06	0.343947	CCG008586.1;
rs83793	scaffold1233	808673	8.41062e-07	0.613424	CCG008588.1;
rs83800	scaffold1233	812663	3.6356e-06	0.380774	CCG008588.1;
rs83958	scaffold1693	173486	2.69741e-06	0.373236	CCG018853.2;
rs84273	scaffold3939	5047	1.11348e-07	0.660096	CCG045037.1;
rs84275	scaffold3939	5263	9.83414e-06	0.348666	CCG045037.1;
rs84293	scaffold3939	41222	3.66349e-06	0.646148	CCG045041.2;
rs84304	scaffold3939	66562	5.48464e-06	0.365902	CCG045046.1;
rs84305	scaffold3939	66595	5.25788e-06	0.366854	CCG045046.1;
rs84310	scaffold3939	72392	3.55505e-06	0.397244	CCG045047.1;
rs84593	scaffold2603	29193	4.37237e-06	0.583205	CCG033041.1;
rs84945	scaffold716	140186	2.1617e-07	0.625521	CCG059544.1;
rs84972	scaffold716	274780	5.57419e-08	0.695199	CCG059558.1;
rs85137	scaffold1130	234113	2.3393e-06	0.752532	CCG006005.1;
rs85209	scaffold2718	92170	7.24715e-07	0.470689	CCG034914.1;
rs85347	scaffold132	32645	1.19688e-06	0.453062	CCG010842.1;
rs85351	scaffold132	44588	3.86373e-07	0.516885	CCG010843.1;
rs85357	scaffold132	48151	2.31518e-06	0.370372	CCG010843.1;
rs85505	scaffold1688	118680	1.21654e-06	0.628093	CCG018664.1;
rs85555	scaffold1688	479712	9.296e-06	0.400817	CCG018697.1;
rs85619	scaffold1438	87887	2.34255e-06	0.690857	CCG013470.1;
rs85677	scaffold3812	36470	3.33561e-06	0.662735	CCG044198.3;
rs85685	scaffold3812	60293	4.13492e-07	0.41931	CCG044199.1;
rs85982	scaffold341	280043	4.29724e-07	0.71993	CCG041277.1;
rs86033	scaffold1885	48184	1.24362e-06	0.36902	CCG022958.5;
rs86039	scaffold1885	51917	2.96097e-07	0.492536	CCG022958.5;
rs86053	scaffold1885	97404	1.15607e-06	0.36967	CCG022959.1;
rs86164	scaffold562	80013	2.93996e-06	0.629315	CCG053288.1;
rs86203	scaffold562	295399	1.04483e-06	0.696976	CCG053305.1;
rs86287	scaffold1484	310282	4.44605e-06	0.327306	CCG014608.1;
rs86600	scaffold1787	92528	1.52898e-07	0.666044	CCG021151.1;
rs86611	scaffold1787	128077	7.5744e-08	0.662193	CCG021155.2;
rs86685	scaffold898	259566	6.77648e-06	0.38671	CCG064878.1;
rs86749	scaffold4673	1388	1.47369e-06	0.361928	CCG048984.2;
rs86944	scaffold1557	12618	9.05351e-06	0.4665	CCG016141.1;
rs86999	scaffold1557	418565	3.47665e-06	0.727354	CCG016168.1;
rs87193	scaffold1661	184596	3.05212e-06	0.514113	CCG018181.1;
rs87382	scaffold1052	651912	9.98562e-07	0.68874	CCG004108.1;
rs87419	scaffold3227	20977	6.43972e-06	0.448565	CCG039543.1;
rs87448	scaffold3227	123027	9.30361e-06	0.362182	CCG039555.1;
rs87455	scaffold3227	155894	1.53815e-06	0.521473	CCG039559.1;
rs87497	scaffold3227	215270	4.66649e-06	0.708728	CCG039565.2;
rs87547	scaffold1963	34760	8.88408e-07	0.670436	CCG024206.1;
rs87705	scaffold2692	36706	3.57013e-06	0.343184	CCG034497.1;
rs87715	scaffold2692	45298	6.14532e-06	0.31734	CCG034498.1;
rs87732	scaffold2692	297576	8.02509e-06	0.706059	CCG034522.1;
rs87963	scaffold3540	93539	9.4396e-06	0.320988	CCG042286.1;
rs87982	scaffold3142	74420	2.5672e-07	0.644529	CCG038968.1;
rs87983	scaffold3142	74614	3.28926e-06	0.679374	CCG038968.1;
rs87997	scaffold3142	112155	7.34915e-09	0.820205	CCG038970.1;
rs88001	scaffold3142	113640	3.39605e-07	0.695097	CCG038970.1;
rs88029	scaffold3142	249056	2.27402e-06	0.698788	CCG038978.1;
rs88037	scaffold3142	262182	2.54477e-06	0.435867	CCG038980.1;
rs88039	scaffold3142	262709	1.52553e-06	0.494088	CCG038980.1;
rs88226	scaffold402	86382	4.66034e-06	0.3839	CCG045777.1;
rs88292	scaffold402	234136	6.98253e-07	0.638975	CCG045798.1;
rs88665	scaffold412	896487	9.43507e-06	0.352981	CCG046400.1;
rs88746	scaffold4259	67058	9.4118e-06	0.417282	CCG047152.1;
rs88755	scaffold4259	76941	9.74867e-07	0.49616	CCG047153.1;
rs88769	scaffold4259	114617	5.28289e-06	0.453584	CCG047157.1;
rs88775	scaffold4259	134341	5.6676e-06	0.68223	CCG047159.1;
rs88811	scaffold262	153754	4.93995e-07	0.617187	CCG033226.1;
rs88926	scaffold3843	41870	9.77821e-06	0.330849	CCG044418.1;
rs89125	scaffold418	42493	2.98496e-06	0.390225	CCG046629.1;
rs89133	scaffold418	67072	4.56089e-06	0.459698	CCG046631.1;
rs89154	scaffold418	248802	8.24065e-06	0.3418	CCG046644.1;
rs89208	scaffold2996	96364	3.22344e-06	0.666669	CCG037506.1;
rs89363	scaffold1897	57194	3.48329e-06	0.355706	CCG023079.1;
rs89668	scaffold42	312115	3.93629e-06	0.428147	CCG046714.1;
rs89779	scaffold806	487862	6.26922e-06	0.590106	CCG062544.1;
rs89814	scaffold4107	74144	1.38995e-06	0.619286	CCG046137.1;
rs89819	scaffold4107	76332	8.32212e-06	0.337864	--
rs89820	scaffold4107	76337	1.58978e-07	0.478222	--
rs89843	scaffold5412	9437	3.50189e-06	0.383462	CCG052449.1;
rs90076	scaffold991	85832	1.8692e-06	0.732139	CCG067530.1;
rs90078	scaffold991	85910	9.63931e-06	0.421318	CCG067530.1;
rs90197	scaffold2374	281052	1.42067e-06	0.428652	CCG030381.1;
rs90200	scaffold2374	303443	9.43699e-06	0.545681	CCG030382.1;
rs90219	scaffold1507	23746	1.67016e-06	0.46563	CCG015050.1;
rs90315	scaffold184	434046	9.93482e-07	0.466399	CCG022293.1;
rs90435	scaffold302	20042	9.108e-06	0.305334	CCG037807.1;
rs90532	scaffold284	1326280	5.39595e-08	0.698509	CCG036082.1;
rs90654	scaffold1622	531643	5.99495e-07	0.680957	CCG017414.1;
rs90689	scaffold728	158273	8.38163e-06	0.512885	CCG059821.1;
rs90790	scaffold719	109976	2.73001e-06	0.385025	CCG059640.1;
rs90862	scaffold530	52447	9.90718e-06	0.630275	CCG051952.1;
rs91008	scaffold604	394464	4.575e-06	0.366659	--
rs91265	scaffold3	461519	3.17178e-06	0.356815	CCG037553.1;
rs91315	scaffold1299	100985	2.47474e-06	0.365693	CCG010359.1;
rs91328	scaffold1299	185970	8.44222e-07	0.502831	CCG010363.1;
rs91553	scaffold618	301045	1.4513e-07	0.48095	CCG055817.1;
rs91651	scaffold561	155124	2.54917e-06	0.39769	CCG053277.1;
rs91679	scaffold817	65630	9.01999e-07	0.573007	CCG062840.1;
rs91767	scaffold1600	175082	6.33079e-07	0.628367	CCG016894.1;
rs91821	scaffold1600	348557	2.11089e-06	0.496089	CCG016919.1;
rs91838	scaffold1600	392016	2.57515e-06	0.351937	CCG016925.1;
rs91895	scaffold1600	564112	4.31205e-06	0.597821	CCG016947.1;
rs91941	scaffold1600	777947	9.85983e-06	0.550601	CCG016978.1;
rs91973	scaffold1600	848244	5.1548e-06	0.51937	CCG016987.1;
rs92023	scaffold1600	1087499	5.7097e-07	0.395696	CCG017013.1;
rs92032	scaffold2117	79635	1.4983e-06	0.635601	CCG026654.1;
rs92148	scaffold373	453481	1.26606e-07	0.467843	CCG043574.1;
rs92163	scaffold373	474326	9.98112e-08	0.450511	CCG043579.1;
rs92249	scaffold373	1035127	2.58472e-06	0.446314	CCG043647.1;
rs92299	scaffold154	455912	6.75997e-06	0.540523	CCG015642.2;
rs92303	scaffold154	457388	1.738e-06	0.584733	CCG015642.2;
rs92362	scaffold154	762308	2.34099e-07	0.421807	CCG015680.1;
rs92371	scaffold154	868571	3.14273e-09	0.66436	CCG015690.1;
rs92405	scaffold154	900616	4.79701e-08	0.475682	CCG015694.1;
rs92491	scaffold3716	33723	7.44206e-06	0.405321	CCG043488.1;
rs92504	scaffold3716	60548	8.71855e-06	0.47014	CCG043493.1;
rs92547	scaffold4347	19269	5.57327e-06	0.60215	CCG047410.1;
rs92618	scaffold650	45824	5.17546e-07	0.461481	CCG057225.1;
rs92739	scaffold956	636963	5.25484e-06	0.376992	CCG066584.1;
rs92811	scaffold630	105452	5.14238e-06	0.341537	CCG056462.3;
rs92904	scaffold4209	43863	1.14049e-06	0.483795	CCG046758.1;
rs92906	scaffold4209	44404	5.18233e-06	0.632423	CCG046758.1;
rs92910	scaffold4209	61953	6.85785e-08	0.671667	CCG046760.1;
rs93092	scaffold607	960257	2.36338e-06	0.593791	CCG055383.1;
rs93117	scaffold582	460214	8.72433e-07	0.592635	CCG054066.1;
rs93118	scaffold582	460237	5.57615e-06	0.425404	CCG054066.1;
rs93283	scaffold523	663830	7.41362e-06	0.311822	CCG051631.1;
rs93330	scaffold2098	11120	3.89893e-06	0.436075	CCG026331.1;
rs93421	scaffold2098	398821	5.52749e-06	0.320593	CCG026381.1;
rs93503	scaffold5320	38585	1.59808e-06	0.531559	CCG052106.1;
rs93505	scaffold5430	9593	3.27742e-07	0.529464	CCG052467.1;
rs93565	scaffold703	97845	1.30602e-06	0.764867	CCG058967.1;
rs93877	scaffold1188	234807	2.33778e-08	0.676206	CCG007425.1;
rs93900	scaffold1188	249474	2.29566e-08	0.669598	CCG007426.1;
rs93915	scaffold1188	442763	6.86522e-06	0.334084	CCG007444.2;
rs93961	scaffold337	235608	5.49453e-06	0.339815	CCG040726.1;
rs94032	scaffold337	736878	3.63746e-06	0.434843	CCG040794.1;
rs94033	scaffold337	736907	7.57661e-07	0.38326	CCG040794.1;
rs94052	scaffold337	803758	1.91848e-06	0.400673	CCG040802.1;
rs94074	scaffold337	909623	7.52256e-06	0.478936	CCG040817.1;
rs94113	scaffold337	1153040	9.42758e-06	0.314008	CCG040840.1;
rs94117	scaffold337	1159171	7.65696e-06	0.314667	CCG040840.1;
rs94202	scaffold1208	143249	4.92421e-07	0.542293	CCG008009.5;
rs94329	scaffold1208	526247	6.03182e-06	0.583828	CCG008033.2;
rs94371	scaffold1208	606397	4.70591e-06	0.425793	CCG008048.1;
rs94468	scaffold2615	196922	3.97414e-06	0.380747	CCG033199.1;
rs94486	scaffold2615	260834	7.42174e-06	0.473063	CCG033204.1;
rs94613	scaffold638	221819	9.44944e-06	0.49377	CCG056724.1;
rs94674	scaffold4830	27926	2.20752e-06	0.661559	CCG049701.1;
rs94772	scaffold458	76367	8.79904e-06	0.336503	CCG048507.1;
rs94792	scaffold794	46481	4.40133e-07	0.429257	CCG062116.1;
rs94803	scaffold794	170705	5.48311e-07	0.70517	CCG062126.1;
rs94970	scaffold891	358425	1.82979e-07	0.475105	CCG064675.1;
rs95045	scaffold520	40735	5.98537e-07	0.68777	CCG051351.1;
rs95182	scaffold520	753617	2.56816e-06	0.344704	CCG051436.1;
rs95354	scaffold1089	323168	2.73146e-07	0.693908	--
rs95384	scaffold1254	38779	2.84763e-07	0.71458	CCG008995.1;
rs95396	scaffold1254	46416	6.62714e-07	0.679399	CCG008997.1;
rs95397	scaffold1254	46953	2.87869e-07	0.671858	CCG008997.1;
rs95623	scaffold3096	338661	1.42015e-06	0.468605	CCG038384.1;
rs95655	scaffold3096	424380	2.5789e-06	0.494729	CCG038394.1;
rs96018	scaffold195	68928	4.58022e-08	0.656145	CCG024085.1;
rs96134	scaffold470	398065	1.67156e-07	0.732149	--
rs96284	scaffold4625	983	7.95015e-06	0.442153	CCG048739.1;
rs96375	scaffold1226	78719	5.28903e-06	0.590959	CCG008411.1;
rs96388	scaffold1226	177412	7.99872e-07	0.732056	CCG008422.2;
rs96468	scaffold4428	20479	7.69892e-06	0.380961	CCG047791.1;
rs96615	scaffold334	466009	8.89106e-06	0.345868	CCG040450.1;
rs96974	scaffold1523	561171	2.25415e-06	0.429188	CCG015256.1;
rs97047	scaffold751	250514	4.41002e-07	0.679111	CCG060569.4;
rs97153	scaffold1598	14592	8.56553e-06	0.604215	CCG016822.1;
rs97186	scaffold2669	170187	4.07358e-06	0.407482	CCG034027.1;
rs97544	scaffold2260	6948	6.35798e-08	0.556333	CCG028736.1;
rs97583	scaffold2260	140798	2.28942e-06	0.617534	CCG028755.1;
rs97591	scaffold2260	154674	2.625e-06	0.596845	CCG028756.1;
rs97608	scaffold2260	236358	5.01812e-07	0.46425	CCG028766.1;
rs97609	scaffold2260	236371	8.71407e-07	0.442634	CCG028766.1;
rs97707	scaffold63	737072	1.54252e-07	0.447188	CCG056359.1;
rs97844	scaffold63	1456399	9.10579e-06	0.254828	CCG056440.1;
rs97915	scaffold269	113185	1.17201e-06	0.614708	CCG034417.1;
rs97945	scaffold269	558723	6.89104e-06	0.541288	CCG034457.1;
rs98032	scaffold925	215811	9.43367e-06	0.395801	CCG065663.1;
rs98085	scaffold2531	66676	2.17635e-06	0.349594	CCG032315.2;

## Sheet: AGs
Gene ID	Description	KEGG A class	KEGG B class	Pathway	K ID	GO Component	GO Function	GO Process
CCG026917.1	PREDICTED: 40S ribosomal protein S11-like [Cucumis melo]	Genetic Information Processing	Translation	ko03010//Ribosome	K02949	-	-	-
CCG026918.1	PREDICTED: probable protein phosphatase 2C 27 [Citrus sinensis]	-	-	-	-	-	GO:0003824//catalytic activity;GO:0016791//phosphatase activity;GO:0042578//phosphoric ester hydrolase activity;GO:0016787//hydrolase activity;GO:0043169//cation binding;GO:0016788//hydrolase activity, acting on ester bonds;GO:0004721//phosphoprotein phosphatase activity;GO:0005488//binding;GO:0043167//ion binding	GO:0044238//primary metabolic process;GO:0044267//cellular protein metabolic process;GO:0044237//cellular metabolic process;GO:0036211//protein modification process;GO:0006464//cellular protein modification process;GO:0043170//macromolecule metabolic process;GO:0019538//protein metabolic process;GO:0043412//macromolecule modification;GO:0008152//metabolic process;GO:0071704//organic substance met…
CCG026922.1	-	-	-	-	-	-	-	-
CCG027660.1	PREDICTED: methanol O-anthraniloyltransferase-like [Citrus sinensis]	-	-	-	-	-	GO:0016740//transferase activity;GO:0003824//catalytic activity	-
CCG003146.1	PREDICTED: methyl-CpG-binding domain-containing protein 11 [Citrus sinensis]	-	-	-	-	-	-	-
CCG048318.1	PREDICTED: aspartate aminotransferase, cytoplasmic-like [Populus euphratica]	Metabolism	Amino acid metabolism;Energy metabolism;Biosynthesis of other secondary metabolites;Global and Overview	ko01100//Metabolic pathways;ko01110//Biosynthesis of secondary metabolites;ko01130//Biosynthesis of antibiotics;ko01120//Microbial metabolism in diverse environments;ko01200//Carbon metabolism;ko01230//Biosynthesis of amino acids;ko00270//Cysteine and methionine metabolism;ko01210//2-Oxocarboxylic acid metabolism;ko00360//Phenylalanine metabolism;ko00350//Tyrosine metabolism;ko00710//Carbon fixat…	K14454	-	GO:0070546//L-phenylalanine aminotransferase activity;GO:0008483//transaminase activity;GO:0016740//transferase activity;GO:0016769//transferase activity, transferring nitrogenous groups;GO:0003824//catalytic activity;GO:0043168//anion binding;GO:0005488//binding;GO:0043167//ion binding	GO:0071704//organic substance metabolic process;GO:0044699//single-organism process;GO:0044710//single-organism metabolic process;GO:0044763//single-organism cellular process;GO:0009987//cellular process;GO:0044281//small molecule metabolic process;GO:0043436//oxoacid metabolic process;GO:0044237//cellular metabolic process;GO:0006082//organic acid metabolic process;GO:0008152//metabolic process;…
CCG041835.1	PREDICTED: probable receptor-like protein kinase At5g59700 [Citrus sinensis]	-	-	-	-	-	GO:0001882//nucleoside binding;GO:0016301//kinase activity;GO:0032550//purine ribonucleoside binding;GO:0097159//organic cyclic compound binding;GO:0097367//carbohydrate derivative binding;GO:0005488//binding;GO:0003824//catalytic activity;GO:0032549//ribonucleoside binding;GO:0016772//transferase activity, transferring phosphorus-containing groups;GO:0001883//purine nucleoside binding;GO:0036094…	GO:0036211//protein modification process;GO:0044267//cellular protein metabolic process;GO:0071704//organic substance metabolic process;GO:0006793//phosphorus metabolic process;GO:0044237//cellular metabolic process;GO:0044238//primary metabolic process;GO:0044260//cellular macromolecule metabolic process;GO:0009987//cellular process;GO:0006796//phosphate-containing compound metabolic process;GO:…
CCG042596.1	PREDICTED: diacylglycerol kinase 5-like [Nicotiana tomentosiformis]	Metabolism;Environmental Information Processing	Lipid metabolism;Signal transduction;Global and Overview	ko01100//Metabolic pathways;ko01110//Biosynthesis of secondary metabolites;ko00564//Glycerophospholipid metabolism;ko00561//Glycerolipid metabolism;ko04070//Phosphatidylinositol signaling system	K00901	-	GO:0003824//catalytic activity;GO:0032549//ribonucleoside binding;GO:0032550//purine ribonucleoside binding;GO:0036094//small molecule binding;GO:0005488//binding;GO:0097159//organic cyclic compound binding;GO:1901363//heterocyclic compound binding;GO:0001882//nucleoside binding;GO:0001883//purine nucleoside binding;GO:0097367//carbohydrate derivative binding;GO:0016740//transferase activity;GO:0…	GO:0065007//biological regulation;GO:0006796//phosphate-containing compound metabolic process;GO:0051716//cellular response to stimulus;GO:0008152//metabolic process;GO:0007165//signal transduction;GO:0044763//single-organism cellular process;GO:0009987//cellular process;GO:0044699//single-organism process;GO:0023052//signaling;GO:0007154//cell communication;GO:0044700//single organism signaling;…
CCG042597.1	PREDICTED: protein THYLAKOID FORMATION1, chloroplastic [Citrus sinensis]	-	-	-	-	GO:0019866//organelle inner membrane;GO:0031968//organelle outer membrane;GO:0031984//organelle subcompartment;GO:0098805//whole membrane;GO:0044424//intracellular part;GO:0031224//intrinsic component of membrane;GO:0031976//plastid thylakoid;GO:0005622//intracellular;GO:0005737//cytoplasm;GO:0009532//plastid stroma;GO:0009536//plastid;GO:0009579//thylakoid;GO:0034357//photosynthetic membrane;GO:…	-	GO:1902582//single-organism intracellular transport;GO:0006090//pyruvate metabolic process;GO:0019684//photosynthesis, light reaction;GO:0051707//response to other organism;GO:0023052//signaling;GO:0043623//cellular protein complex assembly;GO:0010468//regulation of gene expression;GO:0006810//transport;GO:0009668//plastid membrane organization;GO:0051234//establishment of localization;GO:0055114…
CCG044697.1	PREDICTED: WD repeat-containing protein 91 homolog isoform X1 [Citrus sinensis]	-	-	-	-	-	-	-
CCG044699.1	CAAX amino terminal protease [Cynara cardunculus var. scolymus] [Cynara cardunculus]	-	-	-	-	-	-	-
CCG056203.1	PREDICTED: probable methyltransferase PMT8 [Citrus sinensis]	-	-	-	-	-	-	-
CCG007643.1	PREDICTED: probable serine/threonine-protein kinase DDB_G0282963 isoform X2 [Citrus sinensis]	-	-	-	-	-	GO:0001883//purine nucleoside binding;GO:0016301//kinase activity;GO:0032549//ribonucleoside binding;GO:0016772//transferase activity, transferring phosphorus-containing groups;GO:0032550//purine ribonucleoside binding;GO:1901363//heterocyclic compound binding;GO:0005488//binding;GO:0001882//nucleoside binding;GO:0016740//transferase activity;GO:0004672//protein kinase activity;GO:0005057//recept…	GO:0050794//regulation of cellular process;GO:0019222//regulation of metabolic process;GO:0032147//activation of protein kinase activity;GO:0060255//regulation of macromolecule metabolic process;GO:0031323//regulation of cellular metabolic process;GO:0043549//regulation of kinase activity;GO:0080090//regulation of primary metabolic process;GO:0051174//regulation of phosphorus metabolic process;GO…
CCG007651.1	PREDICTED: protein high chlorophyll fluorescent 107 [Citrus sinensis]	-	-	-	-	GO:0005623//cell;GO:0043226//organelle;GO:0044464//cell part;GO:0031090//organelle membrane;GO:0044435//plastid part;GO:0043231//intracellular membrane-bounded organelle;GO:0044444//cytoplasmic part;GO:0031967//organelle envelope;GO:0005737//cytoplasm;GO:0016020//membrane;GO:0009526//plastid envelope;GO:0043229//intracellular organelle;GO:0044446//intracellular organelle part;GO:0044424//intracel…	-	GO:0006396//RNA processing;GO:0051171//regulation of nitrogen compound metabolic process;GO:0019222//regulation of metabolic process;GO:0051252//regulation of RNA metabolic process;GO:0048519//negative regulation of biological process;GO:0065007//biological regulation;GO:0009889//regulation of biosynthetic process;GO:0043623//cellular protein complex assembly;GO:0006807//nitrogen compound metabol…
CCG047321.1	PREDICTED: branched-chain-amino-acid aminotransferase 3, chloroplastic-like [Citrus sinensis]	Metabolism	Global and Overview;Metabolism of cofactors and vitamins;Amino acid metabolism	ko01100//Metabolic pathways;ko01110//Biosynthesis of secondary metabolites;ko01130//Biosynthesis of antibiotics;ko01230//Biosynthesis of amino acids;ko00270//Cysteine and methionine metabolism;ko01210//2-Oxocarboxylic acid metabolism;ko00280//Valine, leucine and isoleucine degradation;ko00770//Pantothenate and CoA biosynthesis;ko00290//Valine, leucine and isoleucine biosynthesis	K00826	GO:0005623//cell;GO:0009536//plastid;GO:0005737//cytoplasm;GO:0044444//cytoplasmic part;GO:0044435//plastid part;GO:0043229//intracellular organelle;GO:0044464//cell part;GO:0043227//membrane-bounded organelle;GO:0043231//intracellular membrane-bounded organelle;GO:0044446//intracellular organelle part;GO:0009532//plastid stroma;GO:0043226//organelle;GO:0044424//intracellular part;GO:0005622//int…	GO:0016769//transferase activity, transferring nitrogenous groups;GO:0016740//transferase activity;GO:0003824//catalytic activity;GO:0004084//branched-chain-amino-acid transaminase activity;GO:0008483//transaminase activity	GO:0050789//regulation of biological process;GO:0044763//single-organism cellular process;GO:0044283//small molecule biosynthetic process;GO:0009404//toxin metabolic process;GO:0007154//cell communication;GO:0019752//carboxylic acid metabolic process;GO:0065007//biological regulation;GO:0051716//cellular response to stimulus;GO:0006549//isoleucine metabolic process;GO:1901605//alpha-amino acid me…
CCG032359.1	PREDICTED: nuclear pore complex protein NUP160 isoform X1 [Citrus sinensis]	Genetic Information Processing	Translation	ko03013//RNA transport	K14303	-	-	-
CCG032363.1	PREDICTED: F-box protein CPR30-like [Citrus sinensis]	-	-	-	-	-	-	-
CCG032364.1	PREDICTED: aminoacyl tRNA synthase complex-interacting multifunctional protein 1 [Citrus sinensis]	-	-	-	-	-	GO:0016876//ligase activity, forming aminoacyl-tRNA and related compounds;GO:0003824//catalytic activity;GO:0016875//ligase activity, forming carbon-oxygen bonds;GO:0016874//ligase activity	-
CCG032377.1	PREDICTED: ankyrin repeat protein SKIP35 [Citrus sinensis]	-	-	-	-	-	-	-
CCG028139.1	PREDICTED: protein mago nashi homolog [Citrus sinensis]	Genetic Information Processing	Translation;Transcription	ko03013//RNA transport;ko03040//Spliceosome;ko03015//mRNA surveillance pathway	K12877	-	-	-
CCG028146.1	PREDICTED: glycine--tRNA ligase, chloroplastic/mitochondrial 2 isoform X1 [Citrus sinensis]	Genetic Information Processing	Translation	ko00970//Aminoacyl-tRNA biosynthesis	K14164	GO:0044464//cell part;GO:0009536//plastid;GO:0044446//intracellular organelle part;GO:0043226//organelle;GO:0044444//cytoplasmic part;GO:0043229//intracellular organelle;GO:0044422//organelle part;GO:0043231//intracellular membrane-bounded organelle;GO:0043227//membrane-bounded organelle;GO:0005623//cell;GO:0005622//intracellular;GO:0044424//intracellular part;GO:0044435//plastid part;GO:0005737/…	GO:0003824//catalytic activity;GO:0001883//purine nucleoside binding;GO:1901363//heterocyclic compound binding;GO:0005488//binding;GO:0001882//nucleoside binding;GO:0004812//aminoacyl-tRNA ligase activity;GO:0032550//purine ribonucleoside binding;GO:0036094//small molecule binding;GO:0032549//ribonucleoside binding;GO:0016874//ligase activity;GO:0097159//organic cyclic compound binding;GO:0016875…	GO:0043039//tRNA aminoacylation;GO:0016043//cellular component organization;GO:0003006//developmental process involved in reproduction;GO:0006139//nucleobase-containing compound metabolic process;GO:0043436//oxoacid metabolic process;GO:0034660//ncRNA metabolic process;GO:0044281//small molecule metabolic process;GO:0006807//nitrogen compound metabolic process;GO:0009059//macromolecule biosynthet…
CCG067305.5	PREDICTED: disease resistance protein RML1A-like isoform X2 [Citrus sinensis]	-	-	-	-	-	-	-
CCG067326.1	type 2A protein phosphatase-3 [Populus trichocarpa]	Genetic Information Processing	Translation	ko03015//mRNA surveillance pathway	K04382	-	-	-
CCG053341.1	PREDICTED: CHD3-type chromatin-remodeling factor PICKLE [Citrus sinensis]	-	-	-	-	GO:0005623//cell;GO:0043226//organelle;GO:0044464//cell part;GO:0005622//intracellular;GO:0043227//membrane-bounded organelle;GO:0043229//intracellular organelle;GO:0043231//intracellular membrane-bounded organelle;GO:0044424//intracellular part	GO:0003824//catalytic activity;GO:0016818//hydrolase activity, acting on acid anhydrides, in phosphorus-containing anhydrides;GO:0036094//small molecule binding;GO:0046914//transition metal ion binding;GO:0032549//ribonucleoside binding;GO:0097159//organic cyclic compound binding;GO:0097367//carbohydrate derivative binding;GO:0017111//nucleoside-triphosphatase activity;GO:0043167//ion binding;GO:…	-
CCG053368.1	PREDICTED: branchpoint-bridging protein [Citrus sinensis]	-	-	-	-	-	GO:1901363//heterocyclic compound binding;GO:0043169//cation binding;GO:0005488//binding;GO:0046914//transition metal ion binding;GO:0046872//metal ion binding;GO:0043167//ion binding;GO:0003676//nucleic acid binding;GO:0097159//organic cyclic compound binding	GO:0009987//cellular process;GO:0008380//RNA splicing;GO:0016070//RNA metabolic process;GO:0043170//macromolecule metabolic process;GO:0006139//nucleobase-containing compound metabolic process;GO:0006396//RNA processing;GO:0046483//heterocycle metabolic process;GO:0006725//cellular aromatic compound metabolic process;GO:0044238//primary metabolic process;GO:0044237//cellular metabolic process;GO:…
CCG053373.2	PREDICTED: pentatricopeptide repeat-containing protein At4g31850, chloroplastic [Citrus sinensis]	-	-	-	-	GO:0044444//cytoplasmic part;GO:0044464//cell part;GO:0005737//cytoplasm;GO:0005623//cell;GO:0043227//membrane-bounded organelle;GO:0005622//intracellular;GO:0009536//plastid;GO:0043229//intracellular organelle;GO:0043226//organelle;GO:0043231//intracellular membrane-bounded organelle;GO:0044424//intracellular part	-	GO:0006739//NADP metabolic process;GO:0044042//glucan metabolic process;GO:0006090//pyruvate metabolic process;GO:0009657//plastid organization;GO:0006733//oxidoreduction coenzyme metabolic process;GO:0008152//metabolic process;GO:0009658//chloroplast organization;GO:0019752//carboxylic acid metabolic process;GO:0065007//biological regulation;GO:0043436//oxoacid metabolic process;GO:0044262//cell…
CCG030891.1	PREDICTED: trihelix transcription factor ASIL2 [Eucalyptus grandis]	-	-	-	-	-	-	-
CCG006352.1	-	-	-	-	-	-	-	-
CCG006393.1	PREDICTED: pentatricopeptide repeat-containing protein At5g27110 [Citrus sinensis]	-	-	-	-	-	-	-
CCG030632.1	PREDICTED: probable beta-1,3-galactosyltransferase 20 isoform X1 [Citrus sinensis]	-	-	-	-	GO:0031224//intrinsic component of membrane;GO:0016020//membrane;GO:0044425//membrane part	GO:0035250//UDP-galactosyltransferase activity;GO:0016740//transferase activity;GO:0003824//catalytic activity;GO:0016758//transferase activity, transferring hexosyl groups;GO:0016757//transferase activity, transferring glycosyl groups;GO:0008194//UDP-glycosyltransferase activity;GO:0008378//galactosyltransferase activity;GO:0005488//binding	GO:0044238//primary metabolic process;GO:0009987//cellular process;GO:0044267//cellular protein metabolic process;GO:0043170//macromolecule metabolic process;GO:0043412//macromolecule modification;GO:0006464//cellular protein modification process;GO:0044237//cellular metabolic process;GO:0008152//metabolic process;GO:0044260//cellular macromolecule metabolic process;GO:0019538//protein metabolic …
CCG028076.1	PREDICTED: proteinaceous RNase P 1, chloroplastic/mitochondrial [Citrus sinensis]	Genetic Information Processing	Translation	ko03013//RNA transport	K18213	-	-	-
CCG006316.1	Transcription factor GRAS [Corchorus olitorius]	-	-	-	-	-	-	GO:0009987//cellular process
CCG003340.1	PREDICTED: trihelix transcription factor GT-2 [Citrus sinensis]	-	-	-	-	-	-	-
CCG035423.1	PREDICTED: uroporphyrinogen-III synthase, chloroplastic isoform X4 [Citrus sinensis]	Metabolism	Metabolism of cofactors and vitamins;Global and Overview	ko01100//Metabolic pathways;ko01110//Biosynthesis of secondary metabolites;ko01120//Microbial metabolism in diverse environments;ko00860//Porphyrin and chlorophyll metabolism	K01719	-	-	-
CCG044900.1	PREDICTED: potassium transporter 4 [Theobroma cacao]	-	-	-	-	GO:0031224//intrinsic component of membrane;GO:0044425//membrane part;GO:0016020//membrane	GO:0005215//transporter activity;GO:0008324//cation transmembrane transporter activity;GO:0022891//substrate-specific transmembrane transporter activity;GO:0015075//ion transmembrane transporter activity;GO:0022890//inorganic cation transmembrane transporter activity;GO:0022857//transmembrane transporter activity;GO:0022892//substrate-specific transporter activity;GO:0046873//metal ion transmembr…	GO:0006664//glycolipid metabolic process;GO:0019757//glycosinolate metabolic process;GO:0009605//response to external stimulus;GO:0044765//single-organism transport;GO:0033554//cellular response to stress;GO:0031667//response to nutrient levels;GO:0044710//single-organism metabolic process;GO:0031668//cellular response to extracellular stimulus;GO:0044238//primary metabolic process;GO:0009267//ce…
CCG044906.1	chalcone synthase [Litchi chinensis]	Metabolism;Organismal Systems	Global and Overview;Biosynthesis of other secondary metabolites;Environmental adaptation	ko01100//Metabolic pathways;ko01110//Biosynthesis of secondary metabolites;ko00941//Flavonoid biosynthesis;ko04712//Circadian rhythm - plant	K00660	GO:0005774//vacuolar membrane;GO:0005623//cell;GO:0043227//membrane-bounded organelle;GO:0044424//intracellular part;GO:0005622//intracellular;GO:0031090//organelle membrane;GO:0005773//vacuole;GO:0044444//cytoplasmic part;GO:0098588//bounding membrane of organelle;GO:0016020//membrane;GO:0044422//organelle part;GO:0098805//whole membrane;GO:0043226//organelle;GO:0043229//intracellular organelle;…	GO:0016740//transferase activity;GO:0016746//transferase activity, transferring acyl groups;GO:0003824//catalytic activity;GO:0016747//transferase activity, transferring acyl groups other than amino-acyl groups	GO:0071704//organic substance metabolic process;GO:1901576//organic substance biosynthetic process;GO:0042221//response to chemical;GO:0009813//flavonoid biosynthetic process;GO:0034285//response to disaccharide;GO:0009058//biosynthetic process;GO:1901700//response to oxygen-containing compound;GO:0050896//response to stimulus;GO:0010817//regulation of hormone levels;GO:0009411//response to UV;GO…
CCG044913.1	PREDICTED: LRR receptor-like serine/threonine-protein kinase RPK2 [Citrus sinensis]	-	-	-	-	GO:0016020//membrane	GO:0004672//protein kinase activity;GO:0016491//oxidoreductase activity;GO:0016301//kinase activity;GO:0004674//protein serine/threonine kinase activity;GO:0016772//transferase activity, transferring phosphorus-containing groups;GO:0016773//phosphotransferase activity, alcohol group as acceptor;GO:0016740//transferase activity;GO:0003824//catalytic activity	GO:0044699//single-organism process;GO:0009987//cellular process;GO:0008152//metabolic process;GO:0044237//cellular metabolic process;GO:0006796//phosphate-containing compound metabolic process;GO:0006793//phosphorus metabolic process
CCG024402.1	PREDICTED: receptor-like cytosolic serine/threonine-protein kinase RBK2 [Citrus sinensis]	-	-	-	-	-	GO:0097159//organic cyclic compound binding;GO:0016301//kinase activity;GO:0001883//purine nucleoside binding;GO:0016772//transferase activity, transferring phosphorus-containing groups;GO:0003824//catalytic activity;GO:0005488//binding;GO:0001882//nucleoside binding;GO:0016740//transferase activity;GO:0032550//purine ribonucleoside binding;GO:0004672//protein kinase activity;GO:0097367//carbohyd…	GO:0044267//cellular protein metabolic process;GO:0008152//metabolic process;GO:0006464//cellular protein modification process;GO:0006796//phosphate-containing compound metabolic process;GO:0009987//cellular process;GO:0043412//macromolecule modification;GO:0006793//phosphorus metabolic process;GO:0019538//protein metabolic process;GO:0044237//cellular metabolic process;GO:0044260//cellular macro…
CCG024403.1	PREDICTED: autophagy-related protein 18g [Citrus sinensis]	-	-	-	-	GO:0031090//organelle membrane;GO:0043229//intracellular organelle;GO:0043231//intracellular membrane-bounded organelle;GO:0043227//membrane-bounded organelle;GO:0016020//membrane;GO:0044422//organelle part;GO:0044424//intracellular part;GO:0005623//cell;GO:0005622//intracellular;GO:0043226//organelle;GO:0044464//cell part	-	GO:0008104//protein localization;GO:0009987//cellular process;GO:0009056//catabolic process;GO:0051179//localization;GO:0051234//establishment of localization;GO:0008152//metabolic process;GO:0033036//macromolecule localization;GO:0044248//cellular catabolic process;GO:0044237//cellular metabolic process
CCG064558.1	Myb/SANT-like DNA-binding domain protein [Medicago truncatula]	-	-	-	-	-	-	-
CCG035263.1	PREDICTED: eukaryotic peptide chain release factor GTP-binding subunit ERF3A isoform X2 [Citrus sinensis]	Genetic Information Processing	Translation	ko03015//mRNA surveillance pathway	K03267	-	GO:0097159//organic cyclic compound binding;GO:0036094//small molecule binding;GO:0032550//purine ribonucleoside binding;GO:0005488//binding;GO:0016818//hydrolase activity, acting on acid anhydrides, in phosphorus-containing anhydrides;GO:0003676//nucleic acid binding;GO:0016462//pyrophosphatase activity;GO:0008135//translation factor activity, RNA binding;GO:0001883//purine nucleoside binding;GO…	GO:0044260//cellular macromolecule metabolic process;GO:0044267//cellular protein metabolic process;GO:0044271//cellular nitrogen compound biosynthetic process;GO:1901564//organonitrogen compound metabolic process;GO:0044249//cellular biosynthetic process;GO:0009059//macromolecule biosynthetic process;GO:0044237//cellular metabolic process;GO:0043603//cellular amide metabolic process;GO:0034641//…
CCG018120.1	O-fucosyltransferase family protein isoform 2 [Theobroma cacao]	-	-	-	-	-	GO:0003824//catalytic activity;GO:0016740//transferase activity	-
CCG020084.1	PREDICTED: prohibitin-3, mitochondrial [Citrus sinensis]	-	-	-	-	GO:0031224//intrinsic component of membrane;GO:0044424//intracellular part;GO:0031090//organelle membrane;GO:0005622//intracellular;GO:0043228//non-membrane-bounded organelle;GO:0031975//envelope;GO:0005623//cell;GO:0044444//cytoplasmic part;GO:0044446//intracellular organelle part;GO:0043226//organelle;GO:0044455//mitochondrial membrane part;GO:0031967//organelle envelope;GO:0044422//organelle p…	-	GO:0044237//cellular metabolic process;GO:0048569//post-embryonic organ development;GO:0000302//response to reactive oxygen species;GO:0006807//nitrogen compound metabolic process;GO:0009451//RNA modification;GO:0008104//protein localization;GO:0071702//organic substance transport;GO:0046907//intracellular transport;GO:0048856//anatomical structure development;GO:0040007//growth;GO:0009628//respo…
CCG020165.1	PREDICTED: protein kinase PVPK-1-like [Citrus sinensis]	-	-	-	-	-	GO:0003824//catalytic activity;GO:0005488//binding;GO:0032549//ribonucleoside binding;GO:0001882//nucleoside binding;GO:1901363//heterocyclic compound binding;GO:0032550//purine ribonucleoside binding;GO:0036094//small molecule binding;GO:0097367//carbohydrate derivative binding;GO:0004672//protein kinase activity;GO:0001883//purine nucleoside binding;GO:0016773//phosphotransferase activity, alco…	GO:0009987//cellular process;GO:0006464//cellular protein modification process;GO:0006796//phosphate-containing compound metabolic process;GO:0036211//protein modification process;GO:0043170//macromolecule metabolic process;GO:0044238//primary metabolic process;GO:0043412//macromolecule modification;GO:0044267//cellular protein metabolic process;GO:0008152//metabolic process;GO:0019538//protein m…
CCG020174.1	PREDICTED: F-box/LRR-repeat protein 4 [Citrus sinensis]	-	-	-	-	-	-	GO:0006952//defense response;GO:0006950//response to stress;GO:0050896//response to stimulus
CCG015013.1	Myristoyl-CoA:protein N-myristoyltransferase [Corchorus olitorius]	-	-	-	-	-	GO:0003824//catalytic activity;GO:0016740//transferase activity	GO:0031365//N-terminal protein amino acid modification;GO:0009058//biosynthetic process;GO:0044267//cellular protein metabolic process;GO:0009987//cellular process;GO:0034645//cellular macromolecule biosynthetic process;GO:0042157//lipoprotein metabolic process;GO:1901576//organic substance biosynthetic process;GO:0006498//N-terminal protein lipidation;GO:0044238//primary metabolic process;GO:001…
CCG015032.1	PREDICTED: LOW QUALITY PROTEIN: chloroplastic group IIA intron splicing facilitator CRS1, chloroplastic [Citrus sinensis]	-	-	-	-	-	-	-
CCG042436.1	farnesyl pyrophosphate synthase [Mangifera indica]	Metabolism	Global and Overview;Metabolism of terpenoids and polyketides	ko01100//Metabolic pathways;ko01110//Biosynthesis of secondary metabolites;ko01130//Biosynthesis of antibiotics;ko00900//Terpenoid backbone biosynthesis	K00787	-	-	-
CCG042438.1	cell cycle control protein [Phaseolus vulgaris]	Genetic Information Processing	Transcription	ko03040//Spliceosome	K12863	GO:1990904//ribonucleoprotein complex;GO:0044464//cell part;GO:0005622//intracellular;GO:0044424//intracellular part;GO:0005623//cell;GO:0032991//macromolecular complex;GO:0030529//intracellular ribonucleoprotein complex	-	-
CCG047339.1	PREDICTED: trigger factor-like protein TIG, Chloroplastic [Citrus sinensis]	-	-	-	-	GO:0009532//plastid stroma;GO:0044435//plastid part;GO:0031975//envelope;GO:0044422//organelle part;GO:0005623//cell;GO:0009526//plastid envelope;GO:0043231//intracellular membrane-bounded organelle;GO:0031967//organelle envelope;GO:0044464//cell part;GO:0044424//intracellular part;GO:0044446//intracellular organelle part;GO:0043227//membrane-bounded organelle;GO:0044444//cytoplasmic part;GO:0005…	GO:0016859//cis-trans isomerase activity;GO:0003824//catalytic activity;GO:0016853//isomerase activity	GO:0018193//peptidyl-amino acid modification;GO:0044260//cellular macromolecule metabolic process;GO:0061024//membrane organization;GO:0006082//organic acid metabolic process;GO:0044767//single-organism developmental process;GO:0044264//cellular polysaccharide metabolic process;GO:0044237//cellular metabolic process;GO:0044267//cellular protein metabolic process;GO:0016070//RNA metabolic process;…
CCG037218.1	PREDICTED: DNA-directed RNA polymerase III subunit RPC5 [Citrus sinensis]	Metabolism;Genetic Information Processing	Transcription;Nucleotide metabolism	ko00230//Purine metabolism;ko00240//Pyrimidine metabolism;ko03020//RNA polymerase	K14721	-	-	-
CCG037219.1	RRM_1 domain-containing protein/RRM_5 domain-containing protein/RRM_6 domain-containing protein [Cephalotus follicularis]	Genetic Information Processing	Transcription	ko03040//Spliceosome	K12837	GO:0044424//intracellular part;GO:0005623//cell;GO:0043229//intracellular organelle;GO:0044464//cell part;GO:0043227//membrane-bounded organelle;GO:0043226//organelle;GO:0043231//intracellular membrane-bounded organelle;GO:0005622//intracellular	GO:0097159//organic cyclic compound binding;GO:1901363//heterocyclic compound binding;GO:0003676//nucleic acid binding;GO:0005488//binding	GO:0006139//nucleobase-containing compound metabolic process;GO:0071704//organic substance metabolic process;GO:0016070//RNA metabolic process;GO:0006725//cellular aromatic compound metabolic process;GO:0043170//macromolecule metabolic process;GO:0046483//heterocycle metabolic process;GO:0090304//nucleic acid metabolic process;GO:0034641//cellular nitrogen compound metabolic process;GO:0044237//c…
CCG037231.1	PREDICTED: acidic leucine-rich nuclear phosphoprotein 32-related protein [Ziziphus jujuba]	-	-	-	-	-	-	-
CCG037233.1	PREDICTED: F-box protein At5g03970-like [Citrus sinensis]	-	-	-	-	-	-	-
CCG037237.1	U1 small nuclear ribonucleoprotein 70 kDa-like [Cajanus cajan]	Genetic Information Processing	Transcription	ko03040//Spliceosome	K11093	GO:0019012//virion;GO:0044423//virion part;GO:0032991//macromolecular complex	GO:0005488//binding;GO:0097159//organic cyclic compound binding	-
CCG037243.1	succinate dehydrogenase [Litchi chinensis]	Metabolism	Carbohydrate metabolism;Global and Overview;Energy metabolism	ko01100//Metabolic pathways;ko01110//Biosynthesis of secondary metabolites;ko01130//Biosynthesis of antibiotics;ko01120//Microbial metabolism in diverse environments;ko01200//Carbon metabolism;ko00190//Oxidative phosphorylation;ko00020//Citrate cycle (TCA cycle)	K00234	-	-	-
CCG037275.1	Aldose_epim domain-containing protein [Cephalotus follicularis]	Metabolism	Global and Overview;Carbohydrate metabolism	ko01100//Metabolic pathways;ko01110//Biosynthesis of secondary metabolites;ko01130//Biosynthesis of antibiotics;ko01120//Microbial metabolism in diverse environments;ko00010//Glycolysis / Gluconeogenesis	K01792	-	GO:0005488//binding;GO:0003824//catalytic activity	GO:0044238//primary metabolic process;GO:0008152//metabolic process
CCG037281.1	PREDICTED: pheophytinase, chloroplastic isoform X1 [Citrus sinensis]	-	-	-	-	GO:0043229//intracellular organelle;GO:0043227//membrane-bounded organelle;GO:0005622//intracellular;GO:0009526//plastid envelope;GO:0044435//plastid part;GO:0044464//cell part;GO:0009536//plastid;GO:0044446//intracellular organelle part;GO:0043231//intracellular membrane-bounded organelle;GO:0005737//cytoplasm;GO:0043226//organelle;GO:0031967//organelle envelope;GO:0031975//envelope;GO:0044444//…	GO:0003824//catalytic activity	GO:0044260//cellular macromolecule metabolic process;GO:0009893//positive regulation of metabolic process;GO:0071704//organic substance metabolic process;GO:0065007//biological regulation;GO:0005975//carbohydrate metabolic process;GO:0044262//cellular carbohydrate metabolic process;GO:0050789//regulation of biological process;GO:0044237//cellular metabolic process;GO:0005976//polysaccharide metab…
CCG067620.1	PREDICTED: zinc finger protein CONSTANS-LIKE 16 [Theobroma cacao]	-	-	-	-	-	-	-
CCG063831.1	HSP70 domain-containing protein [Cephalotus follicularis]	-	-	-	-	-	GO:0001882//nucleoside binding;GO:1901363//heterocyclic compound binding;GO:0016628//oxidoreductase activity, acting on the CH-CH group of donors, NAD or NADP as acceptor;GO:0032550//purine ribonucleoside binding;GO:0005488//binding;GO:0036094//small molecule binding;GO:0097159//organic cyclic compound binding;GO:0016627//oxidoreductase activity, acting on the CH-CH group of donors;GO:0001883//pu…	GO:0008152//metabolic process;GO:0044699//single-organism process;GO:0044710//single-organism metabolic process
CCG063836.3	PREDICTED: MAR-binding filament-like protein 1-1 isoform X2 [Citrus sinensis]	-	-	-	-	GO:0044464//cell part;GO:0044434//chloroplast part;GO:0005737//cytoplasm;GO:0044424//intracellular part;GO:0043227//membrane-bounded organelle;GO:0031976//plastid thylakoid;GO:0043229//intracellular organelle;GO:0043231//intracellular membrane-bounded organelle;GO:0009295//nucleoid;GO:0044422//organelle part;GO:0009579//thylakoid;GO:0044444//cytoplasmic part;GO:0005634//nucleus;GO:0044435//plasti…	GO:0003676//nucleic acid binding;GO:0005488//binding;GO:0097159//organic cyclic compound binding;GO:1901363//heterocyclic compound binding	GO:0051239//regulation of multicellular organismal process;GO:0006644//phospholipid metabolic process;GO:0006739//NADP metabolic process;GO:0019752//carboxylic acid metabolic process;GO:0044763//single-organism cellular process;GO:0046486//glycerolipid metabolic process;GO:0044042//glucan metabolic process;GO:0071554//cell wall organization or biogenesis;GO:0044237//cellular metabolic process;GO:…
CCG063842.2	PREDICTED: coatomer subunit beta'-2-like [Citrus sinensis]	-	-	-	-	GO:0043234//protein complex;GO:0032991//macromolecular complex	GO:0004683//calmodulin-dependent protein kinase activity;GO:0016772//transferase activity, transferring phosphorus-containing groups;GO:0004672//protein kinase activity;GO:0016773//phosphotransferase activity, alcohol group as acceptor;GO:0016301//kinase activity;GO:0004674//protein serine/threonine kinase activity;GO:0016740//transferase activity;GO:0003824//catalytic activity	GO:0043412//macromolecule modification;GO:0044238//primary metabolic process;GO:0044267//cellular protein metabolic process;GO:0008152//metabolic process;GO:0036211//protein modification process;GO:0019538//protein metabolic process;GO:0006464//cellular protein modification process;GO:0071704//organic substance metabolic process;GO:0009987//cellular process;GO:0015031//protein transport;GO:000810…
CCG047089.1	PREDICTED: 4-alpha-glucanotransferase DPE2 [Citrus sinensis]	Metabolism	Global and Overview;Carbohydrate metabolism	ko01100//Metabolic pathways;ko00500//Starch and sucrose metabolism	K00705	GO:0044444//cytoplasmic part;GO:0005622//intracellular;GO:0044424//intracellular part;GO:0044464//cell part;GO:0005737//cytoplasm;GO:0005623//cell	GO:0004133//glycogen debranching enzyme activity;GO:0030247//polysaccharide binding;GO:0003824//catalytic activity;GO:0030246//carbohydrate binding;GO:0001871//pattern binding;GO:0005488//binding;GO:0016740//transferase activity	GO:0000023//maltose metabolic process;GO:0044042//glucan metabolic process;GO:0044237//cellular metabolic process;GO:0005976//polysaccharide metabolic process;GO:0050789//regulation of biological process;GO:0005984//disaccharide metabolic process;GO:0044238//primary metabolic process;GO:0048518//positive regulation of biological process;GO:0009987//cellular process;GO:0044699//single-organism pro…
CCG047106.1	PREDICTED: cysteine proteinase inhibitor 6-like [Citrus sinensis]	-	-	-	-	-	-	-
CCG050124.1	PREDICTED: delta(7)-sterol-C5(6)-desaturase [Eucalyptus grandis]	Metabolism	Global and Overview;Lipid metabolism	ko01100//Metabolic pathways;ko01110//Biosynthesis of secondary metabolites;ko01130//Biosynthesis of antibiotics;ko00100//Steroid biosynthesis	K00227	GO:0031224//intrinsic component of membrane;GO:0016020//membrane;GO:0044425//membrane part	GO:0016491//oxidoreductase activity;GO:0016705//oxidoreductase activity, acting on paired donors, with incorporation or reduction of molecular oxygen;GO:0046996//oxidoreductase activity, acting on paired donors, with incorporation or reduction of molecular oxygen, with NAD(P)H as one donor, and the other dehydrogenated;GO:0003824//catalytic activity	GO:0044763//single-organism cellular process;GO:0044255//cellular lipid metabolic process;GO:0019752//carboxylic acid metabolic process;GO:0006631//fatty acid metabolic process;GO:0009987//cellular process;GO:0008152//metabolic process;GO:0043436//oxoacid metabolic process;GO:0044237//cellular metabolic process;GO:0044238//primary metabolic process;GO:0006629//lipid metabolic process;GO:0044710//…
CCG039355.1	PREDICTED: regulatory-associated protein of TOR 1 [Citrus sinensis]	-	-	-	-	GO:0038201//TOR complex;GO:0005622//intracellular;GO:0044464//cell part;GO:0044424//intracellular part;GO:0005623//cell	-	-
CCG039367.1	Sel1-like protein [Corchorus capsularis]	-	-	-	-	-	-	-
CCG039387.1	PRA1.B4 [Arabidopsis thaliana]	-	-	-	-	GO:0009536//plastid;GO:0044424//intracellular part;GO:0031984//organelle subcompartment;GO:0044444//cytoplasmic part;GO:0005737//cytoplasm;GO:0043229//intracellular organelle;GO:0044425//membrane part;GO:0005622//intracellular;GO:0043227//membrane-bounded organelle;GO:0043226//organelle;GO:0016020//membrane;GO:0005623//cell;GO:0043231//intracellular membrane-bounded organelle;GO:0031224//intrinsi…	-	GO:0051179//localization;GO:0051234//establishment of localization;GO:0006810//transport
CCG055905.1	PREDICTED: callose synthase 9 [Citrus sinensis]	-	-	-	-	GO:0016020//membrane;GO:0044425//membrane part;GO:0031224//intrinsic component of membrane	GO:0003824//catalytic activity;GO:0008194//UDP-glycosyltransferase activity;GO:0035251//UDP-glucosyltransferase activity;GO:0016757//transferase activity, transferring glycosyl groups;GO:0046527//glucosyltransferase activity;GO:0016740//transferase activity;GO:0016758//transferase activity, transferring hexosyl groups	GO:0065007//biological regulation;GO:0044260//cellular macromolecule metabolic process;GO:0051273//beta-glucan metabolic process;GO:0050793//regulation of developmental process;GO:0044264//cellular polysaccharide metabolic process;GO:0005975//carbohydrate metabolic process;GO:0008152//metabolic process;GO:0044238//primary metabolic process;GO:0006073//cellular glucan metabolic process;GO:0009987/…
CCG050631.1	tRNA-synt_2 domain-containing protein/tRNA_anti domain-containing protein [Cephalotus follicularis]	Genetic Information Processing	Translation	ko00970//Aminoacyl-tRNA biosynthesis	K04567	-	-	-
CCG050632.1	PREDICTED: homogentisate phytyltransferase 1, chloroplastic isoform X1 [Citrus sinensis]	Metabolism	Metabolism of cofactors and vitamins;Global and Overview	ko01100//Metabolic pathways;ko01110//Biosynthesis of secondary metabolites;ko00130//Ubiquinone and other terpenoid-quinone biosynthesis	K09833	GO:0044424//intracellular part;GO:0016020//membrane;GO:0044444//cytoplasmic part;GO:0044422//organelle part;GO:0031224//intrinsic component of membrane;GO:0005623//cell;GO:0005737//cytoplasm;GO:0044434//chloroplast part;GO:0043231//intracellular membrane-bounded organelle;GO:0005622//intracellular;GO:0044425//membrane part;GO:0044435//plastid part;GO:0043226//organelle;GO:0043227//membrane-bounde…	GO:0004659//prenyltransferase activity;GO:0010354//homogentisate prenyltransferase activity;GO:0003824//catalytic activity;GO:0016765//transferase activity, transferring alkyl or aryl (other than methyl) groups;GO:0016740//transferase activity	GO:0051171//regulation of nitrogen compound metabolic process;GO:0019222//regulation of metabolic process;GO:0006082//organic acid metabolic process;GO:0009889//regulation of biosynthetic process;GO:0055086//nucleobase-containing small molecule metabolic process;GO:0019637//organophosphate metabolic process;GO:0044281//small molecule metabolic process;GO:0044249//cellular biosynthetic process;GO:…
CCG050642.1	ATP synthase subunit f, mitochondrial [Gossypium arboreum]	-	-	-	-	-	-	-
CCG064832.2	Bardet-Biedl syndrome 2 [Gossypium arboreum]	-	-	-	-	GO:0005911//cell-cell junction;GO:0030054//cell junction	GO:0008194//UDP-glycosyltransferase activity;GO:0016757//transferase activity, transferring glycosyl groups;GO:0016740//transferase activity;GO:0003824//catalytic activity	-
CCG064838.1	PREDICTED: charged multivesicular body protein 5-like [Prunus mume]	Cellular Processes	Transport and catabolism	ko04144//Endocytosis	K12198	-	-	-
CCG010125.1	PREDICTED: vacuolar-processing enzyme-like [Jatropha curcas]	-	-	-	-	-	GO:0003824//catalytic activity	GO:0043170//macromolecule metabolic process;GO:0044238//primary metabolic process;GO:0071704//organic substance metabolic process;GO:0008152//metabolic process;GO:0019538//protein metabolic process
CCG017100.1	PREDICTED: tRNA pseudouridine synthase A, mitochondrial [Citrus sinensis]	-	-	-	-	-	-	-
CCG017108.1	PREDICTED: glutathione S-transferase [Ricinus communis]	Metabolism	Metabolism of other amino acids	ko00480//Glutathione metabolism	K00799	-	GO:0003824//catalytic activity	-
CCG017142.1	La domain-containing protein [Cephalotus follicularis]	-	-	-	-	-	-	-
CCG065927.1	Zinc finger, MYND-type [Corchorus capsularis]	-	-	-	-	-	-	-
CCG065929.2	PREDICTED: two-component response regulator ARR6 [Citrus sinensis]	Environmental Information Processing	Signal transduction	ko04075//Plant hormone signal transduction	K14492	-	-	-
CCG065969.1	PREDICTED: dnaJ homolog subfamily B member 1 [Theobroma cacao]	-	-	-	-	-	GO:0005515//protein binding;GO:0005488//binding	GO:0071704//organic substance metabolic process;GO:0019538//protein metabolic process;GO:0044267//cellular protein metabolic process;GO:0043170//macromolecule metabolic process;GO:0044260//cellular macromolecule metabolic process;GO:0009987//cellular process;GO:0008152//metabolic process;GO:0044238//primary metabolic process;GO:0044237//cellular metabolic process
CCG042929.1	PREDICTED: KH domain-containing protein At4g18375 isoform X2 [Citrus sinensis]	-	-	-	-	-	-	-
CCG045396.1	PREDICTED: protein TOPLESS isoform X2 [Citrus sinensis]	-	-	-	-	-	-	-
CCG062951.1	PREDICTED: probable phosphoinositide phosphatase SAC9 isoform X1 [Ricinus communis]	-	-	-	-	-	GO:0003824//catalytic activity;GO:0016788//hydrolase activity, acting on ester bonds;GO:0016787//hydrolase activity	-
CCG024014.1	Flavodoxin [Corchorus capsularis]	-	-	-	-	GO:0043226//organelle;GO:0043229//intracellular organelle;GO:0044464//cell part;GO:0005737//cytoplasm;GO:0005622//intracellular;GO:0031090//organelle membrane;GO:0005623//cell;GO:0043227//membrane-bounded organelle;GO:0043231//intracellular membrane-bounded organelle;GO:0044422//organelle part;GO:0044444//cytoplasmic part;GO:0044424//intracellular part;GO:0016020//membrane	GO:0043167//ion binding;GO:0097367//carbohydrate derivative binding;GO:0046914//transition metal ion binding;GO:0005488//binding;GO:0032553//ribonucleotide binding;GO:0046872//metal ion binding;GO:0016491//oxidoreductase activity;GO:0097159//organic cyclic compound binding;GO:1901363//heterocyclic compound binding;GO:1901265//nucleoside phosphate binding;GO:0003824//catalytic activity;GO:0036094/…	GO:0001101//response to acid chemical;GO:0044699//single-organism process;GO:0042221//response to chemical;GO:0044710//single-organism metabolic process;GO:0051179//localization;GO:0051234//establishment of localization;GO:0046907//intracellular transport;GO:0008152//metabolic process;GO:0050896//response to stimulus;GO:0051649//establishment of localization in cell;GO:0051641//cellular localizat…
CCG024018.1	PREDICTED: RNA-binding protein FUS [Citrus sinensis]	-	-	-	-	-	-	GO:0090304//nucleic acid metabolic process;GO:0044237//cellular metabolic process;GO:0044238//primary metabolic process;GO:0006139//nucleobase-containing compound metabolic process;GO:0034641//cellular nitrogen compound metabolic process;GO:0071704//organic substance metabolic process;GO:1901360//organic cyclic compound metabolic process;GO:0016070//RNA metabolic process;GO:0043170//macromolecule…
CCG024034.1	TB2/DP1/HVA22-related protein [Corchorus olitorius]	-	-	-	-	-	-	-
CCG024036.1	PREDICTED: E3 ubiquitin-protein ligase UPL1-like [Citrus sinensis]	Genetic Information Processing	Folding, sorting and degradation	ko04120//Ubiquitin mediated proteolysis	K10592	-	GO:0003824//catalytic activity	GO:0036211//protein modification process;GO:0008152//metabolic process;GO:0071704//organic substance metabolic process;GO:0006464//cellular protein modification process;GO:0009987//cellular process;GO:0043170//macromolecule metabolic process;GO:0070647//protein modification by small protein conjugation or removal;GO:0032446//protein modification by small protein conjugation;GO:0044260//cellular m…
CCG035134.1	PREDICTED: NADH dehydrogenase [ubiquinone] iron-sulfur protein 1, mitochondrial [Citrus sinensis]	Metabolism	Energy metabolism;Global and Overview	ko01100//Metabolic pathways;ko00190//Oxidative phosphorylation	K03934	-	GO:0005488//binding;GO:0016491//oxidoreductase activity;GO:0051540//metal cluster binding;GO:0003824//catalytic activity	GO:0006091//generation of precursor metabolites and energy;GO:0015980//energy derivation by oxidation of organic compounds;GO:0044237//cellular metabolic process;GO:0044699//single-organism process;GO:0044763//single-organism cellular process;GO:0055114//oxidation-reduction process;GO:0044710//single-organism metabolic process;GO:0022900//electron transport chain;GO:0022904//respiratory electron …
CCG062601.1	PREDICTED: uncharacterized aarF domain-containing protein kinase At1g71810, chloroplastic [Citrus sinensis]	-	-	-	-	GO:0005623//cell;GO:0005622//intracellular;GO:0005737//cytoplasm;GO:0044424//intracellular part;GO:0044444//cytoplasmic part;GO:0043226//organelle;GO:0043229//intracellular organelle;GO:0043231//intracellular membrane-bounded organelle;GO:0009507//chloroplast;GO:0044434//chloroplast part;GO:0044422//organelle part;GO:0044464//cell part;GO:0009536//plastid;GO:0044446//intracellular organelle part;…	GO:0032549//ribonucleoside binding;GO:0016301//kinase activity;GO:1901363//heterocyclic compound binding;GO:0036094//small molecule binding;GO:0003824//catalytic activity;GO:0097159//organic cyclic compound binding;GO:0005488//binding;GO:0016740//transferase activity;GO:0016772//transferase activity, transferring phosphorus-containing groups;GO:0032550//purine ribonucleoside binding;GO:0097367//c…	GO:0044237//cellular metabolic process;GO:0044267//cellular protein metabolic process;GO:0071704//organic substance metabolic process;GO:0006793//phosphorus metabolic process;GO:0044260//cellular macromolecule metabolic process;GO:0008152//metabolic process;GO:0019538//protein metabolic process;GO:0006464//cellular protein modification process;GO:0043170//macromolecule metabolic process;GO:000679…
CCG062609.1	HSP20-like chaperone [Corchorus capsularis]	Metabolism	Global and Overview;Lipid metabolism	ko01100//Metabolic pathways;ko00590//Arachidonic acid metabolism	K15730	-	-	-
CCG062626.1	Nucleic acid-binding proteins superfamily isoform 1 [Theobroma cacao]	Genetic Information Processing	Translation	ko03010//Ribosome	K02945	-	-	-
CCG062659.1	Polypyrimidine tract-binding protein 3 [Theobroma cacao]	-	-	-	-	GO:0035770//ribonucleoprotein granule;GO:0005623//cell;GO:0005622//intracellular;GO:0030529//intracellular ribonucleoprotein complex;GO:0044464//cell part;GO:0032991//macromolecular complex;GO:0043228//non-membrane-bounded organelle;GO:0036464//cytoplasmic ribonucleoprotein granule;GO:1990904//ribonucleoprotein complex;GO:0043232//intracellular non-membrane-bounded organelle;GO:0044424//intracell…	GO:0097159//organic cyclic compound binding;GO:1901363//heterocyclic compound binding;GO:0005488//binding;GO:0003676//nucleic acid binding	GO:0006396//RNA processing;GO:0006725//cellular aromatic compound metabolic process;GO:0006139//nucleobase-containing compound metabolic process;GO:0034641//cellular nitrogen compound metabolic process;GO:0090304//nucleic acid metabolic process;GO:0009987//cellular process;GO:0016070//RNA metabolic process;GO:1901360//organic cyclic compound metabolic process;GO:0071704//organic substance metabol…
CCG016666.1	PREDICTED: polycomb group protein FERTILIZATION-INDEPENDENT ENDOSPERM isoform X1 [Citrus sinensis]	-	-	-	-	GO:0005623//cell;GO:0005634//nucleus;GO:0043234//protein complex;GO:0044424//intracellular part;GO:0043076//megasporocyte nucleus;GO:0032991//macromolecular complex;GO:0043227//membrane-bounded organelle;GO:0043226//organelle;GO:0005622//intracellular;GO:0044464//cell part;GO:0043229//intracellular organelle;GO:0043231//intracellular membrane-bounded organelle	-	GO:0009409//response to cold;GO:1901576//organic substance biosynthetic process;GO:0044249//cellular biosynthetic process;GO:0009960//endosperm development;GO:0044707//single-multicellular organism process;GO:0003006//developmental process involved in reproduction;GO:0044260//cellular macromolecule metabolic process;GO:1902589//single-organism organelle organization;GO:0019538//protein metabolic …
CCG015166.1	PREDICTED: protein ALWAYS EARLY 2-like isoform X4 [Ziziphus jujuba]	-	-	-	-	-	-	-
CCG021733.1	type III polyketide synthase [Acer maximowiczianum]	Organismal Systems;Metabolism	Environmental adaptation;Biosynthesis of other secondary metabolites;Global and Overview	ko01100//Metabolic pathways;ko01110//Biosynthesis of secondary metabolites;ko00941//Flavonoid biosynthesis;ko04712//Circadian rhythm - plant	K00660	-	GO:0016740//transferase activity;GO:0016746//transferase activity, transferring acyl groups;GO:0003824//catalytic activity	GO:0008152//metabolic process
CCG021775.1	PREDICTED: chaperonin CPN60-2, mitochondrial [Theobroma cacao]	Genetic Information Processing	Folding, sorting and degradation	ko03018//RNA degradation	K04077	GO:0044424//intracellular part;GO:0005622//intracellular;GO:0005623//cell;GO:0044464//cell part	GO:0032549//ribonucleoside binding;GO:0032550//purine ribonucleoside binding;GO:0005488//binding;GO:0097159//organic cyclic compound binding;GO:0097367//carbohydrate derivative binding;GO:1901363//heterocyclic compound binding;GO:0036094//small molecule binding;GO:0001883//purine nucleoside binding;GO:0001882//nucleoside binding	GO:0006457//protein folding;GO:0009987//cellular process
CCG055181.1	TUDOR-SN protein 1 isoform 2, partial [Theobroma cacao]	-	-	-	-	-	-	-
CCG030097.1	PREDICTED: syntaxin-22-like isoform X1 [Citrus sinensis]	Cellular Processes;Genetic Information Processing	Transport and catabolism;Folding, sorting and degradation	ko04145//Phagosome;ko04130//SNARE interactions in vesicular transport	K08488	-	-	-
CCG010644.1	PREDICTED: far upstream element-binding protein 1 isoform X1 [Citrus sinensis]	-	-	-	-	-	-	-
CCG023650.2	Zinc finger, FYVE-type [Corchorus olitorius]	-	-	-	-	GO:0005737//cytoplasm;GO:0005622//intracellular;GO:0044424//intracellular part;GO:0044444//cytoplasmic part;GO:0005623//cell;GO:0044464//cell part	GO:0043167//ion binding;GO:0005488//binding;GO:0043169//cation binding	GO:0044763//single-organism cellular process;GO:0051220//cytoplasmic sequestering of protein;GO:0065008//regulation of biological quality;GO:1902578//single-organism localization;GO:0033036//macromolecule localization;GO:0070727//cellular macromolecule localization;GO:0032507//maintenance of protein location in cell;GO:0044699//single-organism process;GO:0051179//localization;GO:0009987//cellular…
CCG047355.1	PREDICTED: grpE protein homolog, mitochondrial isoform X1 [Citrus sinensis]	-	-	-	-	GO:0043226//organelle;GO:0005739//mitochondrion;GO:0044444//cytoplasmic part;GO:0044429//mitochondrial part;GO:0005737//cytoplasm;GO:0044464//cell part;GO:0043231//intracellular membrane-bounded organelle;GO:0043229//intracellular organelle;GO:0044424//intracellular part;GO:0044446//intracellular organelle part;GO:0044422//organelle part;GO:0043227//membrane-bounded organelle;GO:0005623//cell;GO:…	GO:0005515//protein binding;GO:0046983//protein dimerization activity;GO:0005488//binding	GO:0019538//protein metabolic process;GO:0044237//cellular metabolic process;GO:0044260//cellular macromolecule metabolic process;GO:0044238//primary metabolic process;GO:0043170//macromolecule metabolic process;GO:0009987//cellular process;GO:0050789//regulation of biological process;GO:0071704//organic substance metabolic process;GO:0008152//metabolic process;GO:0019222//regulation of metabolic…
CCG010681.1	PREDICTED: beta-galactosidase 9 isoform X1 [Citrus sinensis]	-	-	-	-	GO:0005622//intracellular;GO:0043229//intracellular organelle;GO:0005618//cell wall;GO:0016020//membrane;GO:0031090//organelle membrane;GO:0043231//intracellular membrane-bounded organelle;GO:0030312//external encapsulating structure;GO:0043227//membrane-bounded organelle;GO:0043226//organelle;GO:0005576//extracellular region;GO:0044424//intracellular part;GO:0071944//cell periphery;GO:0005623//c…	GO:0016787//hydrolase activity;GO:0004553//hydrolase activity, hydrolyzing O-glycosyl compounds;GO:0016798//hydrolase activity, acting on glycosyl bonds;GO:0005488//binding;GO:0003824//catalytic activity;GO:0015925//galactosidase activity	GO:0044238//primary metabolic process;GO:0008152//metabolic process
CCG010687.1	PREDICTED: probable methionine--tRNA ligase isoform X2 [Citrus sinensis]	Metabolism;Genetic Information Processing	Metabolism of other amino acids;Translation	ko00970//Aminoacyl-tRNA biosynthesis;ko00450//Selenocompound metabolism	K01874	-	-	-
CCG010691.1	DUF3883 domain-containing protein [Cephalotus follicularis]	-	-	-	-	-	-	-
CCG010693.1	PREDICTED: mediator of RNA polymerase II transcription subunit 15a isoform X1 [Citrus sinensis]	-	-	-	-	-	-	GO:0010468//regulation of gene expression;GO:0050789//regulation of biological process;GO:0019222//regulation of metabolic process;GO:0060255//regulation of macromolecule metabolic process;GO:0065007//biological regulation
CCG010700.1	PREDICTED: UV radiation resistance-associated gene protein isoform X1 [Citrus sinensis]	-	-	-	-	-	-	GO:0031323//regulation of cellular metabolic process;GO:0050789//regulation of biological process;GO:0019222//regulation of metabolic process;GO:0010506//regulation of autophagy;GO:0009894//regulation of catabolic process;GO:0065007//biological regulation;GO:0031329//regulation of cellular catabolic process;GO:0050794//regulation of cellular process
CCG026609.1	PREDICTED: ethylene-responsive transcription factor RAP2-12 isoform X2 [Citrus sinensis]	-	-	-	-	-	-	GO:0009058//biosynthetic process;GO:0034645//cellular macromolecule biosynthetic process;GO:0009059//macromolecule biosynthetic process;GO:0044237//cellular metabolic process;GO:1901576//organic substance biosynthetic process;GO:0044249//cellular biosynthetic process;GO:0009987//cellular process;GO:0044260//cellular macromolecule metabolic process;GO:0008152//metabolic process;GO:0043170//macromo…
CCG048775.1	PREDICTED: 26S proteasome non-ATPase regulatory subunit 12 homolog A [Juglans regia]	Genetic Information Processing	Folding, sorting and degradation	ko03050//Proteasome	K03035	-	-	-
CCG048781.1	PREDICTED: glycine-rich protein DOT1 [Amborella trichopoda]	-	-	-	-	-	-	-
CCG064686.1	PREDICTED: RING-H2 finger protein ATL13 [Citrus sinensis]	-	-	-	-	-	GO:0005488//binding;GO:0043167//ion binding;GO:0043169//cation binding	-
CCG064535.1	PREDICTED: CBL-interacting serine/threonine-protein kinase 11 [Ricinus communis]	-	-	-	-	-	GO:0003824//catalytic activity;GO:0001883//purine nucleoside binding;GO:0016301//kinase activity;GO:0001882//nucleoside binding;GO:0036094//small molecule binding;GO:0032550//purine ribonucleoside binding;GO:0005488//binding;GO:1901363//heterocyclic compound binding;GO:0016772//transferase activity, transferring phosphorus-containing groups;GO:0097159//organic cyclic compound binding;GO:0097367//…	GO:0009987//cellular process;GO:0007154//cell communication;GO:0071310//cellular response to organic substance;GO:0007165//signal transduction;GO:0050794//regulation of cellular process;GO:0006950//response to stress;GO:0032787//monocarboxylic acid metabolic process;GO:0010033//response to organic substance;GO:0019752//carboxylic acid metabolic process;GO:0001101//response to acid chemical;GO:004…
CCG020242.1	PREDICTED: far upstream element-binding protein 1 isoform X1 [Citrus sinensis]	-	-	-	-	-	-	-
CCG010002.1	inactive purple acid phosphatase-like protein [Arabidopsis thaliana]	-	-	-	-	-	-	-
CCG042227.1	PREDICTED: lipoxygenase 6, chloroplastic [Citrus sinensis]	Metabolism	Lipid metabolism;Global and Overview	ko01100//Metabolic pathways;ko01110//Biosynthesis of secondary metabolites;ko00592//alpha-Linolenic acid metabolism;ko00591//Linoleic acid metabolism	K00454	GO:0005622//intracellular;GO:0043226//organelle;GO:0009536//plastid;GO:0005623//cell;GO:0044464//cell part;GO:0044424//intracellular part;GO:0005737//cytoplasm;GO:0043229//intracellular organelle;GO:0044444//cytoplasmic part;GO:0016020//membrane;GO:0043227//membrane-bounded organelle;GO:0043231//intracellular membrane-bounded organelle	GO:0043167//ion binding;GO:0016702//oxidoreductase activity, acting on single donors with incorporation of molecular oxygen, incorporation of two atoms of oxygen;GO:0016491//oxidoreductase activity;GO:0003824//catalytic activity;GO:0016701//oxidoreductase activity, acting on single donors with incorporation of molecular oxygen;GO:0005488//binding;GO:0051213//dioxygenase activity;GO:0043169//catio…	GO:0044249//cellular biosynthetic process;GO:0006950//response to stress;GO:0044763//single-organism cellular process;GO:0009987//cellular process;GO:0044710//single-organism metabolic process;GO:0032787//monocarboxylic acid metabolic process;GO:0044237//cellular metabolic process;GO:0071704//organic substance metabolic process;GO:0044281//small molecule metabolic process;GO:0044283//small molecu…
CCG042228.1	PREDICTED: 4-coumarate--CoA ligase-like 9 [Citrus sinensis]	-	-	-	-	-	GO:0016491//oxidoreductase activity;GO:0003824//catalytic activity	GO:0008152//metabolic process
CCG003257.1	PREDICTED: protein TRIGALACTOSYLDIACYLGLYCEROL 2, chloroplastic-like isoform X1 [Juglans regia]	-	-	-	-	GO:0042170//plastid membrane;GO:0044464//cell part;GO:0009526//plastid envelope;GO:0044425//membrane part;GO:0043226//organelle;GO:0043227//membrane-bounded organelle;GO:0031090//organelle membrane;GO:0044422//organelle part;GO:0031975//envelope;GO:0044424//intracellular part;GO:0009536//plastid;GO:0005737//cytoplasm;GO:0009528//plastid inner membrane;GO:0044444//cytoplasmic part;GO:0016020//memb…	GO:0005488//binding;GO:0008289//lipid binding	GO:0043933//macromolecular complex subunit organization;GO:0071822//protein complex subunit organization;GO:0006810//transport;GO:0016043//cellular component organization;GO:0010876//lipid localization;GO:0022607//cellular component assembly;GO:0033036//macromolecule localization;GO:0051179//localization;GO:0044699//single-organism process;GO:0071840//cellular component organization or biogenesis…
CCG029021.2	Ubiquitin-conjugating enzyme E2 8 [Glycine soja]	Genetic Information Processing	Folding, sorting and degradation	ko04141//Protein processing in endoplasmic reticulum;ko04120//Ubiquitin mediated proteolysis	K06689	-	GO:0003824//catalytic activity	-
CCG045591.1	PREDICTED: acetyl-CoA carboxylase 1-like [Citrus sinensis]	Metabolism	Lipid metabolism;Carbohydrate metabolism;Global and Overview	ko01100//Metabolic pathways;ko01110//Biosynthesis of secondary metabolites;ko01212//Fatty acid metabolism;ko00620//Pyruvate metabolism;ko00061//Fatty acid biosynthesis;ko00640//Propanoate metabolism	K11262	-	GO:0097367//carbohydrate derivative binding;GO:0003824//catalytic activity;GO:0036094//small molecule binding;GO:0097159//organic cyclic compound binding;GO:1901363//heterocyclic compound binding;GO:0001882//nucleoside binding;GO:0043169//cation binding;GO:0016874//ligase activity;GO:0016879//ligase activity, forming carbon-nitrogen bonds;GO:0032549//ribonucleoside binding;GO:0005488//binding;GO:…	GO:0009987//cellular process;GO:0044699//single-organism process;GO:0043436//oxoacid metabolic process;GO:0044238//primary metabolic process;GO:0019752//carboxylic acid metabolic process;GO:0044710//single-organism metabolic process;GO:0044237//cellular metabolic process;GO:0006629//lipid metabolic process;GO:0044763//single-organism cellular process;GO:0071704//organic substance metabolic proces…
CCG047980.1	PREDICTED: bifunctional purine biosynthesis protein PurH [Theobroma cacao]	Metabolism	Nucleotide metabolism;Global and Overview;Metabolism of cofactors and vitamins	ko01100//Metabolic pathways;ko01110//Biosynthesis of secondary metabolites;ko01130//Biosynthesis of antibiotics;ko00230//Purine metabolism;ko00670//One carbon pool by folate	K00602	GO:0044424//intracellular part;GO:0044422//organelle part;GO:0009536//plastid;GO:0005737//cytoplasm;GO:0005622//intracellular;GO:0009526//plastid envelope;GO:0005623//cell;GO:0031975//envelope;GO:0043229//intracellular organelle;GO:0043231//intracellular membrane-bounded organelle;GO:0044464//cell part;GO:0043227//membrane-bounded organelle;GO:0043226//organelle;GO:0031967//organelle envelope;GO:…	GO:0019238//cyclohydrolase activity;GO:0016787//hydrolase activity;GO:0016810//hydrolase activity, acting on carbon-nitrogen (but not peptide) bonds;GO:0016741//transferase activity, transferring one-carbon groups;GO:0003824//catalytic activity;GO:0016742//hydroxymethyl-, formyl- and related transferase activity;GO:0016740//transferase activity;GO:0016814//hydrolase activity, acting on carbon-nit…	GO:0044237//cellular metabolic process;GO:0009058//biosynthetic process;GO:0006793//phosphorus metabolic process;GO:1901576//organic substance biosynthetic process;GO:0034641//cellular nitrogen compound metabolic process;GO:0072527//pyrimidine-containing compound metabolic process;GO:0044238//primary metabolic process;GO:0018130//heterocycle biosynthetic process;GO:0019637//organophosphate metabo…
CCG067636.1	Chaperonin Cpn60/TCP-1 [Corchorus capsularis]	Metabolism;Environmental Information Processing;Cellular Processes	Transport and catabolism;Carbohydrate metabolism;Signal transduction	ko04145//Phagosome;ko00562//Inositol phosphate metabolism;ko04070//Phosphatidylinositol signaling system	K00921	-	GO:0003824//catalytic activity;GO:0016773//phosphotransferase activity, alcohol group as acceptor;GO:0016301//kinase activity;GO:0016740//transferase activity;GO:0016307//phosphatidylinositol phosphate kinase activity;GO:0016772//transferase activity, transferring phosphorus-containing groups	GO:0009987//cellular process;GO:0006650//glycerophospholipid metabolic process;GO:0006644//phospholipid metabolic process;GO:0044763//single-organism cellular process;GO:0044237//cellular metabolic process;GO:0019637//organophosphate metabolic process;GO:0006796//phosphate-containing compound metabolic process;GO:0044238//primary metabolic process;GO:0071704//organic substance metabolic process;G…
CCG037121.1	PREDICTED: cellulose synthase-like protein E1 isoform X2 [Juglans regia]	-	-	-	-	GO:0005623//cell;GO:0044464//cell part;GO:0005622//intracellular;GO:0016020//membrane;GO:0031224//intrinsic component of membrane;GO:0044425//membrane part;GO:0044424//intracellular part	GO:0016757//transferase activity, transferring glycosyl groups;GO:0046527//glucosyltransferase activity;GO:0016759//cellulose synthase activity;GO:0003824//catalytic activity;GO:0016740//transferase activity;GO:0003723//RNA binding;GO:0008135//translation factor activity, RNA binding;GO:0003676//nucleic acid binding;GO:0097159//organic cyclic compound binding;GO:0016758//transferase activity, tra…	GO:1901576//organic substance biosynthetic process;GO:0006073//cellular glucan metabolic process;GO:0009987//cellular process;GO:0071704//organic substance metabolic process;GO:0044238//primary metabolic process;GO:0034641//cellular nitrogen compound metabolic process;GO:0008152//metabolic process;GO:1901566//organonitrogen compound biosynthetic process;GO:0019538//protein metabolic process;GO:00…
CCG006495.1	PREDICTED: serine/threonine-protein kinase HT1 isoform X1 [Citrus sinensis]	-	-	-	-	-	GO:0097159//organic cyclic compound binding;GO:0001882//nucleoside binding;GO:0036094//small molecule binding;GO:0004702//receptor signaling protein serine/threonine kinase activity;GO:0005488//binding;GO:0005057//receptor signaling protein activity;GO:0004674//protein serine/threonine kinase activity;GO:0004672//protein kinase activity;GO:0032549//ribonucleoside binding;GO:0016773//phosphotransf…	GO:0032270//positive regulation of cellular protein metabolic process;GO:0060255//regulation of macromolecule metabolic process;GO:0065009//regulation of molecular function;GO:0080090//regulation of primary metabolic process;GO:0065007//biological regulation;GO:0019220//regulation of phosphate metabolic process;GO:0019222//regulation of metabolic process;GO:0032147//activation of protein kinase a…
CCG028582.1	PREDICTED: serine/threonine-protein kinase tricorner [Citrus sinensis]	-	-	-	-	GO:0005622//intracellular;GO:0044444//cytoplasmic part;GO:0005737//cytoplasm;GO:0044424//intracellular part;GO:0044464//cell part;GO:0005623//cell	GO:0003824//catalytic activity;GO:0001882//nucleoside binding;GO:0016740//transferase activity;GO:0005488//binding;GO:1901363//heterocyclic compound binding;GO:0001883//purine nucleoside binding;GO:0032549//ribonucleoside binding;GO:0016772//transferase activity, transferring phosphorus-containing groups;GO:0016773//phosphotransferase activity, alcohol group as acceptor;GO:0032550//purine ribonuc…	GO:0006793//phosphorus metabolic process;GO:0043170//macromolecule metabolic process;GO:0008152//metabolic process;GO:0006464//cellular protein modification process;GO:0071704//organic substance metabolic process;GO:0044238//primary metabolic process;GO:0019538//protein metabolic process;GO:0009987//cellular process;GO:0036211//protein modification process;GO:0006796//phosphate-containing compoun…
CCG012946.1	PREDICTED: sorbitol dehydrogenase-like isoform X1 [Citrus sinensis]	Metabolism	Carbohydrate metabolism;Global and Overview	ko01100//Metabolic pathways;ko00040//Pentose and glucuronate interconversions;ko00051//Fructose and mannose metabolism	K00008	-	GO:0046914//transition metal ion binding;GO:0043167//ion binding;GO:0043169//cation binding;GO:0003824//catalytic activity;GO:0046872//metal ion binding;GO:0005488//binding	GO:0044710//single-organism metabolic process;GO:0008152//metabolic process;GO:0044699//single-organism process
CCG006818.1	PREDICTED: B3 domain-containing transcription factor VRN1 isoform X1 [Citrus sinensis]	-	-	-	-	-	-	-
CCG006855.1	PREDICTED: polyadenylate-binding protein RBP47B [Citrus sinensis]	-	-	-	-	-	GO:0097159//organic cyclic compound binding;GO:0005488//binding	-
CCG006931.1	PREDICTED: E3 ubiquitin-protein ligase MBR2-like isoform X1 [Citrus sinensis]	-	-	-	-	-	-	-
CCG039974.1	DUF1995 domain-containing protein [Cephalotus follicularis]	-	-	-	-	GO:0009536//plastid;GO:0005737//cytoplasm;GO:0043231//intracellular membrane-bounded organelle;GO:0043226//organelle;GO:0043227//membrane-bounded organelle;GO:0044444//cytoplasmic part;GO:0005622//intracellular;GO:0044424//intracellular part;GO:0043229//intracellular organelle;GO:0044464//cell part;GO:0005623//cell	-	GO:0034622//cellular macromolecular complex assembly;GO:0044042//glucan metabolic process;GO:0005982//starch metabolic process;GO:0044238//primary metabolic process;GO:0071704//organic substance metabolic process;GO:0065003//macromolecular complex assembly;GO:0044237//cellular metabolic process;GO:0044264//cellular polysaccharide metabolic process;GO:0009987//cellular process;GO:0065007//biologic…
CCG039981.1	PREDICTED: mitochondrial Rho GTPase 1-like [Citrus sinensis]	-	-	-	-	GO:0005740//mitochondrial envelope;GO:0005623//cell;GO:0043231//intracellular membrane-bounded organelle;GO:0044446//intracellular organelle part;GO:0044429//mitochondrial part;GO:0043226//organelle;GO:0044422//organelle part;GO:0044464//cell part;GO:0005737//cytoplasm;GO:0044424//intracellular part;GO:0044444//cytoplasmic part;GO:0031967//organelle envelope;GO:0031966//mitochondrial membrane;GO:…	GO:0046872//metal ion binding;GO:0001882//nucleoside binding;GO:0016818//hydrolase activity, acting on acid anhydrides, in phosphorus-containing anhydrides;GO:0032550//purine ribonucleoside binding;GO:0097367//carbohydrate derivative binding;GO:0032549//ribonucleoside binding;GO:0097159//organic cyclic compound binding;GO:0003824//catalytic activity;GO:0016462//pyrophosphatase activity;GO:1901363…	GO:0009987//cellular process;GO:0050794//regulation of cellular process;GO:0042592//homeostatic process;GO:0035556//intracellular signal transduction;GO:0044763//single-organism cellular process;GO:0050896//response to stimulus;GO:0044699//single-organism process;GO:0007165//signal transduction;GO:0051716//cellular response to stimulus;GO:0044700//single organism signaling;GO:0023052//signaling;G…
CCG027144.1	PREDICTED: CBL-interacting serine/threonine-protein kinase 10 [Citrus sinensis]	-	-	-	-	-	GO:0097159//organic cyclic compound binding;GO:0001882//nucleoside binding;GO:0001883//purine nucleoside binding;GO:0016301//kinase activity;GO:0036094//small molecule binding;GO:0016740//transferase activity;GO:0097367//carbohydrate derivative binding;GO:0032550//purine ribonucleoside binding;GO:0003824//catalytic activity;GO:1901363//heterocyclic compound binding;GO:0016772//transferase activit…	GO:0006464//cellular protein modification process;GO:0036211//protein modification process;GO:0050789//regulation of biological process;GO:0044237//cellular metabolic process;GO:0044260//cellular macromolecule metabolic process;GO:0065007//biological regulation;GO:0050794//regulation of cellular process;GO:0008152//metabolic process;GO:0006796//phosphate-containing compound metabolic process;GO:0…
CCG027152.1	PREDICTED: peroxidase 68 [Jatropha curcas]	Metabolism	Global and Overview;Biosynthesis of other secondary metabolites	ko01100//Metabolic pathways;ko01110//Biosynthesis of secondary metabolites;ko00940//Phenylpropanoid biosynthesis	K00430	-	-	-
CCG022492.1	PREDICTED: spindle pole body component 110-like [Citrus sinensis]	-	-	-	-	-	-	-
CCG013413.1	PREDICTED: LOB domain-containing protein 38-like [Gossypium raimondii]	-	-	-	-	-	-	-
CCG004412.1	CM0216.310.nc [Lotus japonicus]	-	-	-	-	-	GO:0036094//small molecule binding;GO:0097367//carbohydrate derivative binding;GO:0032549//ribonucleoside binding;GO:1901363//heterocyclic compound binding;GO:0001882//nucleoside binding;GO:0001883//purine nucleoside binding;GO:0097159//organic cyclic compound binding;GO:0005488//binding;GO:0032550//purine ribonucleoside binding	GO:0007154//cell communication;GO:0051716//cellular response to stimulus;GO:0050896//response to stimulus;GO:0050794//regulation of cellular process;GO:0035556//intracellular signal transduction;GO:0009987//cellular process;GO:0050789//regulation of biological process;GO:0065007//biological regulation;GO:0044763//single-organism cellular process;GO:0044700//single organism signaling;GO:0023052//s…
CCG011967.1	Ribosomal protein S24/S35, mitochondrial [Theobroma cacao]	-	-	-	-	GO:0030529//intracellular ribonucleoprotein complex;GO:0044424//intracellular part;GO:0005622//intracellular;GO:0005623//cell;GO:0044464//cell part;GO:0032991//macromolecular complex;GO:1990904//ribonucleoprotein complex	-	-
CCG058352.1	PREDICTED: zinc finger protein CONSTANS-LIKE 1-like [Gossypium arboreum]	-	-	-	-	-	-	-
CCG058353.1	PREDICTED: zinc finger protein CONSTANS-LIKE 1-like [Gossypium arboreum]	-	-	-	-	-	-	-
CCG021112.1	PREDICTED: protein YLS3 [Theobroma cacao]	-	-	-	-	-	-	-
CCG039795.1	PREDICTED: T-complex protein 1 subunit delta [Jatropha curcas]	-	-	-	-	GO:0044424//intracellular part;GO:0044464//cell part;GO:0005623//cell;GO:0005622//intracellular	GO:0001883//purine nucleoside binding;GO:0097367//carbohydrate derivative binding;GO:0005515//protein binding;GO:0032549//ribonucleoside binding;GO:0001882//nucleoside binding;GO:0032550//purine ribonucleoside binding;GO:0036094//small molecule binding;GO:0097159//organic cyclic compound binding;GO:1901363//heterocyclic compound binding;GO:0005488//binding	GO:0009987//cellular process;GO:0008152//metabolic process;GO:0044237//cellular metabolic process;GO:0044267//cellular protein metabolic process;GO:0044260//cellular macromolecule metabolic process;GO:0043170//macromolecule metabolic process;GO:0044238//primary metabolic process;GO:0019538//protein metabolic process;GO:0071704//organic substance metabolic process
CCG064998.3	PREDICTED: midasin isoform X7 [Citrus sinensis]	Genetic Information Processing	Translation	ko03008//Ribosome biogenesis in eukaryotes	K14572	-	-	-
CCG016242.1	PREDICTED: protein ROOT PRIMORDIUM DEFECTIVE 1 [Citrus sinensis]	-	-	-	-	-	GO:0003824//catalytic activity	-
CCG040649.1	PREDICTED: protein SAND [Citrus sinensis]	-	-	-	-	-	-	GO:0009987//cellular process;GO:0072503//cellular divalent inorganic cation homeostasis;GO:0051707//response to other organism;GO:0051704//multi-organism process;GO:0098771//inorganic ion homeostasis;GO:0065008//regulation of biological quality;GO:0050801//ion homeostasis;GO:0055082//cellular chemical homeostasis;GO:0072507//divalent inorganic cation homeostasis;GO:0043207//response to external b…
CCG040672.1	PREDICTED: phenylalanine ammonia-lyase [Sesamum indicum]	Metabolism	Amino acid metabolism;Global and Overview;Biosynthesis of other secondary metabolites	ko01100//Metabolic pathways;ko01110//Biosynthesis of secondary metabolites;ko00940//Phenylpropanoid biosynthesis;ko00360//Phenylalanine metabolism	K10775	-	-	-
CCG036874.1	LOW QUALITY PROTEIN: Polyketide_cyc domain-containing protein, partial [Cephalotus follicularis]	-	-	-	-	-	-	-
CCG017709.1	squamosa promoter-binding protein 5 [Citrus clementina]	-	-	-	-	GO:0043231//intracellular membrane-bounded organelle;GO:0005623//cell;GO:0044464//cell part;GO:0043229//intracellular organelle;GO:0044424//intracellular part;GO:0043226//organelle;GO:0005622//intracellular;GO:0043227//membrane-bounded organelle	-	-
CCG017713.1	Limkain-b1 [Gossypium arboreum]	-	-	-	-	-	GO:0003824//catalytic activity;GO:0016787//hydrolase activity	GO:0071704//organic substance metabolic process;GO:0008152//metabolic process;GO:0043170//macromolecule metabolic process
CCG027055.1	PREDICTED: GRF1-interacting factor 3 [Citrus sinensis]	-	-	-	-	-	-	-
CCG045433.1	PREDICTED: branchpoint-bridging protein [Citrus sinensis]	-	-	-	-	-	GO:0046914//transition metal ion binding;GO:0003676//nucleic acid binding;GO:0043169//cation binding;GO:0046872//metal ion binding;GO:0097159//organic cyclic compound binding;GO:0005488//binding;GO:0043167//ion binding;GO:1901363//heterocyclic compound binding	GO:0044238//primary metabolic process;GO:1901360//organic cyclic compound metabolic process;GO:0046483//heterocycle metabolic process;GO:0008152//metabolic process;GO:0034641//cellular nitrogen compound metabolic process;GO:0009987//cellular process;GO:0006807//nitrogen compound metabolic process;GO:0044260//cellular macromolecule metabolic process;GO:0043170//macromolecule metabolic process;GO:0…
CCG045450.1	PREDICTED: structural maintenance of chromosomes protein 6B-like [Citrus sinensis]	-	-	-	-	GO:0043226//organelle;GO:0043234//protein complex;GO:0005623//cell;GO:0005622//intracellular;GO:0043229//intracellular organelle;GO:0043228//non-membrane-bounded organelle;GO:0032991//macromolecular complex;GO:0044464//cell part;GO:0044424//intracellular part;GO:0043232//intracellular non-membrane-bounded organelle	GO:0097367//carbohydrate derivative binding;GO:1901363//heterocyclic compound binding;GO:0032549//ribonucleoside binding;GO:0097159//organic cyclic compound binding;GO:0036094//small molecule binding;GO:0032550//purine ribonucleoside binding;GO:0001883//purine nucleoside binding;GO:0001882//nucleoside binding;GO:0005488//binding	GO:0008152//metabolic process;GO:0046483//heterocycle metabolic process;GO:0006807//nitrogen compound metabolic process;GO:0044238//primary metabolic process;GO:0071840//cellular component organization or biogenesis;GO:0044260//cellular macromolecule metabolic process;GO:0006139//nucleobase-containing compound metabolic process;GO:0006996//organelle organization;GO:0034641//cellular nitrogen comp…
CCG045451.1	AAA_17 domain-containing protein [Cephalotus follicularis]	-	-	-	-	-	-	-
CCG045528.1	DNA_photolyase domain-containing protein/Abhydrolase_6 domain-containing protein [Cephalotus follicularis]	-	-	-	-	-	GO:0003824//catalytic activity	-
CCG045529.1	PREDICTED: protein LOW PSII ACCUMULATION 2, chloroplastic [Ricinus communis]	-	-	-	-	-	-	-
CCG011782.1	2-oxoglutarate and Fe(II)-dependent oxygenase superfamily protein isoform 1 [Theobroma cacao]	-	-	-	-	-	GO:0005488//binding;GO:0016491//oxidoreductase activity;GO:0019842//vitamin binding;GO:0036094//small molecule binding;GO:0003824//catalytic activity;GO:0016705//oxidoreductase activity, acting on paired donors, with incorporation or reduction of molecular oxygen	GO:0044699//single-organism process;GO:0044710//single-organism metabolic process;GO:0008152//metabolic process
CCG011803.1	PREDICTED: receptor-like serine/threonine-protein kinase At4g25390 [Citrus sinensis]	-	-	-	-	-	GO:0016301//kinase activity;GO:0003824//catalytic activity;GO:0016772//transferase activity, transferring phosphorus-containing groups;GO:0016740//transferase activity	-
CCG044502.1	DUF3754 domain-containing protein [Cephalotus follicularis]	-	-	-	-	-	-	-
CCG044503.1	Nuclear factor connected with kappa-B-binding protein [Cajanus cajan]	-	-	-	-	-	-	-
CCG048060.1	PREDICTED: asparagine--tRNA ligase, cytoplasmic 1 [Citrus sinensis]	Genetic Information Processing	Translation	ko00970//Aminoacyl-tRNA biosynthesis	K01893	GO:0044424//intracellular part;GO:0005623//cell;GO:0005622//intracellular;GO:0044464//cell part	GO:0001883//purine nucleoside binding;GO:0016875//ligase activity, forming carbon-oxygen bonds;GO:0016874//ligase activity;GO:0036094//small molecule binding;GO:0005488//binding;GO:0004812//aminoacyl-tRNA ligase activity;GO:0016876//ligase activity, forming aminoacyl-tRNA and related compounds;GO:1901363//heterocyclic compound binding;GO:0001882//nucleoside binding;GO:0032550//purine ribonucleosi…	GO:1901576//organic substance biosynthetic process;GO:1901564//organonitrogen compound metabolic process;GO:0044238//primary metabolic process;GO:0043038//amino acid activation;GO:0043436//oxoacid metabolic process;GO:0043043//peptide biosynthetic process;GO:0043604//amide biosynthetic process;GO:0009987//cellular process;GO:0090304//nucleic acid metabolic process;GO:0006082//organic acid metabol…
CCG048107.1	S-adenosyl-L-methionine-dependent methyltransferases superfamily protein [Theobroma cacao]	-	-	-	-	GO:0043227//membrane-bounded organelle;GO:0044444//cytoplasmic part;GO:0044464//cell part;GO:0009536//plastid;GO:0043231//intracellular membrane-bounded organelle;GO:0005622//intracellular;GO:0005623//cell;GO:0043229//intracellular organelle;GO:0005737//cytoplasm;GO:0044424//intracellular part;GO:0043226//organelle	GO:0016740//transferase activity;GO:0016741//transferase activity, transferring one-carbon groups;GO:0003824//catalytic activity	GO:0008152//metabolic process
CCG048112.1	Alkaline-phosphatase-like family protein isoform 1 [Theobroma cacao]	Metabolism	Metabolism of cofactors and vitamins;Global and Overview;Carbohydrate metabolism;Nucleotide metabolism	ko01100//Metabolic pathways;ko00500//Starch and sucrose metabolism;ko00230//Purine metabolism;ko00770//Pantothenate and CoA biosynthesis;ko00760//Nicotinate and nicotinamide metabolism	K01513	GO:0043226//organelle;GO:0043227//membrane-bounded organelle;GO:0005623//cell;GO:0044424//intracellular part;GO:0043229//intracellular organelle;GO:0005622//intracellular;GO:0043231//intracellular membrane-bounded organelle;GO:0044464//cell part	GO:0016788//hydrolase activity, acting on ester bonds;GO:0003824//catalytic activity;GO:0016817//hydrolase activity, acting on acid anhydrides;GO:0004527//exonuclease activity;GO:0016787//hydrolase activity;GO:0004518//nuclease activity;GO:0016818//hydrolase activity, acting on acid anhydrides, in phosphorus-containing anhydrides;GO:0004551//nucleotide diphosphatase activity;GO:0016462//pyrophosp…	GO:0034641//cellular nitrogen compound metabolic process;GO:0009058//biosynthetic process;GO:0044281//small molecule metabolic process;GO:0044699//single-organism process;GO:0043170//macromolecule metabolic process;GO:0044272//sulfur compound biosynthetic process;GO:0044711//single-organism biosynthetic process;GO:0008652//cellular amino acid biosynthetic process;GO:0043436//oxoacid metabolic pro…
CCG048148.1	PREDICTED: sm-like protein LSM7 [Elaeis guineensis]	Genetic Information Processing	Folding, sorting and degradation;Transcription	ko03040//Spliceosome;ko03018//RNA degradation	K12626	-	-	-
CCG048171.1	LCYE [Citrus maxima]	Metabolism	Global and Overview;Metabolism of terpenoids and polyketides	ko01100//Metabolic pathways;ko01110//Biosynthesis of secondary metabolites;ko00906//Carotenoid biosynthesis	K06444	GO:0043227//membrane-bounded organelle;GO:0005623//cell;GO:0031090//organelle membrane;GO:0043229//intracellular organelle;GO:0044422//organelle part;GO:0044424//intracellular part;GO:0044464//cell part;GO:0009526//plastid envelope;GO:0031967//organelle envelope;GO:0043226//organelle;GO:0043231//intracellular membrane-bounded organelle;GO:0016020//membrane;GO:0044425//membrane part;GO:0044435//pl…	GO:0003824//catalytic activity;GO:0009975//cyclase activity;GO:0016491//oxidoreductase activity	GO:0016116//carotenoid metabolic process;GO:0044711//single-organism biosynthetic process;GO:0016108//tetraterpenoid metabolic process;GO:0042440//pigment metabolic process;GO:0044238//primary metabolic process;GO:0009886//post-embryonic morphogenesis;GO:0009791//post-embryonic development;GO:0006721//terpenoid metabolic process;GO:0006629//lipid metabolic process;GO:0044249//cellular biosyntheti…
CCG048172.1	PREDICTED: UDP-glycosyltransferase 91C1-like [Citrus sinensis]	-	-	-	-	-	GO:0016740//transferase activity;GO:0016757//transferase activity, transferring glycosyl groups;GO:0003824//catalytic activity	-
CCG048180.1	PREDICTED: protein phosphatase 2C 77 [Theobroma cacao]	Environmental Information Processing;Human Diseases	Signal transduction;Endocrine and metabolic diseases	ko04075//Plant hormone signal transduction;ko04931//Insulin resistance	K14497	-	GO:0003824//catalytic activity;GO:0016787//hydrolase activity	-
CCG048188.1	PREDICTED: myosin-17-like isoform X1 [Citrus sinensis]	-	-	-	-	GO:0043229//intracellular organelle;GO:0043232//intracellular non-membrane-bounded organelle;GO:0005856//cytoskeleton;GO:0043228//non-membrane-bounded organelle;GO:0005623//cell;GO:0015629//actin cytoskeleton;GO:0043226//organelle;GO:0005622//intracellular;GO:0044424//intracellular part;GO:0044464//cell part	GO:0001882//nucleoside binding;GO:0016462//pyrophosphatase activity;GO:0032549//ribonucleoside binding;GO:0008092//cytoskeletal protein binding;GO:0032550//purine ribonucleoside binding;GO:0036094//small molecule binding;GO:1901363//heterocyclic compound binding;GO:0001883//purine nucleoside binding;GO:0016818//hydrolase activity, acting on acid anhydrides, in phosphorus-containing anhydrides;GO:…	-
CCG048190.1	PREDICTED: protein PLASTID MOVEMENT IMPAIRED 1-RELATED 1 [Juglans regia]	-	-	-	-	-	-	-
CCG048202.1	early flowering 4 like-4 protein [Dimocarpus longan]	-	-	-	-	-	-	-
CCG044161.1	PREDICTED: CBL-interacting serine/threonine-protein kinase 4-like [Citrus sinensis]	-	-	-	-	-	GO:0016772//transferase activity, transferring phosphorus-containing groups;GO:0016740//transferase activity;GO:0016773//phosphotransferase activity, alcohol group as acceptor;GO:0016301//kinase activity;GO:0003824//catalytic activity;GO:0004672//protein kinase activity	GO:0006793//phosphorus metabolic process;GO:0044237//cellular metabolic process;GO:0008152//metabolic process;GO:0006796//phosphate-containing compound metabolic process;GO:0009987//cellular process
CCG016474.1	glucose-1-phosphate adenylyltransferase small subunit 2, chloroplastic-like [Citrus sinensis]	Metabolism	Carbohydrate metabolism;Global and Overview	ko01100//Metabolic pathways;ko01110//Biosynthesis of secondary metabolites;ko00500//Starch and sucrose metabolism;ko00520//Amino sugar and nucleotide sugar metabolism	K00975	GO:0005622//intracellular;GO:0005623//cell;GO:0044464//cell part;GO:0009536//plastid;GO:0044424//intracellular part;GO:0044444//cytoplasmic part;GO:0005737//cytoplasm;GO:0043229//intracellular organelle;GO:0043226//organelle;GO:0043231//intracellular membrane-bounded organelle;GO:0043227//membrane-bounded organelle	GO:0016779//nucleotidyltransferase activity;GO:0003824//catalytic activity;GO:0016772//transferase activity, transferring phosphorus-containing groups;GO:0016740//transferase activity;GO:0070566//adenylyltransferase activity	GO:0044264//cellular polysaccharide metabolic process;GO:0071704//organic substance metabolic process;GO:0055114//oxidation-reduction process;GO:0044238//primary metabolic process;GO:0005975//carbohydrate metabolic process;GO:0044042//glucan metabolic process;GO:0008152//metabolic process;GO:0005977//glycogen metabolic process;GO:0015980//energy derivation by oxidation of organic compounds;GO:004…
CCG015705.1	PREDICTED: GTPase-activating protein GYP7-like [Citrus sinensis]	-	-	-	-	-	-	-
CCG045847.2	PREDICTED: phytochrome C [Citrus sinensis]	Organismal Systems	Environmental adaptation	ko04712//Circadian rhythm - plant	K12120	-	GO:0060089//molecular transducer activity;GO:0032549//ribonucleoside binding;GO:0004871//signal transducer activity;GO:0038023//signaling receptor activity;GO:0097159//organic cyclic compound binding;GO:1901363//heterocyclic compound binding;GO:0032550//purine ribonucleoside binding;GO:0046983//protein dimerization activity;GO:0036094//small molecule binding;GO:0097367//carbohydrate derivative bi…	GO:0048511//rhythmic process;GO:0060255//regulation of macromolecule metabolic process;GO:0019538//protein metabolic process;GO:0009605//response to external stimulus;GO:0006796//phosphate-containing compound metabolic process;GO:0071704//organic substance metabolic process;GO:0009582//detection of abiotic stimulus;GO:0009583//detection of light stimulus;GO:0034645//cellular macromolecule biosynt…
CCG012050.1	PREDICTED: ATP-dependent Clp protease proteolytic subunit 3, chloroplastic [Citrus sinensis]	-	-	-	-	-	GO:0003824//catalytic activity;GO:0070011//peptidase activity, acting on L-amino acid peptides;GO:0008233//peptidase activity;GO:0016787//hydrolase activity	GO:0008152//metabolic process;GO:0044238//primary metabolic process;GO:0071704//organic substance metabolic process;GO:0019538//protein metabolic process;GO:0043170//macromolecule metabolic process
CCG042744.1	PREDICTED: protein ecdysoneless homolog [Citrus sinensis]	-	-	-	-	-	-	-
CCG042758.2	PREDICTED: kinesin-like protein KCA2 isoform X1 [Citrus sinensis]	-	-	-	-	GO:0015630//microtubule cytoskeleton;GO:0043226//organelle;GO:0044446//intracellular organelle part;GO:0005856//cytoskeleton;GO:0043228//non-membrane-bounded organelle;GO:0044422//organelle part;GO:0043234//protein complex;GO:0032991//macromolecular complex;GO:0044464//cell part;GO:0044424//intracellular part;GO:0005622//intracellular;GO:0005875//microtubule associated complex;GO:0044430//cytoske…	GO:0032550//purine ribonucleoside binding;GO:0003824//catalytic activity;GO:0001882//nucleoside binding;GO:0016818//hydrolase activity, acting on acid anhydrides, in phosphorus-containing anhydrides;GO:0005488//binding;GO:0097367//carbohydrate derivative binding;GO:0017111//nucleoside-triphosphatase activity;GO:0016787//hydrolase activity;GO:1901363//heterocyclic compound binding;GO:0016462//pyro…	GO:0044763//single-organism cellular process;GO:0051649//establishment of localization in cell;GO:0051656//establishment of organelle localization;GO:0006996//organelle organization;GO:0009657//plastid organization;GO:0019750//chloroplast localization;GO:0051644//plastid localization;GO:0009987//cellular process;GO:0016043//cellular component organization;GO:0007017//microtubule-based process;GO:…
CCG042777.1	PREDICTED: mitochondrial uncoupling protein 5 [Citrus sinensis]	-	-	-	-	GO:0031090//organelle membrane;GO:0044425//membrane part;GO:0043227//membrane-bounded organelle;GO:0005622//intracellular;GO:0031975//envelope;GO:0031967//organelle envelope;GO:0044446//intracellular organelle part;GO:0043229//intracellular organelle;GO:0005623//cell;GO:0044424//intracellular part;GO:0031224//intrinsic component of membrane;GO:0044464//cell part;GO:0044422//organelle part;GO:0043…	GO:0005215//transporter activity;GO:0022857//transmembrane transporter activity	GO:0044765//single-organism transport;GO:0050896//response to stimulus;GO:0046942//carboxylic acid transport;GO:0009719//response to endogenous stimulus;GO:1902578//single-organism localization;GO:1901698//response to nitrogen compound;GO:0006811//ion transport;GO:0044699//single-organism process;GO:0015711//organic anion transport;GO:0046907//intracellular transport;GO:0010033//response to organ…
CCG027883.1	Methylthioribose-1-phosphate isomerase [Morus notabilis]	Metabolism	Global and Overview;Amino acid metabolism	ko01100//Metabolic pathways;ko00270//Cysteine and methionine metabolism	K08963	GO:0044424//intracellular part;GO:0005622//intracellular;GO:0044464//cell part;GO:0005623//cell	GO:0016853//isomerase activity;GO:0003824//catalytic activity;GO:0016861//intramolecular oxidoreductase activity, interconverting aldoses and ketoses;GO:0016860//intramolecular oxidoreductase activity	GO:0006725//cellular aromatic compound metabolic process;GO:0044249//cellular biosynthetic process;GO:0000097//sulfur amino acid biosynthetic process;GO:0006139//nucleobase-containing compound metabolic process;GO:0008652//cellular amino acid biosynthetic process;GO:1901576//organic substance biosynthetic process;GO:0044238//primary metabolic process;GO:0016053//organic acid biosynthetic process;…
CCG027953.1	Eukaryotic initiation factor 4F subunit p150 isoform 1 [Theobroma cacao]	-	-	-	-	GO:0005737//cytoplasm;GO:0044444//cytoplasmic part;GO:0043229//intracellular organelle;GO:0009536//plastid;GO:0044424//intracellular part;GO:0005623//cell;GO:0043231//intracellular membrane-bounded organelle;GO:0005622//intracellular;GO:0043226//organelle;GO:0043227//membrane-bounded organelle;GO:0044464//cell part	-	GO:0043603//cellular amide metabolic process;GO:0009058//biosynthetic process;GO:0006518//peptide metabolic process;GO:0044260//cellular macromolecule metabolic process;GO:0034645//cellular macromolecule biosynthetic process;GO:0043043//peptide biosynthetic process;GO:0034641//cellular nitrogen compound metabolic process;GO:0043170//macromolecule metabolic process;GO:0006412//translation;GO:00442…
CCG064183.2	plastid acyl-ACP thioesterase [Vernicia fordii]	Metabolism	Lipid metabolism;Global and Overview	ko01100//Metabolic pathways;ko01212//Fatty acid metabolism;ko00061//Fatty acid biosynthesis	K10781	GO:0005737//cytoplasm;GO:0043226//organelle;GO:0009536//plastid;GO:0043229//intracellular organelle;GO:0043231//intracellular membrane-bounded organelle;GO:0005622//intracellular;GO:0043227//membrane-bounded organelle;GO:0044444//cytoplasmic part;GO:0044424//intracellular part;GO:0044464//cell part;GO:0005623//cell	GO:0016740//transferase activity;GO:0016746//transferase activity, transferring acyl groups;GO:0003824//catalytic activity;GO:0004312//fatty acid synthase activity;GO:0016747//transferase activity, transferring acyl groups other than amino-acyl groups;GO:0016787//hydrolase activity;GO:0016788//hydrolase activity, acting on ester bonds	GO:0006629//lipid metabolic process;GO:0043436//oxoacid metabolic process;GO:0032787//monocarboxylic acid metabolic process;GO:0008152//metabolic process;GO:0009987//cellular process;GO:0044237//cellular metabolic process;GO:0019752//carboxylic acid metabolic process;GO:0044255//cellular lipid metabolic process;GO:0044281//small molecule metabolic process;GO:0044763//single-organism cellular proc…
CCG015585.1	PREDICTED: 65-kDa microtubule-associated protein 6 [Citrus sinensis]	-	-	-	-	-	GO:0008092//cytoskeletal protein binding;GO:0015631//tubulin binding;GO:0005515//protein binding;GO:0005488//binding	GO:0044763//single-organism cellular process;GO:0007049//cell cycle;GO:0022402//cell cycle process;GO:0044699//single-organism process;GO:0009987//cellular process
CCG052432.1	PREDICTED: dymeclin [Citrus sinensis]	-	-	-	-	-	-	-
CCG052439.1	DUF3700 domain-containing protein [Cephalotus follicularis]	-	-	-	-	-	-	-
CCG052441.1	LRR-RLK [Vernicia fordii]	-	-	-	-	-	GO:0016772//transferase activity, transferring phosphorus-containing groups;GO:0004672//protein kinase activity;GO:0003824//catalytic activity;GO:0005488//binding;GO:0016301//kinase activity;GO:0001882//nucleoside binding;GO:0036094//small molecule binding;GO:0097367//carbohydrate derivative binding;GO:0032549//ribonucleoside binding;GO:0032550//purine ribonucleoside binding;GO:0097159//organic c…	GO:0006793//phosphorus metabolic process;GO:0009987//cellular process;GO:0043412//macromolecule modification;GO:0071704//organic substance metabolic process;GO:0008152//metabolic process;GO:0044238//primary metabolic process;GO:0043170//macromolecule metabolic process;GO:0006796//phosphate-containing compound metabolic process;GO:0044260//cellular macromolecule metabolic process;GO:0006464//cellu…
CCG052445.1	PREDICTED: ATP sulfurylase 1, chloroplastic-like [Citrus sinensis]	Metabolism	Global and Overview;Biosynthesis of other secondary metabolites;Metabolism of other amino acids;Nucleotide metabolism;Energy metabolism	ko01100//Metabolic pathways;ko01130//Biosynthesis of antibiotics;ko01120//Microbial metabolism in diverse environments;ko00230//Purine metabolism;ko00450//Selenocompound metabolism;ko00920//Sulfur metabolism;ko00261//Monobactam biosynthesis	K13811	-	GO:0016779//nucleotidyltransferase activity;GO:0004779//sulfate adenylyltransferase activity;GO:0016740//transferase activity;GO:0016772//transferase activity, transferring phosphorus-containing groups;GO:0070566//adenylyltransferase activity;GO:0003824//catalytic activity	-
CCG010061.1	Pkinase domain-containing protein [Cephalotus follicularis]	-	-	-	-	-	GO:0097367//carbohydrate derivative binding;GO:0016772//transferase activity, transferring phosphorus-containing groups;GO:1901363//heterocyclic compound binding;GO:0097159//organic cyclic compound binding;GO:0032549//ribonucleoside binding;GO:0016740//transferase activity;GO:0003824//catalytic activity;GO:0016301//kinase activity;GO:0005488//binding;GO:0016773//phosphotransferase activity, alcoh…	GO:0060255//regulation of macromolecule metabolic process;GO:0009889//regulation of biosynthetic process;GO:0008152//metabolic process;GO:0043412//macromolecule modification;GO:0010468//regulation of gene expression;GO:0032268//regulation of cellular protein metabolic process;GO:0044237//cellular metabolic process;GO:0009987//cellular process;GO:0050789//regulation of biological process;GO:006500…
CCG067344.1	FAM175 family [Corchorus olitorius]	-	-	-	-	-	-	-
CCG051077.1	PREDICTED: protein TOPLESS [Daucus carota subsp. sativus] [Daucus carota]	-	-	-	-	-	-	-
CCG051079.1	Glycerol kinase [Corchorus olitorius]	Organismal Systems;Metabolism	Environmental adaptation;Lipid metabolism;Global and Overview	ko01100//Metabolic pathways;ko04626//Plant-pathogen interaction;ko00561//Glycerolipid metabolism	K00864	GO:0005623//cell;GO:0005737//cytoplasm;GO:0005622//intracellular;GO:0044464//cell part;GO:0044444//cytoplasmic part;GO:0044424//intracellular part	GO:0016772//transferase activity, transferring phosphorus-containing groups;GO:0001882//nucleoside binding;GO:0016301//kinase activity;GO:0032549//ribonucleoside binding;GO:0097367//carbohydrate derivative binding;GO:0005488//binding;GO:0032550//purine ribonucleoside binding;GO:0001883//purine nucleoside binding;GO:0097159//organic cyclic compound binding;GO:0003824//catalytic activity;GO:0016740…	GO:0019637//organophosphate metabolic process;GO:0006629//lipid metabolic process;GO:0044710//single-organism metabolic process;GO:0044763//single-organism cellular process;GO:0044255//cellular lipid metabolic process;GO:0006631//fatty acid metabolic process;GO:0009607//response to biotic stimulus;GO:1901135//carbohydrate derivative metabolic process;GO:0044281//small molecule metabolic process;G…
CCG019682.1	SUPPRESSOR OF FRI4 [Dimocarpus longan]	-	-	-	-	GO:0043231//intracellular membrane-bounded organelle;GO:0043229//intracellular organelle;GO:0005623//cell;GO:0043227//membrane-bounded organelle;GO:0005622//intracellular;GO:0044464//cell part;GO:0044424//intracellular part;GO:0043226//organelle	GO:0043169//cation binding;GO:0005488//binding;GO:0005515//protein binding;GO:0043167//ion binding;GO:0001071//nucleic acid binding transcription factor activity;GO:0046983//protein dimerization activity	GO:0048831//regulation of shoot system development;GO:2000241//regulation of reproductive process;GO:0048580//regulation of post-embryonic development;GO:0009909//regulation of flower development;GO:0010468//regulation of gene expression;GO:0065007//biological regulation;GO:0050793//regulation of developmental process;GO:2000026//regulation of multicellular organismal development;GO:0019222//regu…
CCG019688.1	PREDICTED: C-type lectin receptor-like tyrosine-protein kinase At1g52310 isoform X1 [Citrus sinensis]	-	-	-	-	-	GO:0001882//nucleoside binding;GO:0097159//organic cyclic compound binding;GO:0032550//purine ribonucleoside binding;GO:0001883//purine nucleoside binding;GO:0016772//transferase activity, transferring phosphorus-containing groups;GO:0016740//transferase activity;GO:0005488//binding;GO:0003824//catalytic activity;GO:0097367//carbohydrate derivative binding;GO:1901363//heterocyclic compound bindin…	GO:0043170//macromolecule metabolic process;GO:0019538//protein metabolic process;GO:0071704//organic substance metabolic process;GO:0044238//primary metabolic process;GO:0006464//cellular protein modification process;GO:0036211//protein modification process;GO:0044237//cellular metabolic process;GO:0006796//phosphate-containing compound metabolic process;GO:0043412//macromolecule modification;GO…
CCG041051.1	PREDICTED: pentatricopeptide repeat-containing protein At5g46580, chloroplastic [Citrus sinensis]	-	-	-	-	GO:0043227//membrane-bounded organelle;GO:0043226//organelle;GO:0005737//cytoplasm;GO:0044464//cell part;GO:0009536//plastid;GO:0044424//intracellular part;GO:0043229//intracellular organelle;GO:0043231//intracellular membrane-bounded organelle;GO:0005622//intracellular;GO:0044444//cytoplasmic part;GO:0005623//cell	-	GO:0045184//establishment of protein localization;GO:0070727//cellular macromolecule localization;GO:0051234//establishment of localization;GO:0003006//developmental process involved in reproduction;GO:0046907//intracellular transport;GO:0009886//post-embryonic morphogenesis;GO:1902582//single-organism intracellular transport;GO:0015031//protein transport;GO:0071702//organic substance transport;G…
CCG003565.1	PREDICTED: vesicle-associated protein 2-2 isoform X1 [Citrus sinensis]	-	-	-	-	GO:0016020//membrane	-	-
CCG003567.3	Na_H_Exchanger domain-containing protein [Cephalotus follicularis]	-	-	-	-	GO:0044425//membrane part;GO:0016020//membrane;GO:0031224//intrinsic component of membrane	GO:0022857//transmembrane transporter activity;GO:0005451//monovalent cation:proton antiporter activity;GO:0022892//substrate-specific transporter activity;GO:0015075//ion transmembrane transporter activity;GO:0015291//secondary active transmembrane transporter activity;GO:0022890//inorganic cation transmembrane transporter activity;GO:0015297//antiporter activity;GO:0008324//cation transmembrane…	GO:0006811//ion transport;GO:0009628//response to abiotic stimulus;GO:0065008//regulation of biological quality;GO:0098771//inorganic ion homeostasis;GO:0042592//homeostatic process;GO:0055067//monovalent inorganic cation homeostasis;GO:0048878//chemical homeostasis;GO:0009987//cellular process;GO:0050801//ion homeostasis;GO:0006950//response to stress;GO:0044699//single-organism process;GO:00159…
CCG005400.1	PREDICTED: AUGMIN subunit 6 isoform X1 [Citrus sinensis]	-	-	-	-	GO:0044446//intracellular organelle part;GO:0005623//cell;GO:0015630//microtubule cytoskeleton;GO:0032991//macromolecular complex;GO:0044464//cell part;GO:0044430//cytoskeletal part;GO:0044424//intracellular part;GO:0005856//cytoskeleton;GO:0043229//intracellular organelle;GO:0044444//cytoplasmic part;GO:0043228//non-membrane-bounded organelle;GO:0043226//organelle;GO:0043232//intracellular non-m…	GO:0015631//tubulin binding;GO:0005515//protein binding;GO:0008092//cytoskeletal protein binding;GO:0032403//protein complex binding;GO:0044877//macromolecular complex binding;GO:0005488//binding;GO:0008017//microtubule binding	GO:0006461//protein complex assembly;GO:1902589//single-organism organelle organization;GO:0065003//macromolecular complex assembly;GO:0070271//protein complex biogenesis;GO:0007010//cytoskeleton organization;GO:0044699//single-organism process;GO:0044763//single-organism cellular process;GO:0043933//macromolecular complex subunit organization;GO:0009987//cellular process;GO:0006996//organelle or…
CCG005404.2	PREDICTED: cytosolic Fe-S cluster assembly factor NBP35 [Citrus sinensis]	-	-	-	-	-	-	-
CCG043842.1	PREDICTED: histone deacetylase 8 isoform X1 [Citrus sinensis]	-	-	-	-	-	GO:0016787//hydrolase activity;GO:0033558//protein deacetylase activity;GO:0019213//deacetylase activity;GO:0017136//NAD-dependent histone deacetylase activity;GO:0003824//catalytic activity;GO:0034979//NAD-dependent protein deacetylase activity;GO:0016810//hydrolase activity, acting on carbon-nitrogen (but not peptide) bonds;GO:0016811//hydrolase activity, acting on carbon-nitrogen (but not pept…	GO:0006464//cellular protein modification process;GO:0044238//primary metabolic process;GO:0051276//chromosome organization;GO:0016043//cellular component organization;GO:0016568//chromatin modification;GO:0043412//macromolecule modification;GO:0044763//single-organism cellular process;GO:0019538//protein metabolic process;GO:0044237//cellular metabolic process;GO:0034645//cellular macromolecule …
CCG039228.1	PREDICTED: probable ATP-dependent DNA helicase CHR12 isoform X1 [Citrus sinensis]	-	-	-	-	-	GO:0001882//nucleoside binding;GO:0097159//organic cyclic compound binding;GO:0005515//protein binding;GO:1901363//heterocyclic compound binding;GO:0005488//binding;GO:0032549//ribonucleoside binding;GO:0097367//carbohydrate derivative binding;GO:0032550//purine ribonucleoside binding;GO:0036094//small molecule binding;GO:0001883//purine nucleoside binding	-
CCG003206.1	PREDICTED: proteasome-associated protein ECM29 homolog [Citrus sinensis]	-	-	-	-	-	-	-
CCG033463.1	PREDICTED: nuclear pore complex protein NUP205 [Citrus sinensis]	Genetic Information Processing	Translation	ko03013//RNA transport	K14310	GO:0043227//membrane-bounded organelle;GO:0009536//plastid;GO:0005737//cytoplasm;GO:0043231//intracellular membrane-bounded organelle;GO:0043234//protein complex;GO:0031224//intrinsic component of membrane;GO:0044464//cell part;GO:0043229//intracellular organelle;GO:0005623//cell;GO:0016021//integral component of membrane;GO:0044424//intracellular part;GO:0044425//membrane part;GO:0016020//membra…	-	-
CCG011291.2	PREDICTED: probable glucuronoxylan glucuronosyltransferase F8H isoform X2 [Juglans regia]	-	-	-	-	GO:0043226//organelle;GO:0043229//intracellular organelle;GO:0043231//intracellular membrane-bounded organelle;GO:0043227//membrane-bounded organelle;GO:0005623//cell;GO:0044424//intracellular part;GO:0044464//cell part;GO:0005622//intracellular	-	-
CCG050984.1	PREDICTED: THUMP domain-containing protein 1 [Gossypium arboreum]	-	-	-	-	GO:0044444//cytoplasmic part;GO:0005737//cytoplasm;GO:0005622//intracellular;GO:0044424//intracellular part;GO:0044464//cell part;GO:0005623//cell	-	GO:0051641//cellular localization;GO:0019827//stem cell population maintenance;GO:0042221//response to chemical;GO:1901360//organic cyclic compound metabolic process;GO:0010212//response to ionizing radiation;GO:0042592//homeostatic process;GO:0006950//response to stress;GO:0009409//response to cold;GO:0060249//anatomical structure homeostasis;GO:0000003//reproduction;GO:0032200//telomere organiz…
CCG002938.1	Ctr copper transporter [Corchorus olitorius]	-	-	-	-	GO:0012505//endomembrane system;GO:0043231//intracellular membrane-bounded organelle;GO:0043229//intracellular organelle;GO:0030054//cell junction;GO:0044425//membrane part;GO:0043226//organelle;GO:0031090//organelle membrane;GO:0016020//membrane;GO:0005768//endosome;GO:0044424//intracellular part;GO:0044444//cytoplasmic part;GO:0005622//intracellular;GO:0044422//organelle part;GO:0031224//intrin…	GO:0008324//cation transmembrane transporter activity;GO:0022892//substrate-specific transporter activity;GO:0005375//copper ion transmembrane transporter activity;GO:0022857//transmembrane transporter activity;GO:0046915//transition metal ion transmembrane transporter activity;GO:0005215//transporter activity;GO:0022890//inorganic cation transmembrane transporter activity;GO:0022891//substrate-s…	GO:0030001//metal ion transport;GO:1902578//single-organism localization;GO:0050896//response to stimulus;GO:0006812//cation transport;GO:0000041//transition metal ion transport;GO:0006810//transport;GO:0006825//copper ion transport;GO:0044699//single-organism process;GO:0051234//establishment of localization;GO:0044765//single-organism transport;GO:0001101//response to acid chemical;GO:0042221//…
CCG002962.1	PREDICTED: auxin-binding protein ABP19a-like [Jatropha curcas]	-	-	-	-	GO:0005623//cell;GO:0071944//cell periphery;GO:0043227//membrane-bounded organelle;GO:0043229//intracellular organelle;GO:0044464//cell part;GO:0043231//intracellular membrane-bounded organelle;GO:0044424//intracellular part;GO:0005622//intracellular;GO:0005618//cell wall;GO:0030312//external encapsulating structure;GO:0043226//organelle;GO:0005576//extracellular region	GO:0043169//cation binding;GO:0005488//binding;GO:0043167//ion binding;GO:0046914//transition metal ion binding;GO:0046872//metal ion binding	GO:0006810//transport;GO:0009653//anatomical structure morphogenesis;GO:0044765//single-organism transport;GO:0006873//cellular ion homeostasis;GO:0009617//response to bacterium;GO:0009607//response to biotic stimulus;GO:0044707//single-multicellular organism process;GO:0044767//single-organism developmental process;GO:0065008//regulation of biological quality;GO:0009886//post-embryonic morphogen…
CCG002965.1	DENN domain-containing protein isoform 1 [Theobroma cacao]	-	-	-	-	-	-	-
CCG065539.1	PREDICTED: NAC domain-containing protein 53 [Citrus sinensis]	-	-	-	-	-	-	GO:0009987//cellular process;GO:0044249//cellular biosynthetic process;GO:0009059//macromolecule biosynthetic process;GO:0009058//biosynthetic process;GO:0008152//metabolic process;GO:0044237//cellular metabolic process;GO:1901576//organic substance biosynthetic process;GO:0010467//gene expression;GO:0043170//macromolecule metabolic process;GO:0034645//cellular macromolecule biosynthetic process;…
CCG054761.1	PREDICTED: death-inducer obliterator 1 [Theobroma cacao]	-	-	-	-	-	-	GO:1901576//organic substance biosynthetic process;GO:0009987//cellular process;GO:0044249//cellular biosynthetic process;GO:0044237//cellular metabolic process;GO:0043170//macromolecule metabolic process;GO:0044260//cellular macromolecule metabolic process;GO:0009058//biosynthetic process;GO:0071704//organic substance metabolic process;GO:0034645//cellular macromolecule biosynthetic process;GO:0…
CCG047109.1	PREDICTED: topless-related protein 2 [Citrus sinensis]	-	-	-	-	GO:0044424//intracellular part;GO:0005623//cell;GO:0043226//organelle;GO:0043231//intracellular membrane-bounded organelle;GO:0005622//intracellular;GO:0043229//intracellular organelle;GO:0043227//membrane-bounded organelle;GO:0044464//cell part	-	GO:0008152//metabolic process;GO:0061640//cytoskeleton-dependent cytokinesis;GO:0006139//nucleobase-containing compound metabolic process;GO:0007049//cell cycle;GO:0034655//nucleobase-containing compound catabolic process;GO:0022402//cell cycle process;GO:0044699//single-organism process;GO:0009058//biosynthetic process;GO:0044763//single-organism cellular process;GO:0044237//cellular metabolic p…
CCG047111.1	PREDICTED: axoneme-associated protein mst101(2)-like [Nicotiana tabacum]	-	-	-	-	-	-	-
CCG034934.1	PREDICTED: chitinase-like protein 1 [Theobroma cacao]	-	-	-	-	GO:0043231//intracellular membrane-bounded organelle;GO:0005623//cell;GO:0005576//extracellular region;GO:0005622//intracellular;GO:0044464//cell part;GO:0043226//organelle;GO:0043229//intracellular organelle;GO:0043227//membrane-bounded organelle;GO:0044424//intracellular part	GO:0004553//hydrolase activity, hydrolyzing O-glycosyl compounds;GO:0001871//pattern binding;GO:0016787//hydrolase activity;GO:0005488//binding;GO:0016798//hydrolase activity, acting on glycosyl bonds;GO:0003824//catalytic activity	GO:1901575//organic substance catabolic process;GO:1901565//organonitrogen compound catabolic process;GO:1901135//carbohydrate derivative metabolic process;GO:0006073//cellular glucan metabolic process;GO:0071554//cell wall organization or biogenesis;GO:0044710//single-organism metabolic process;GO:0031323//regulation of cellular metabolic process;GO:0019438//aromatic compound biosynthetic proces…
CCG034955.1	PREDICTED: phosphoglucan, water dikinase, chloroplastic [Jatropha curcas]	-	-	-	-	GO:0005622//intracellular;GO:0044446//intracellular organelle part;GO:0044464//cell part;GO:0043231//intracellular membrane-bounded organelle;GO:0043227//membrane-bounded organelle;GO:0044435//plastid part;GO:0009536//plastid;GO:0009532//plastid stroma;GO:0005623//cell;GO:0005737//cytoplasm;GO:0044422//organelle part;GO:0043226//organelle;GO:0044444//cytoplasmic part;GO:0044424//intracellular par…	GO:0016301//kinase activity;GO:0032549//ribonucleoside binding;GO:0001871//pattern binding;GO:0030246//carbohydrate binding;GO:0097367//carbohydrate derivative binding;GO:0036094//small molecule binding;GO:0001883//purine nucleoside binding;GO:0016740//transferase activity;GO:0005488//binding;GO:0043169//cation binding;GO:1901363//heterocyclic compound binding;GO:0016772//transferase activity, tr…	GO:0071554//cell wall organization or biogenesis;GO:0005982//starch metabolic process;GO:0006793//phosphorus metabolic process;GO:0009987//cellular process;GO:0006468//protein phosphorylation;GO:0044238//primary metabolic process;GO:0008152//metabolic process;GO:0036211//protein modification process;GO:0044042//glucan metabolic process;GO:0044262//cellular carbohydrate metabolic process;GO:000646…
CCG011644.1	PREDICTED: proteasome subunit alpha type-1-B-like [Gossypium arboreum]	Genetic Information Processing	Folding, sorting and degradation	ko03050//Proteasome	K02725	GO:0043229//intracellular organelle;GO:0005622//intracellular;GO:0043226//organelle;GO:0044464//cell part;GO:0005623//cell;GO:0044424//intracellular part;GO:0043234//protein complex;GO:0043231//intracellular membrane-bounded organelle;GO:0032991//macromolecular complex;GO:0043227//membrane-bounded organelle	GO:0070011//peptidase activity, acting on L-amino acid peptides;GO:0004175//endopeptidase activity;GO:0003824//catalytic activity;GO:0016787//hydrolase activity;GO:0008233//peptidase activity	GO:0019941//modification-dependent protein catabolic process;GO:0044257//cellular protein catabolic process;GO:0044265//cellular macromolecule catabolic process;GO:0044238//primary metabolic process;GO:0030163//protein catabolic process;GO:0009987//cellular process;GO:0044237//cellular metabolic process;GO:0019538//protein metabolic process;GO:0009057//macromolecule catabolic process;GO:0009056//…
CCG000402.1	PREDICTED: CBL-interacting serine/threonine-protein kinase 4-like [Citrus sinensis]	-	-	-	-	-	GO:0003824//catalytic activity;GO:0016772//transferase activity, transferring phosphorus-containing groups;GO:0004672//protein kinase activity;GO:0016301//kinase activity;GO:0016740//transferase activity;GO:0016773//phosphotransferase activity, alcohol group as acceptor	GO:0008152//metabolic process;GO:0044237//cellular metabolic process;GO:0009987//cellular process;GO:0006793//phosphorus metabolic process;GO:0006796//phosphate-containing compound metabolic process
CCG065291.1	PREDICTED: D-glycerate 3-kinase, chloroplastic [Citrus sinensis]	Metabolism	Amino acid metabolism;Global and Overview;Carbohydrate metabolism;Lipid metabolism	ko01100//Metabolic pathways;ko01110//Biosynthesis of secondary metabolites;ko01130//Biosynthesis of antibiotics;ko01200//Carbon metabolism;ko00260//Glycine, serine and threonine metabolism;ko00630//Glyoxylate and dicarboxylate metabolism;ko00561//Glycerolipid metabolism	K15918	GO:0044424//intracellular part;GO:0009526//plastid envelope;GO:0005737//cytoplasm;GO:0031975//envelope;GO:0044446//intracellular organelle part;GO:0009536//plastid;GO:0044444//cytoplasmic part;GO:0043229//intracellular organelle;GO:0044422//organelle part;GO:0043226//organelle;GO:0043231//intracellular membrane-bounded organelle;GO:0005622//intracellular;GO:0005623//cell;GO:0044435//plastid part;…	GO:0097159//organic cyclic compound binding;GO:0001883//purine nucleoside binding;GO:0016740//transferase activity;GO:0032550//purine ribonucleoside binding;GO:0016301//kinase activity;GO:0001882//nucleoside binding;GO:0036094//small molecule binding;GO:0003824//catalytic activity;GO:0032549//ribonucleoside binding;GO:0016772//transferase activity, transferring phosphorus-containing groups;GO:190…	GO:0006796//phosphate-containing compound metabolic process;GO:0009853//photorespiration;GO:0043094//cellular metabolic compound salvage;GO:0044237//cellular metabolic process;GO:0044249//cellular biosynthetic process;GO:0009058//biosynthetic process;GO:0006793//phosphorus metabolic process;GO:0009987//cellular process;GO:0008152//metabolic process
CCG015546.1	PREDICTED: probable inactive ATP-dependent zinc metalloprotease FTSHI 2, chloroplastic [Citrus sinensis]	-	-	-	-	GO:0043231//intracellular membrane-bounded organelle;GO:0044435//plastid part;GO:0044464//cell part;GO:0005623//cell;GO:0044424//intracellular part;GO:0009536//plastid;GO:0044446//intracellular organelle part;GO:0043227//membrane-bounded organelle;GO:0044444//cytoplasmic part;GO:0043229//intracellular organelle;GO:0031967//organelle envelope;GO:0009526//plastid envelope;GO:0031975//envelope;GO:00…	GO:0032549//ribonucleoside binding;GO:0003824//catalytic activity;GO:0001882//nucleoside binding;GO:0070011//peptidase activity, acting on L-amino acid peptides;GO:0097159//organic cyclic compound binding;GO:0008233//peptidase activity;GO:0005488//binding;GO:0016787//hydrolase activity;GO:0017111//nucleoside-triphosphatase activity;GO:1901363//heterocyclic compound binding;GO:0032550//purine ribo…	GO:0044248//cellular catabolic process;GO:0044260//cellular macromolecule metabolic process;GO:0044262//cellular carbohydrate metabolic process;GO:0044699//single-organism process;GO:0043170//macromolecule metabolic process;GO:0044723//single-organism carbohydrate metabolic process;GO:0005984//disaccharide metabolic process;GO:0009987//cellular process;GO:0019538//protein metabolic process;GO:004…
CCG037302.1	PREDICTED: alpha-mannosidase 2 [Citrus sinensis]	Metabolism	Glycan biosynthesis and metabolism;Global and Overview	ko01100//Metabolic pathways;ko00510//N-Glycan biosynthesis	K01231	GO:0044446//intracellular organelle part;GO:0043231//intracellular membrane-bounded organelle;GO:0044464//cell part;GO:0043229//intracellular organelle;GO:0005622//intracellular;GO:0043227//membrane-bounded organelle;GO:0043226//organelle;GO:0031984//organelle subcompartment;GO:0044424//intracellular part;GO:0005623//cell;GO:0044422//organelle part	GO:0046872//metal ion binding;GO:0016798//hydrolase activity, acting on glycosyl bonds;GO:0043169//cation binding;GO:0015923//mannosidase activity;GO:0003824//catalytic activity;GO:0004553//hydrolase activity, hydrolyzing O-glycosyl compounds;GO:0005488//binding;GO:0043167//ion binding;GO:0046914//transition metal ion binding;GO:0016787//hydrolase activity;GO:0004559//alpha-mannosidase activity;G…	GO:0043170//macromolecule metabolic process;GO:0044237//cellular metabolic process;GO:0044710//single-organism metabolic process;GO:0006486//protein glycosylation;GO:0044763//single-organism cellular process;GO:0036211//protein modification process;GO:0034645//cellular macromolecule biosynthetic process;GO:1901576//organic substance biosynthetic process;GO:0044723//single-organism carbohydrate me…
CCG029386.1	PREDICTED: glycerol-3-phosphate acyltransferase, chloroplastic isoform X2 [Citrus sinensis]	Metabolism	Lipid metabolism;Global and Overview	ko01100//Metabolic pathways;ko01110//Biosynthesis of secondary metabolites;ko00564//Glycerophospholipid metabolism;ko00561//Glycerolipid metabolism	K00630	GO:0044444//cytoplasmic part;GO:0044422//organelle part;GO:0044446//intracellular organelle part;GO:0044435//plastid part;GO:0005622//intracellular;GO:0009536//plastid;GO:0043231//intracellular membrane-bounded organelle;GO:0005737//cytoplasm;GO:0009532//plastid stroma;GO:0044424//intracellular part;GO:0043229//intracellular organelle;GO:0043226//organelle;GO:0005623//cell;GO:0043227//membrane-bo…	GO:0016740//transferase activity;GO:0003824//catalytic activity	GO:0016114//terpenoid biosynthetic process;GO:0034641//cellular nitrogen compound metabolic process;GO:0071704//organic substance metabolic process;GO:0006082//organic acid metabolic process;GO:0006629//lipid metabolic process;GO:0019438//aromatic compound biosynthetic process;GO:0046486//glycerolipid metabolic process;GO:0051188//cofactor biosynthetic process;GO:0046471//phosphatidylglycerol met…
CCG058515.1	PREDICTED: histidine protein methyltransferase 1 homolog [Citrus sinensis]	-	-	-	-	-	-	-
CCG058516.1	PREDICTED: protein RALF-like 32 [Citrus sinensis]	-	-	-	-	-	-	-
CCG045135.1	PREDICTED: probable cyclic nucleotide-gated ion channel 5 [Citrus sinensis]	Organismal Systems	Environmental adaptation	ko04626//Plant-pathogen interaction	K05391	GO:0016020//membrane;GO:0044425//membrane part;GO:0031224//intrinsic component of membrane	GO:0015267//channel activity;GO:0005215//transporter activity;GO:0046873//metal ion transmembrane transporter activity;GO:0015075//ion transmembrane transporter activity;GO:0022892//substrate-specific transporter activity;GO:0015079//potassium ion transmembrane transporter activity;GO:0005261//cation channel activity;GO:0005267//potassium channel activity;GO:0005216//ion channel activity;GO:00228…	GO:0044763//single-organism cellular process;GO:0034220//ion transmembrane transport;GO:0055085//transmembrane transport;GO:0006810//transport;GO:0006812//cation transport;GO:0006811//ion transport;GO:0044699//single-organism process;GO:0030001//metal ion transport;GO:0044765//single-organism transport;GO:0051179//localization;GO:0051234//establishment of localization;GO:1902578//single-organism …
CCG045148.1	PREDICTED: nucleoid-associated protein At2g24020, chloroplastic [Citrus sinensis]	-	-	-	-	-	-	-
CCG024743.1	zf-C3HC4_3 domain-containing protein [Cephalotus follicularis]	-	-	-	-	-	GO:0043169//cation binding;GO:0043167//ion binding;GO:0005488//binding	-
CCG040187.1	BnaA08g24310D [Brassica napus]	-	-	-	-	-	-	-
CCG014947.1	PREDICTED: probable inorganic phosphate transporter 1-7 [Citrus sinensis]	-	-	-	-	GO:0031224//intrinsic component of membrane;GO:0016020//membrane;GO:0044425//membrane part	GO:0005215//transporter activity	GO:0051234//establishment of localization;GO:0006820//anion transport;GO:0009987//cellular process;GO:0044763//single-organism cellular process;GO:0006811//ion transport;GO:0006810//transport;GO:0044765//single-organism transport;GO:0015698//inorganic anion transport;GO:0044699//single-organism process;GO:0051179//localization;GO:1902578//single-organism localization
CCG014948.1	PREDICTED: inorganic phosphate transporter 1-4-like [Populus euphratica]	-	-	-	-	GO:0044425//membrane part;GO:0031224//intrinsic component of membrane;GO:0016020//membrane	GO:0005215//transporter activity	GO:0006811//ion transport;GO:0044699//single-organism process;GO:0006810//transport;GO:0044763//single-organism cellular process;GO:0051234//establishment of localization;GO:1902578//single-organism localization;GO:0009987//cellular process;GO:0044765//single-organism transport;GO:0051179//localization;GO:0006820//anion transport;GO:0015698//inorganic anion transport
CCG043105.1	AAA-type ATPase family protein isoform 1 [Theobroma cacao]	-	-	-	-	-	GO:0036094//small molecule binding;GO:0001883//purine nucleoside binding;GO:0097159//organic cyclic compound binding;GO:0032550//purine ribonucleoside binding;GO:0032549//ribonucleoside binding;GO:1901363//heterocyclic compound binding;GO:0001882//nucleoside binding;GO:0097367//carbohydrate derivative binding;GO:0005488//binding	-
CCG043106.1	PREDICTED: translocase of chloroplast 159, chloroplastic [Citrus sinensis]	-	-	-	-	-	-	-
CCG028011.1	PREDICTED: fructose-1,6-bisphosphatase, cytosolic [Citrus sinensis]	Metabolism	Carbohydrate metabolism;Global and Overview;Energy metabolism	ko01100//Metabolic pathways;ko01110//Biosynthesis of secondary metabolites;ko01130//Biosynthesis of antibiotics;ko01120//Microbial metabolism in diverse environments;ko01200//Carbon metabolism;ko00010//Glycolysis / Gluconeogenesis;ko00051//Fructose and mannose metabolism;ko00710//Carbon fixation in photosynthetic organisms;ko00030//Pentose phosphate pathway	K03841	GO:0043227//membrane-bounded organelle;GO:0005623//cell;GO:0043231//intracellular membrane-bounded organelle;GO:0043229//intracellular organelle;GO:0005622//intracellular;GO:0044424//intracellular part;GO:0044464//cell part;GO:0044444//cytoplasmic part;GO:0043226//organelle;GO:0005737//cytoplasm	GO:0003824//catalytic activity;GO:0043169//cation binding;GO:0050308//sugar-phosphatase activity;GO:0016791//phosphatase activity;GO:0019203//carbohydrate phosphatase activity;GO:0016787//hydrolase activity;GO:0005488//binding;GO:0043167//ion binding;GO:0016788//hydrolase activity, acting on ester bonds;GO:0042578//phosphoric ester hydrolase activity	GO:0008152//metabolic process;GO:0043170//macromolecule metabolic process;GO:0006073//cellular glucan metabolic process;GO:0044260//cellular macromolecule metabolic process;GO:0044264//cellular polysaccharide metabolic process;GO:0044262//cellular carbohydrate metabolic process;GO:0044710//single-organism metabolic process;GO:0005975//carbohydrate metabolic process;GO:0005984//disaccharide metabo…
CCG028020.1	PREDICTED: zinc finger CCCH domain-containing protein 5-like isoform X2 [Citrus sinensis]	-	-	-	-	-	GO:0003676//nucleic acid binding;GO:0005488//binding;GO:1901363//heterocyclic compound binding;GO:0097159//organic cyclic compound binding	-
CCG035595.1	PREDICTED: chaperonin CPN60-2, mitochondrial isoform X1 [Gossypium raimondii]	Genetic Information Processing	Folding, sorting and degradation	ko03018//RNA degradation	K04077	GO:0044464//cell part;GO:0044424//intracellular part;GO:0005622//intracellular;GO:0005623//cell	GO:0097367//carbohydrate derivative binding;GO:0005488//binding;GO:0001882//nucleoside binding;GO:0001883//purine nucleoside binding;GO:0036094//small molecule binding;GO:0097159//organic cyclic compound binding;GO:0032550//purine ribonucleoside binding;GO:0032549//ribonucleoside binding;GO:1901363//heterocyclic compound binding	GO:0006457//protein folding;GO:0009987//cellular process
CCG035596.1	PHD domain-containing protein/ING domain-containing protein [Cephalotus follicularis]	-	-	-	-	-	GO:0042393//histone binding;GO:0005488//binding;GO:0005515//protein binding;GO:0046914//transition metal ion binding;GO:0043169//cation binding;GO:0043167//ion binding;GO:0046872//metal ion binding	GO:0006996//organelle organization;GO:0071840//cellular component organization or biogenesis;GO:0060255//regulation of macromolecule metabolic process;GO:0065007//biological regulation;GO:0009059//macromolecule biosynthetic process;GO:0040007//growth;GO:0009058//biosynthetic process;GO:0044237//cellular metabolic process;GO:0044249//cellular biosynthetic process;GO:0043933//macromolecular complex…
CCG022708.1	PREDICTED: vacuolar protein sorting-associated protein 35B [Citrus sinensis]	Cellular Processes	Transport and catabolism	ko04144//Endocytosis	K18468	GO:0005737//cytoplasm;GO:0043227//membrane-bounded organelle;GO:0043231//intracellular membrane-bounded organelle;GO:0031090//organelle membrane;GO:0043229//intracellular organelle;GO:0043226//organelle;GO:0044424//intracellular part;GO:0044422//organelle part;GO:0012505//endomembrane system;GO:0098588//bounding membrane of organelle;GO:0098805//whole membrane;GO:0005623//cell;GO:0044444//cytopla…	-	GO:0033036//macromolecule localization;GO:0051179//localization;GO:0006810//transport;GO:0016192//vesicle-mediated transport;GO:0051234//establishment of localization;GO:0008104//protein localization
CCG028626.1	PREDICTED: ethylene-insensitive protein 2 [Citrus sinensis]	Environmental Information Processing	Signal transduction	ko04075//Plant hormone signal transduction	K14513	GO:0016020//membrane	-	GO:0050794//regulation of cellular process;GO:1902582//single-organism intracellular transport;GO:0071310//cellular response to organic substance;GO:0023052//signaling;GO:0006952//defense response;GO:0046907//intracellular transport;GO:0071702//organic substance transport;GO:0032501//multicellular organismal process;GO:0044699//single-organism process;GO:0007154//cell communication;GO:0032502//de…
CCG012595.3	PREDICTED: 14-3-3-like protein B [Populus euphratica]	-	-	-	-	-	-	-
CCG062579.1	PREDICTED: UDP-glucuronate 4-epimerase 1 [Citrus sinensis]	Metabolism	Carbohydrate metabolism;Global and Overview	ko01100//Metabolic pathways;ko00500//Starch and sucrose metabolism;ko00520//Amino sugar and nucleotide sugar metabolism	K08679	GO:0044422//organelle part;GO:0044464//cell part;GO:0044444//cytoplasmic part;GO:0044446//intracellular organelle part;GO:0031224//intrinsic component of membrane;GO:0000139//Golgi membrane;GO:0005623//cell;GO:0043229//intracellular organelle;GO:0043231//intracellular membrane-bounded organelle;GO:0043227//membrane-bounded organelle;GO:0012505//endomembrane system;GO:0005737//cytoplasm;GO:0043226…	GO:0016853//isomerase activity;GO:0016854//racemase and epimerase activity;GO:0048037//cofactor binding;GO:0016857//racemase and epimerase activity, acting on carbohydrates and derivatives;GO:0005488//binding;GO:0003824//catalytic activity	GO:0008152//metabolic process;GO:0044238//primary metabolic process
CCG018461.1	Hly-III-related protein [Corchorus olitorius]	-	-	-	-	-	-	-
CCG036006.1	PREDICTED: hypersensitive-induced response protein 1 [Nelumbo nucifera]	-	-	-	-	GO:0043226//organelle;GO:0031090//organelle membrane;GO:0030054//cell junction;GO:0005622//intracellular;GO:0043229//intracellular organelle;GO:0044422//organelle part;GO:0005911//cell-cell junction;GO:0005623//cell;GO:0016020//membrane;GO:0044464//cell part;GO:0043231//intracellular membrane-bounded organelle;GO:0043227//membrane-bounded organelle;GO:0044424//intracellular part	GO:0005488//binding;GO:0019901//protein kinase binding;GO:0005515//protein binding;GO:0019899//enzyme binding;GO:0019900//kinase binding	-
CCG036009.1	PREDICTED: protein CLP1 homolog [Citrus sinensis]	Genetic Information Processing	Translation	ko03015//mRNA surveillance pathway	K14399	GO:0043227//membrane-bounded organelle;GO:0043231//intracellular membrane-bounded organelle;GO:0005622//intracellular;GO:0043229//intracellular organelle;GO:0043226//organelle;GO:0032991//macromolecular complex;GO:0044424//intracellular part;GO:0043234//protein complex;GO:0044464//cell part;GO:0005623//cell	GO:0032549//ribonucleoside binding;GO:0036094//small molecule binding;GO:0001882//nucleoside binding;GO:0001883//purine nucleoside binding;GO:0032550//purine ribonucleoside binding;GO:0005488//binding;GO:0097159//organic cyclic compound binding;GO:1901363//heterocyclic compound binding;GO:0097367//carbohydrate derivative binding	GO:1901360//organic cyclic compound metabolic process;GO:0046483//heterocycle metabolic process;GO:0044238//primary metabolic process;GO:0006396//RNA processing;GO:0006397//mRNA processing;GO:0006807//nitrogen compound metabolic process;GO:0043170//macromolecule metabolic process;GO:0009987//cellular process;GO:0044260//cellular macromolecule metabolic process;GO:0071704//organic substance metabo…
CCG029912.1	PREDICTED: poly(A) polymerase I-like isoform X1 [Citrus sinensis]	-	-	-	-	-	GO:0016779//nucleotidyltransferase activity;GO:0070566//adenylyltransferase activity;GO:0016772//transferase activity, transferring phosphorus-containing groups;GO:0016740//transferase activity;GO:0003824//catalytic activity	GO:0008152//metabolic process;GO:0043170//macromolecule metabolic process;GO:0010467//gene expression;GO:0071704//organic substance metabolic process
CCG066746.2	PREDICTED: 60S ribosomal protein L7-2 [Ziziphus jujuba]	Genetic Information Processing	Translation	ko03010//Ribosome	K02937	GO:0032991//macromolecular complex	-	-
CCG050380.1	PREDICTED: gibberellin receptor GID1C-like isoform X1 [Gossypium raimondii]	Environmental Information Processing	Signal transduction	ko04075//Plant hormone signal transduction	K14493	-	GO:0003824//catalytic activity	-
CCG029156.1	PREDICTED: staphylococcal-like nuclease CAN2 [Theobroma cacao]	-	-	-	-	-	GO:0097367//carbohydrate derivative binding;GO:0036094//small molecule binding;GO:1901363//heterocyclic compound binding;GO:0032550//purine ribonucleoside binding;GO:0016876//ligase activity, forming aminoacyl-tRNA and related compounds;GO:0001882//nucleoside binding;GO:0016788//hydrolase activity, acting on ester bonds;GO:0032549//ribonucleoside binding;GO:0016875//ligase activity, forming carbo…	GO:0044238//primary metabolic process;GO:0016070//RNA metabolic process;GO:1901564//organonitrogen compound metabolic process;GO:0006399//tRNA metabolic process;GO:0034641//cellular nitrogen compound metabolic process;GO:0043039//tRNA aminoacylation;GO:0043170//macromolecule metabolic process;GO:0044237//cellular metabolic process;GO:0006725//cellular aromatic compound metabolic process;GO:000613…
CCG067503.1	Cpn60_TCP1 domain-containing protein/PIP5K domain-containing protein [Cephalotus follicularis]	Environmental Information Processing;Metabolism;Cellular Processes	Carbohydrate metabolism;Signal transduction;Transport and catabolism	ko04145//Phagosome;ko00562//Inositol phosphate metabolism;ko04070//Phosphatidylinositol signaling system	K00921	-	GO:0043167//ion binding;GO:0016740//transferase activity;GO:0016772//transferase activity, transferring phosphorus-containing groups;GO:0016773//phosphotransferase activity, alcohol group as acceptor;GO:0003824//catalytic activity;GO:0005488//binding;GO:0016307//phosphatidylinositol phosphate kinase activity;GO:0016301//kinase activity	GO:0006650//glycerophospholipid metabolic process;GO:0044699//single-organism process;GO:0044238//primary metabolic process;GO:0046488//phosphatidylinositol metabolic process;GO:0006644//phospholipid metabolic process;GO:0071704//organic substance metabolic process;GO:0019637//organophosphate metabolic process;GO:0044763//single-organism cellular process;GO:0008152//metabolic process;GO:0006796//…
CCG035807.1	PK domain-containing protein/PK_C domain-containing protein [Cephalotus follicularis]	Metabolism	Nucleotide metabolism;Global and Overview;Carbohydrate metabolism	ko01100//Metabolic pathways;ko01110//Biosynthesis of secondary metabolites;ko01130//Biosynthesis of antibiotics;ko01120//Microbial metabolism in diverse environments;ko01200//Carbon metabolism;ko01230//Biosynthesis of amino acids;ko00230//Purine metabolism;ko00010//Glycolysis / Gluconeogenesis;ko00620//Pyruvate metabolism	K00873	-	-	-
CCG035810.1	PREDICTED: WD repeat-containing protein 26 isoform X1 [Citrus sinensis]	-	-	-	-	-	-	GO:0022402//cell cycle process;GO:0032412//regulation of ion transmembrane transporter activity;GO:0009606//tropism;GO:0050896//response to stimulus;GO:0051128//regulation of cellular component organization;GO:0080090//regulation of primary metabolic process;GO:0050794//regulation of cellular process;GO:0044699//single-organism process;GO:0003006//developmental process involved in reproduction;GO…
CCG034612.1	PREDICTED: serine/threonine-protein kinase svkA isoform X2 [Citrus sinensis]	-	-	-	-	GO:0043226//organelle;GO:0044424//intracellular part;GO:0005623//cell;GO:0044464//cell part;GO:0043229//intracellular organelle;GO:0005622//intracellular	GO:0003824//catalytic activity;GO:0016740//transferase activity;GO:0016772//transferase activity, transferring phosphorus-containing groups	-
CCG012009.1	DUF538 domain-containing protein [Cephalotus follicularis]	-	-	-	-	-	-	-
CCG007450.1	PREDICTED: molybdopterin biosynthesis protein CNX1 [Citrus sinensis]	-	-	-	-	GO:0044444//cytoplasmic part;GO:0044464//cell part;GO:0005622//intracellular;GO:0005737//cytoplasm;GO:0005623//cell;GO:0044424//intracellular part	GO:0032549//ribonucleoside binding;GO:0046914//transition metal ion binding;GO:0001883//purine nucleoside binding;GO:0001882//nucleoside binding;GO:0032550//purine ribonucleoside binding;GO:0043169//cation binding;GO:0005488//binding;GO:0003824//catalytic activity;GO:1901363//heterocyclic compound binding;GO:0043167//ion binding;GO:0097367//carbohydrate derivative binding;GO:0097159//organic cycl…	GO:0006810//transport;GO:0050794//regulation of cellular process;GO:1902578//single-organism localization;GO:0009863//salicylic acid mediated signaling pathway;GO:0032870//cellular response to hormone stimulus;GO:0010941//regulation of cell death;GO:0051707//response to other organism;GO:0044763//single-organism cellular process;GO:0044700//single organism signaling;GO:0071495//cellular response …
CCG007466.1	YABBY2-like transcription factor YAB2 [Morella rubra]	-	-	-	-	GO:0043226//organelle;GO:0043227//membrane-bounded organelle;GO:0044464//cell part;GO:0043229//intracellular organelle;GO:0044424//intracellular part;GO:0005622//intracellular;GO:0043231//intracellular membrane-bounded organelle;GO:0005623//cell	GO:0043169//cation binding;GO:0005488//binding;GO:0001071//nucleic acid binding transcription factor activity;GO:0043167//ion binding	GO:0032501//multicellular organismal process;GO:0032502//developmental process;GO:0044699//single-organism process;GO:0044763//single-organism cellular process;GO:0010468//regulation of gene expression;GO:0044707//single-multicellular organism process;GO:0065007//biological regulation;GO:0030154//cell differentiation;GO:0048869//cellular developmental process;GO:0019222//regulation of metabolic p…
CCG007486.1	PREDICTED: structural maintenance of chromosomes protein 3 [Ziziphus jujuba]	-	-	-	-	GO:0044464//cell part;GO:0005622//intracellular;GO:0000793//condensed chromosome;GO:0008278//cohesin complex;GO:0005623//cell;GO:0044446//intracellular organelle part;GO:0043228//non-membrane-bounded organelle;GO:0032991//macromolecular complex;GO:0043229//intracellular organelle;GO:0044422//organelle part;GO:0043226//organelle;GO:0043232//intracellular non-membrane-bounded organelle;GO:0044427//…	GO:0005488//binding;GO:0097367//carbohydrate derivative binding;GO:0001882//nucleoside binding;GO:0032550//purine ribonucleoside binding;GO:0032549//ribonucleoside binding;GO:0097159//organic cyclic compound binding;GO:0001883//purine nucleoside binding;GO:1901363//heterocyclic compound binding;GO:0036094//small molecule binding	GO:0007049//cell cycle;GO:0006139//nucleobase-containing compound metabolic process;GO:0006807//nitrogen compound metabolic process;GO:0044763//single-organism cellular process;GO:0009987//cellular process;GO:0000819//sister chromatid segregation;GO:0044238//primary metabolic process;GO:0098813//nuclear chromosome segregation;GO:0046483//heterocycle metabolic process;GO:0006996//organelle organiz…
CCG034823.1	Transmembrane protein [Gossypium arboreum]	-	-	-	-	-	-	-
CCG034826.1	COMPASS component SWD1 [Gossypium arboreum]	-	-	-	-	-	-	-
CCG034827.1	COMPASS component SWD1 [Gossypium arboreum]	-	-	-	-	-	-	-
CCG034830.1	PREDICTED: CDPK-related kinase 5 [Citrus sinensis]	-	-	-	-	-	-	-
CCG059516.1	BnaC08g38540D [Brassica napus]	-	-	-	-	GO:0044424//intracellular part;GO:0043229//intracellular organelle;GO:0044464//cell part;GO:0009526//plastid envelope;GO:0044444//cytoplasmic part;GO:0044446//intracellular organelle part;GO:0005622//intracellular;GO:0044435//plastid part;GO:0043227//membrane-bounded organelle;GO:0009532//plastid stroma;GO:0043231//intracellular membrane-bounded organelle;GO:0005737//cytoplasm;GO:0043226//organel…	GO:0003824//catalytic activity;GO:0048037//cofactor binding;GO:0005488//binding;GO:0016614//oxidoreductase activity, acting on CH-OH group of donors;GO:0016491//oxidoreductase activity	GO:0009887//organ morphogenesis;GO:0016109//tetraterpenoid biosynthetic process;GO:0061024//membrane organization;GO:0044249//cellular biosynthetic process;GO:0006629//lipid metabolic process;GO:0032501//multicellular organismal process;GO:0044763//single-organism cellular process;GO:0006721//terpenoid metabolic process;GO:0044707//single-multicellular organism process;GO:0044255//cellular lipid …
CCG059524.1	Pesticidal crystal cry1Fa [Gossypium arboreum]	-	-	-	-	-	-	-
CCG007562.1	PREDICTED: probable starch synthase 4, chloroplastic/amyloplastic isoform X1 [Citrus sinensis]	-	-	-	-	-	GO:0016758//transferase activity, transferring hexosyl groups;GO:0046527//glucosyltransferase activity;GO:0016740//transferase activity;GO:0000030//mannosyltransferase activity;GO:0003824//catalytic activity;GO:0000009//alpha-1,6-mannosyltransferase activity;GO:0016757//transferase activity, transferring glycosyl groups	GO:0071704//organic substance metabolic process;GO:0044238//primary metabolic process;GO:0044723//single-organism carbohydrate metabolic process;GO:0044699//single-organism process;GO:0008152//metabolic process;GO:0044710//single-organism metabolic process;GO:0070085//glycosylation;GO:0005975//carbohydrate metabolic process
CCG007567.1	PREDICTED: phosphoenolpyruvate carboxykinase [ATP]-like [Citrus sinensis]	Metabolism	Global and Overview;Carbohydrate metabolism;Energy metabolism	ko01100//Metabolic pathways;ko01110//Biosynthesis of secondary metabolites;ko01130//Biosynthesis of antibiotics;ko01120//Microbial metabolism in diverse environments;ko01200//Carbon metabolism;ko00010//Glycolysis / Gluconeogenesis;ko00620//Pyruvate metabolism;ko00710//Carbon fixation in photosynthetic organisms;ko00020//Citrate cycle (TCA cycle)	K01610	-	GO:0003824//catalytic activity;GO:0016831//carboxy-lyase activity;GO:0032549//ribonucleoside binding;GO:0001883//purine nucleoside binding;GO:0032550//purine ribonucleoside binding;GO:0016830//carbon-carbon lyase activity;GO:0004611//phosphoenolpyruvate carboxykinase activity;GO:0016829//lyase activity;GO:1901363//heterocyclic compound binding;GO:0097159//organic cyclic compound binding;GO:000188…	GO:0071704//organic substance metabolic process;GO:0044238//primary metabolic process;GO:0006006//glucose metabolic process;GO:0008152//metabolic process;GO:0005975//carbohydrate metabolic process;GO:0044710//single-organism metabolic process;GO:0005996//monosaccharide metabolic process;GO:0019318//hexose metabolic process;GO:0044723//single-organism carbohydrate metabolic process;GO:0044281//sma…
CCG019378.1	PREDICTED: protein TIC 20-v, chloroplastic [Pyrus x bretschneideri]	-	-	-	-	GO:0009507//chloroplast;GO:0009528//plastid inner membrane;GO:0044446//intracellular organelle part;GO:0019866//organelle inner membrane;GO:0044464//cell part;GO:0044435//plastid part;GO:0044422//organelle part;GO:0043226//organelle;GO:0031975//envelope;GO:0044444//cytoplasmic part;GO:0044424//intracellular part;GO:0044434//chloroplast part;GO:0031090//organelle membrane;GO:0016020//membrane;GO:0…	-	-
CCG019385.1	Na(+)-translocating NADH-quinone reductase subunit A [Gossypium arboreum]	-	-	-	-	-	-	-
CCG019397.1	BAH domain-containing protein/Agenet domain-containing protein [Cephalotus follicularis]	-	-	-	-	-	GO:0005488//binding	-
CCG019399.1	PREDICTED: serine acetyltransferase 1, chloroplastic-like [Cicer arietinum]	Metabolism	Amino acid metabolism;Energy metabolism;Global and Overview	ko01100//Metabolic pathways;ko01110//Biosynthesis of secondary metabolites;ko01120//Microbial metabolism in diverse environments;ko01200//Carbon metabolism;ko01230//Biosynthesis of amino acids;ko00270//Cysteine and methionine metabolism;ko00920//Sulfur metabolism	K00640	-	GO:0016747//transferase activity, transferring acyl groups other than amino-acyl groups;GO:0008374//O-acyltransferase activity;GO:0016412//serine O-acyltransferase activity;GO:0016740//transferase activity;GO:0003824//catalytic activity;GO:0016746//transferase activity, transferring acyl groups	GO:1901605//alpha-amino acid metabolic process;GO:0006520//cellular amino acid metabolic process;GO:0008152//metabolic process;GO:0006807//nitrogen compound metabolic process;GO:0044710//single-organism metabolic process;GO:0044237//cellular metabolic process;GO:0044281//small molecule metabolic process;GO:0006082//organic acid metabolic process;GO:0043436//oxoacid metabolic process;GO:1901564//o…
CCG060459.1	PREDICTED: SART-1 family protein DOT2 [Gossypium arboreum]	Genetic Information Processing	Transcription	ko03040//Spliceosome	K11984	-	-	-
CCG060473.1	zf-C3HC4_3 domain-containing protein [Cephalotus follicularis]	-	-	-	-	-	GO:0043169//cation binding;GO:0043167//ion binding;GO:0005488//binding	-
CCG060476.1	PREDICTED: SAC3 family protein B [Theobroma cacao]	-	-	-	-	-	-	-
CCG060477.3	PREDICTED: probable protein phosphatase 2C 35 [Citrus sinensis]	-	-	-	-	GO:0016020//membrane	GO:0003824//catalytic activity;GO:0043167//ion binding;GO:0016788//hydrolase activity, acting on ester bonds;GO:0016791//phosphatase activity;GO:0042578//phosphoric ester hydrolase activity;GO:0043169//cation binding;GO:0005488//binding;GO:0016787//hydrolase activity;GO:0004721//phosphoprotein phosphatase activity	GO:0036211//protein modification process;GO:0043412//macromolecule modification;GO:0008152//metabolic process;GO:0071704//organic substance metabolic process;GO:0044237//cellular metabolic process;GO:0043170//macromolecule metabolic process;GO:0044260//cellular macromolecule metabolic process;GO:0006464//cellular protein modification process;GO:0019538//protein metabolic process;GO:0009987//cellu…
CCG042249.1	PREDICTED: ABC transporter D family member 2, chloroplastic isoform X1 [Citrus sinensis]	-	-	-	-	GO:0005737//cytoplasm;GO:0043227//membrane-bounded organelle;GO:0043231//intracellular membrane-bounded organelle;GO:0044444//cytoplasmic part;GO:0005623//cell;GO:0044424//intracellular part;GO:0005622//intracellular;GO:0016020//membrane;GO:0031224//intrinsic component of membrane;GO:0009536//plastid;GO:0043229//intracellular organelle;GO:0043226//organelle;GO:0044464//cell part;GO:0044425//membr…	GO:0016787//hydrolase activity;GO:0005488//binding;GO:0016462//pyrophosphatase activity;GO:0036094//small molecule binding;GO:0016887//ATPase activity;GO:0097367//carbohydrate derivative binding;GO:0001883//purine nucleoside binding;GO:0001882//nucleoside binding;GO:0043492//ATPase activity, coupled to movement of substances;GO:0022804//active transmembrane transporter activity;GO:0022857//transm…	GO:0044710//single-organism metabolic process;GO:1901576//organic substance biosynthetic process;GO:0006810//transport;GO:0044260//cellular macromolecule metabolic process;GO:0042493//response to drug;GO:0009058//biosynthetic process;GO:1901657//glycosyl compound metabolic process;GO:1901659//glycosyl compound biosynthetic process;GO:0019758//glycosinolate biosynthetic process;GO:0044272//sulfur …
CCG042260.1	metacaspase II [Litchi chinensis]	-	-	-	-	-	-	GO:0008152//metabolic process;GO:0071704//organic substance metabolic process;GO:0044238//primary metabolic process;GO:0019538//protein metabolic process;GO:0043170//macromolecule metabolic process
CCG042277.1	PREDICTED: myb family transcription factor APL isoform X3 [Ziziphus jujuba]	-	-	-	-	GO:0043226//organelle;GO:0005623//cell;GO:0044424//intracellular part;GO:0005622//intracellular;GO:0043227//membrane-bounded organelle;GO:0043229//intracellular organelle;GO:0043231//intracellular membrane-bounded organelle;GO:0044464//cell part	GO:0001071//nucleic acid binding transcription factor activity;GO:0005488//binding	GO:0008152//metabolic process;GO:0019222//regulation of metabolic process;GO:0060255//regulation of macromolecule metabolic process;GO:0009058//biosynthetic process;GO:0032502//developmental process;GO:1901576//organic substance biosynthetic process;GO:0043170//macromolecule metabolic process;GO:0044260//cellular macromolecule metabolic process;GO:0050789//regulation of biological process;GO:0071…
CCG057361.1	PREDICTED: dolichyl-diphosphooligosaccharide--protein glycosyltransferase subunit 1B [Jatropha curcas]	Metabolism;Genetic Information Processing	Global and Overview;Folding, sorting and degradation;Glycan biosynthesis and metabolism	ko01100//Metabolic pathways;ko04141//Protein processing in endoplasmic reticulum;ko00510//N-Glycan biosynthesis	K12666	GO:0031090//organelle membrane;GO:0044425//membrane part;GO:0005618//cell wall;GO:0031224//intrinsic component of membrane;GO:0071944//cell periphery;GO:0044464//cell part;GO:0016020//membrane;GO:0043229//intracellular organelle;GO:0005623//cell;GO:0030312//external encapsulating structure;GO:0043231//intracellular membrane-bounded organelle;GO:0005622//intracellular;GO:0044424//intracellular par…	GO:0003824//catalytic activity;GO:0016740//transferase activity	GO:0006464//cellular protein modification process;GO:0044267//cellular protein metabolic process;GO:0036211//protein modification process;GO:0044260//cellular macromolecule metabolic process;GO:0043170//macromolecule metabolic process;GO:0044237//cellular metabolic process;GO:0043412//macromolecule modification;GO:0044238//primary metabolic process;GO:0071704//organic substance metabolic process;…
CCG009685.1	Ethylene insensitive 3 family protein [Theobroma cacao]	Environmental Information Processing	Signal transduction	ko04075//Plant hormone signal transduction	K14514	GO:0043227//membrane-bounded organelle;GO:0005623//cell;GO:0044424//intracellular part;GO:0043229//intracellular organelle;GO:0005622//intracellular;GO:0044464//cell part;GO:0043226//organelle;GO:0043231//intracellular membrane-bounded organelle	-	GO:0065007//biological regulation;GO:0019222//regulation of metabolic process;GO:0010468//regulation of gene expression;GO:0050789//regulation of biological process;GO:0060255//regulation of macromolecule metabolic process
CCG009693.1	DnaJ-like protein [Morus notabilis]	Genetic Information Processing	Folding, sorting and degradation	ko04141//Protein processing in endoplasmic reticulum	K09503	-	GO:0043169//cation binding;GO:0005515//protein binding;GO:0043167//ion binding;GO:0005488//binding	GO:0044267//cellular protein metabolic process;GO:0019538//protein metabolic process;GO:0008152//metabolic process;GO:0044260//cellular macromolecule metabolic process;GO:0043170//macromolecule metabolic process;GO:0044238//primary metabolic process;GO:0044237//cellular metabolic process;GO:0009987//cellular process;GO:0006950//response to stress;GO:0071704//organic substance metabolic process;GO…
CCG009701.1	PREDICTED: serrate RNA effector molecule [Ricinus communis]	-	-	-	-	GO:0043233//organelle lumen;GO:0043226//organelle;GO:0044422//organelle part;GO:0044451//nucleoplasm part;GO:0043227//membrane-bounded organelle;GO:0043232//intracellular non-membrane-bounded organelle;GO:0044444//cytoplasmic part;GO:0005654//nucleoplasm;GO:0043231//intracellular membrane-bounded organelle;GO:0031974//membrane-enclosed lumen;GO:0044464//cell part;GO:0043228//non-membrane-bounded …	GO:0001071//nucleic acid binding transcription factor activity;GO:0043169//cation binding;GO:0005488//binding;GO:0043167//ion binding;GO:1901363//heterocyclic compound binding;GO:0003676//nucleic acid binding;GO:0097159//organic cyclic compound binding	GO:0044238//primary metabolic process;GO:0006325//chromatin organization;GO:0044237//cellular metabolic process;GO:0010467//gene expression;GO:0006807//nitrogen compound metabolic process;GO:0071704//organic substance metabolic process;GO:0010608//posttranscriptional regulation of gene expression;GO:0034641//cellular nitrogen compound metabolic process;GO:0006996//organelle organization;GO:000672…
CCG009712.1	PREDICTED: T-complex protein 1 subunit eta [Gossypium arboreum]	-	-	-	-	GO:0044424//intracellular part;GO:0005737//cytoplasm;GO:0005623//cell;GO:0044444//cytoplasmic part;GO:0005622//intracellular;GO:0044464//cell part	GO:0036094//small molecule binding;GO:0097367//carbohydrate derivative binding;GO:0032549//ribonucleoside binding;GO:0097159//organic cyclic compound binding;GO:1901363//heterocyclic compound binding;GO:0001882//nucleoside binding;GO:0001883//purine nucleoside binding;GO:0032550//purine ribonucleoside binding;GO:0005515//protein binding;GO:0005488//binding	GO:0006090//pyruvate metabolic process;GO:0019538//protein metabolic process;GO:0071555//cell wall organization;GO:0006082//organic acid metabolic process;GO:0009987//cellular process;GO:0016043//cellular component organization;GO:0032787//monocarboxylic acid metabolic process;GO:0008152//metabolic process;GO:0044763//single-organism cellular process;GO:0006006//glucose metabolic process;GO:00059…
CCG029960.2	PREDICTED: GTP-binding protein At2g22870 [Citrus sinensis]	-	-	-	-	-	-	-
CCG029961.1	PREDICTED: 60S ribosomal protein L37-3 [Citrus sinensis]	Genetic Information Processing	Translation	ko03010//Ribosome	K02922	-	-	-
CCG041223.1	RING/U-box superfamily protein isoform 1 [Theobroma cacao]	-	-	-	-	-	GO:0043167//ion binding;GO:0043169//cation binding;GO:0005488//binding	-
CCG044669.1	PREDICTED: nascent polypeptide-associated complex subunit alpha-like protein 1 [Ziziphus jujuba]	-	-	-	-	-	-	-
CCG001251.1	PREDICTED: KH domain-containing protein HEN4 isoform X4 [Theobroma cacao]	-	-	-	-	-	-	-
CCG035819.1	PREDICTED: glycosyltransferase-like KOBITO 1 [Citrus sinensis]	-	-	-	-	GO:0043229//intracellular organelle;GO:0043227//membrane-bounded organelle;GO:0005623//cell;GO:0005622//intracellular;GO:0043226//organelle;GO:0031984//organelle subcompartment;GO:0043231//intracellular membrane-bounded organelle;GO:0044464//cell part;GO:0044446//intracellular organelle part;GO:0016020//membrane;GO:0044422//organelle part;GO:0044424//intracellular part	-	GO:0044262//cellular carbohydrate metabolic process;GO:0071669//plant-type cell wall organization or biogenesis;GO:0009827//plant-type cell wall modification;GO:0046165//alcohol biosynthetic process;GO:0009058//biosynthetic process;GO:0048869//cellular developmental process;GO:0034330//cell junction organization;GO:0044283//small molecule biosynthetic process;GO:0006793//phosphorus metabolic proc…
CCG035820.1	UCH domain-containing protein [Cephalotus follicularis]	-	-	-	-	-	GO:0008233//peptidase activity;GO:0016787//hydrolase activity;GO:0003824//catalytic activity	-
CCG035956.1	DnaJ subfamily B member 12 [Gossypium arboreum]	-	-	-	-	-	-	-
CCG006507.1	PREDICTED: calcium-binding protein CML24 [Theobroma cacao]	Metabolism	Global and Overview;Amino acid metabolism	ko01100//Metabolic pathways;ko01110//Biosynthesis of secondary metabolites;ko01130//Biosynthesis of antibiotics;ko01230//Biosynthesis of amino acids;ko01210//2-Oxocarboxylic acid metabolism;ko00220//Arginine biosynthesis	K00930	GO:0005623//cell;GO:0044424//intracellular part;GO:0044464//cell part;GO:0005622//intracellular	GO:0003824//catalytic activity;GO:0016746//transferase activity, transferring acyl groups;GO:0008080//N-acetyltransferase activity;GO:0016774//phosphotransferase activity, carboxyl group as acceptor;GO:0016772//transferase activity, transferring phosphorus-containing groups;GO:0016410//N-acyltransferase activity;GO:0016740//transferase activity;GO:0016407//acetyltransferase activity;GO:0016747//t…	GO:0046483//heterocycle metabolic process;GO:0044238//primary metabolic process;GO:0044763//single-organism cellular process;GO:0008152//metabolic process;GO:0009064//glutamine family amino acid metabolic process;GO:0006807//nitrogen compound metabolic process;GO:0019752//carboxylic acid metabolic process;GO:0006796//phosphate-containing compound metabolic process;GO:1901564//organonitrogen compo…
CCG006531.1	PREDICTED: protease Do-like 7 isoform X2 [Citrus sinensis]	-	-	-	-	GO:0044424//intracellular part;GO:0005737//cytoplasm;GO:0043229//intracellular organelle;GO:0043227//membrane-bounded organelle;GO:0005622//intracellular;GO:0043231//intracellular membrane-bounded organelle;GO:0044464//cell part;GO:0044444//cytoplasmic part;GO:0005623//cell;GO:0009536//plastid;GO:0043226//organelle	GO:0003824//catalytic activity;GO:0016787//hydrolase activity;GO:0004175//endopeptidase activity;GO:0070011//peptidase activity, acting on L-amino acid peptides;GO:0008233//peptidase activity	GO:0044237//cellular metabolic process;GO:0044267//cellular protein metabolic process;GO:0009642//response to light intensity;GO:0036211//protein modification process;GO:0071704//organic substance metabolic process;GO:0009628//response to abiotic stimulus;GO:0008152//metabolic process;GO:0019538//protein metabolic process;GO:0006464//cellular protein modification process;GO:0043170//macromolecule…
CCG063521.1	PREDICTED: protein LNK3 isoform X2 [Theobroma cacao]	-	-	-	-	-	-	-
CCG031786.1	RRM_6 domain-containing protein [Cephalotus follicularis]	-	-	-	-	-	-	GO:0009987//cellular process
CCG041737.1	PREDICTED: phospholipid-transporting ATPase 3 [Citrus sinensis]	-	-	-	-	GO:0043229//intracellular organelle;GO:0043227//membrane-bounded organelle;GO:0043231//intracellular membrane-bounded organelle;GO:0043226//organelle;GO:0016020//membrane;GO:0044422//organelle part;GO:0044425//membrane part;GO:0031090//organelle membrane;GO:0005623//cell;GO:0005622//intracellular;GO:0044464//cell part;GO:0031224//intrinsic component of membrane;GO:0031984//organelle subcompartmen…	GO:0008324//cation transmembrane transporter activity;GO:0032549//ribonucleoside binding;GO:0043169//cation binding;GO:0097367//carbohydrate derivative binding;GO:0036094//small molecule binding;GO:0097159//organic cyclic compound binding;GO:0022891//substrate-specific transmembrane transporter activity;GO:0005488//binding;GO:0022857//transmembrane transporter activity;GO:0001883//purine nucleosi…	GO:0032879//regulation of localization;GO:0006810//transport;GO:0051668//localization within membrane;GO:0007275//multicellular organism development;GO:0051234//establishment of localization;GO:0051649//establishment of localization in cell;GO:0032502//developmental process;GO:0045184//establishment of protein localization;GO:0022622//root system development;GO:0032501//multicellular organismal p…
CCG030017.2	PREDICTED: heat shock factor-binding protein 1 [Ricinus communis]	-	-	-	-	GO:0044424//intracellular part;GO:0043231//intracellular membrane-bounded organelle;GO:0005737//cytoplasm;GO:0044444//cytoplasmic part;GO:0043226//organelle;GO:0005622//intracellular;GO:0043229//intracellular organelle;GO:0043227//membrane-bounded organelle;GO:0044464//cell part;GO:0005623//cell	GO:0005488//binding;GO:0005515//protein binding	GO:0009791//post-embryonic development;GO:0032502//developmental process;GO:0009408//response to heat;GO:0007275//multicellular organism development;GO:0044767//single-organism developmental process;GO:0032501//multicellular organismal process;GO:0010286//heat acclimation;GO:0044699//single-organism process;GO:0050896//response to stimulus;GO:0009266//response to temperature stimulus;GO:0009628//…
CCG030021.1	PREDICTED: translocase of chloroplast 159, chloroplastic [Citrus sinensis]	-	-	-	-	-	-	-
CCG022097.1	Aldose_epim domain-containing protein [Cephalotus follicularis]	Metabolism	Global and Overview;Carbohydrate metabolism	ko01100//Metabolic pathways;ko01110//Biosynthesis of secondary metabolites;ko01130//Biosynthesis of antibiotics;ko01120//Microbial metabolism in diverse environments;ko00010//Glycolysis / Gluconeogenesis	K01792	-	GO:0005488//binding;GO:0003824//catalytic activity	GO:0044238//primary metabolic process;GO:0008152//metabolic process
CCG018147.1	PREDICTED: outer envelope protein 80, chloroplastic [Citrus sinensis]	-	-	-	-	GO:0043227//membrane-bounded organelle;GO:0098805//whole membrane;GO:0031975//envelope;GO:0005737//cytoplasm;GO:0098588//bounding membrane of organelle;GO:0044444//cytoplasmic part;GO:0005623//cell;GO:0044464//cell part;GO:0044424//intracellular part;GO:0044446//intracellular organelle part;GO:0043229//intracellular organelle;GO:0031967//organelle envelope;GO:0019867//outer membrane;GO:0016020//m…	-	GO:0006461//protein complex assembly;GO:0009657//plastid organization;GO:0070271//protein complex biogenesis;GO:0044085//cellular component biogenesis;GO:0009987//cellular process;GO:0006996//organelle organization;GO:0034622//cellular macromolecular complex assembly;GO:0043623//cellular protein complex assembly;GO:0022607//cellular component assembly;GO:0065003//macromolecular complex assembly;G…
CCG035225.1	PREDICTED: 1,4-alpha-glucan-branching enzyme 3, chloroplastic/amyloplastic isoform X1 [Citrus sinensis]	Metabolism	Global and Overview;Carbohydrate metabolism	ko01100//Metabolic pathways;ko01110//Biosynthesis of secondary metabolites;ko00500//Starch and sucrose metabolism	K00700	GO:0044446//intracellular organelle part;GO:0043229//intracellular organelle;GO:0044444//cytoplasmic part;GO:0009536//plastid;GO:0005622//intracellular;GO:0044435//plastid part;GO:0005623//cell;GO:0009532//plastid stroma;GO:0043226//organelle;GO:0043227//membrane-bounded organelle;GO:0043231//intracellular membrane-bounded organelle;GO:0044464//cell part;GO:0044424//intracellular part;GO:0044422/…	GO:0003824//catalytic activity;GO:0016787//hydrolase activity;GO:0016740//transferase activity;GO:0043167//ion binding;GO:0005488//binding;GO:0016798//hydrolase activity, acting on glycosyl bonds;GO:0016757//transferase activity, transferring glycosyl groups;GO:0016758//transferase activity, transferring hexosyl groups	GO:0044042//glucan metabolic process;GO:0006073//cellular glucan metabolic process;GO:0044723//single-organism carbohydrate metabolic process;GO:0005975//carbohydrate metabolic process;GO:0005982//starch metabolic process;GO:0055114//oxidation-reduction process;GO:0015980//energy derivation by oxidation of organic compounds;GO:0008152//metabolic process;GO:0006112//energy reserve metabolic proces…
CCG035229.1	PREDICTED: EGF domain-specific O-linked N-acetylglucosamine transferase-like [Citrus sinensis]	Metabolism	Glycan biosynthesis and metabolism	ko00514//Other types of O-glycan biosynthesis	K18134	-	-	-
CCG003821.1	PREDICTED: probable RNA-binding protein EIF1AD [Citrus sinensis]	-	-	-	-	-	-	GO:0009987//cellular process
CCG067234.1	PREDICTED: calmodulin-binding protein 60 E [Citrus sinensis]	-	-	-	-	-	-	-
CCG026446.1	Ribosomal protein S19/S15 [Corchorus capsularis]	Genetic Information Processing	Translation	ko03010//Ribosome	K02958	GO:0044424//intracellular part;GO:0005623//cell;GO:0043229//intracellular organelle;GO:0043228//non-membrane-bounded organelle;GO:0044446//intracellular organelle part;GO:1990904//ribonucleoprotein complex;GO:0032991//macromolecular complex;GO:0043226//organelle;GO:0005737//cytoplasm;GO:0044422//organelle part;GO:0044391//ribosomal subunit;GO:0030529//intracellular ribonucleoprotein complex;GO:00…	GO:0005198//structural molecule activity	GO:0071704//organic substance metabolic process;GO:0010467//gene expression;GO:0008152//metabolic process;GO:0043170//macromolecule metabolic process
CCG002647.2	PREDICTED: protein transport protein SEC31 homolog B isoform X1 [Citrus sinensis]	Genetic Information Processing	Folding, sorting and degradation	ko04141//Protein processing in endoplasmic reticulum	K14005	-	-	-
CCG052350.4	Cellulose synthase family protein [Theobroma cacao]	-	-	-	-	GO:0031224//intrinsic component of membrane;GO:0044425//membrane part;GO:0016020//membrane	GO:0016757//transferase activity, transferring glycosyl groups;GO:0043169//cation binding;GO:0016758//transferase activity, transferring hexosyl groups;GO:0043167//ion binding;GO:0046872//metal ion binding;GO:0046914//transition metal ion binding;GO:0016759//cellulose synthase activity;GO:0005488//binding;GO:0003824//catalytic activity;GO:0016740//transferase activity;GO:0046527//glucosyltransfer…	GO:0009987//cellular process;GO:0044237//cellular metabolic process;GO:0030243//cellulose metabolic process;GO:0051273//beta-glucan metabolic process;GO:0005976//polysaccharide metabolic process;GO:0044264//cellular polysaccharide metabolic process;GO:0044042//glucan metabolic process;GO:0071840//cellular component organization or biogenesis;GO:0044262//cellular carbohydrate metabolic process;GO:…
CCG063939.1	PREDICTED: uncharacterized protein LOC18612155 [Theobroma cacao]	-	-	-	-	-	-	-
CCG063950.1	DUF1296 domain-containing protein [Cephalotus follicularis]	-	-	-	-	-	-	-
CCG063963.1	Uncharacterized protein TCM_002002 [Theobroma cacao]	-	-	-	-	-	-	-
CCG063965.1	PREDICTED: conserved oligomeric Golgi complex subunit 5 [Citrus sinensis]	-	-	-	-	GO:0032991//macromolecular complex;GO:0043234//protein complex	-	GO:0051179//localization;GO:0006810//transport;GO:0051641//cellular localization;GO:0044699//single-organism process;GO:0044765//single-organism transport;GO:0016192//vesicle-mediated transport;GO:0051234//establishment of localization;GO:0051649//establishment of localization in cell;GO:1902578//single-organism localization;GO:0046907//intracellular transport;GO:1902582//single-organism intracel…
CCG056244.1	PREDICTED: BTB/POZ domain-containing protein At2g13690 [Citrus sinensis]	-	-	-	-	-	-	-
CCG056246.1	PREDICTED: probable inactive ATP-dependent zinc metalloprotease FTSHI 4, chloroplastic [Gossypium hirsutum]	-	-	-	-	GO:0043229//intracellular organelle;GO:0044446//intracellular organelle part;GO:0044464//cell part;GO:0043231//intracellular membrane-bounded organelle;GO:0005737//cytoplasm;GO:0044424//intracellular part;GO:0044435//plastid part;GO:0044422//organelle part;GO:0043226//organelle;GO:0031967//organelle envelope;GO:0043227//membrane-bounded organelle;GO:0009536//plastid;GO:0009526//plastid envelope;G…	GO:0008233//peptidase activity;GO:0097367//carbohydrate derivative binding;GO:0070011//peptidase activity, acting on L-amino acid peptides;GO:0003824//catalytic activity;GO:0097159//organic cyclic compound binding;GO:0004175//endopeptidase activity;GO:0001883//purine nucleoside binding;GO:0016818//hydrolase activity, acting on acid anhydrides, in phosphorus-containing anhydrides;GO:0005488//bindi…	GO:0044237//cellular metabolic process;GO:0019538//protein metabolic process;GO:0009987//cellular process;GO:0043412//macromolecule modification;GO:0006139//nucleobase-containing compound metabolic process;GO:0034641//cellular nitrogen compound metabolic process;GO:0044238//primary metabolic process;GO:0032502//developmental process;GO:0046483//heterocycle metabolic process;GO:0006725//cellular a…
CCG026199.1	PREDICTED: protein YIPF6 homolog [Theobroma cacao]	-	-	-	-	GO:0031224//intrinsic component of membrane;GO:0044425//membrane part;GO:0016020//membrane	-	-
CCG033495.1	PREDICTED: vacuolar-processing enzyme-like [Jatropha curcas]	-	-	-	-	-	GO:0003824//catalytic activity	GO:0019538//protein metabolic process;GO:0044238//primary metabolic process;GO:0008152//metabolic process;GO:0071704//organic substance metabolic process;GO:0043170//macromolecule metabolic process
CCG033506.1	PREDICTED: exosome component 10 isoform X2 [Prunus mume]	-	-	-	-	-	GO:1901363//heterocyclic compound binding;GO:0016788//hydrolase activity, acting on ester bonds;GO:0097159//organic cyclic compound binding;GO:0004518//nuclease activity;GO:0003824//catalytic activity;GO:0016787//hydrolase activity;GO:0003676//nucleic acid binding;GO:0004527//exonuclease activity;GO:0005488//binding	GO:0046907//intracellular transport;GO:0008152//metabolic process;GO:0051179//localization;GO:0044699//single-organism process;GO:0070727//cellular macromolecule localization;GO:0051649//establishment of localization in cell;GO:0033036//macromolecule localization;GO:0008104//protein localization;GO:0006605//protein targeting;GO:0034613//cellular protein localization;GO:1902578//single-organism lo…
CCG033513.1	PREDICTED: RNA polymerase sigma factor sigC [Citrus sinensis]	-	-	-	-	-	-	-
CCG033514.1	Thyroglobulin [Gossypium arboreum]	-	-	-	-	-	-	-
CCG014390.1	PREDICTED: (R,S)-reticuline 7-O-methyltransferase [Ricinus communis]	-	-	-	-	-	GO:0016741//transferase activity, transferring one-carbon groups;GO:0008171//O-methyltransferase activity;GO:0016740//transferase activity;GO:0003824//catalytic activity;GO:0008168//methyltransferase activity;GO:0005488//binding;GO:0005515//protein binding	GO:0008152//metabolic process
CCG014403.2	PREDICTED: protein STABILIZED1 [Jatropha curcas]	Genetic Information Processing	Transcription	ko03040//Spliceosome	K12855	GO:0044464//cell part;GO:0005622//intracellular;GO:0005623//cell	-	GO:1901360//organic cyclic compound metabolic process;GO:0010467//gene expression;GO:0090304//nucleic acid metabolic process;GO:0046483//heterocycle metabolic process;GO:0043170//macromolecule metabolic process;GO:0008152//metabolic process;GO:0009987//cellular process;GO:0006139//nucleobase-containing compound metabolic process;GO:0006807//nitrogen compound metabolic process;GO:0016070//RNA meta…
CCG014422.1	PREDICTED: LOW QUALITY PROTEIN: E3 ubiquitin-protein ligase RMA1H1 [Ricinus communis]	Genetic Information Processing	Folding, sorting and degradation	ko04141//Protein processing in endoplasmic reticulum	K10666	GO:0016020//membrane;GO:0005623//cell;GO:0044464//cell part;GO:0043229//intracellular organelle;GO:0043227//membrane-bounded organelle;GO:0005622//intracellular;GO:0044424//intracellular part;GO:0044425//membrane part;GO:0043226//organelle;GO:0043231//intracellular membrane-bounded organelle	GO:0043169//cation binding;GO:0046872//metal ion binding;GO:0003824//catalytic activity;GO:0043167//ion binding;GO:0005488//binding	GO:0043170//macromolecule metabolic process;GO:0051649//establishment of localization in cell;GO:0008152//metabolic process;GO:0044237//cellular metabolic process;GO:1902578//single-organism localization;GO:0044267//cellular protein metabolic process;GO:0071704//organic substance metabolic process;GO:0044765//single-organism transport;GO:0051234//establishment of localization;GO:0044699//single-o…
CCG014429.1	DUF1421 domain-containing protein [Cephalotus follicularis]	-	-	-	-	-	-	-
CCG014729.1	MAPK/ERK kinase kinase [Citrus limon]	Organismal Systems	Environmental adaptation	ko04626//Plant-pathogen interaction	K13414	-	GO:0016773//phosphotransferase activity, alcohol group as acceptor;GO:0036094//small molecule binding;GO:0097159//organic cyclic compound binding;GO:0016772//transferase activity, transferring phosphorus-containing groups;GO:0003824//catalytic activity;GO:0004674//protein serine/threonine kinase activity;GO:0016740//transferase activity;GO:0004672//protein kinase activity;GO:0016301//kinase activ…	GO:0043412//macromolecule modification;GO:0009987//cellular process;GO:0008152//metabolic process;GO:0044238//primary metabolic process;GO:0036211//protein modification process;GO:0016310//phosphorylation;GO:0006793//phosphorus metabolic process;GO:0043170//macromolecule metabolic process;GO:0044260//cellular macromolecule metabolic process;GO:0071704//organic substance metabolic process;GO:00064…
CCG032453.1	PREDICTED: ABC transporter B family member 25, mitochondrial [Jatropha curcas]	Environmental Information Processing	Membrane transport	ko02010//ABC transporters	K05663	GO:0044425//membrane part;GO:0031224//intrinsic component of membrane;GO:0016020//membrane	GO:0022804//active transmembrane transporter activity;GO:0042623//ATPase activity, coupled;GO:0036094//small molecule binding;GO:0097367//carbohydrate derivative binding;GO:0022857//transmembrane transporter activity;GO:0043492//ATPase activity, coupled to movement of substances;GO:0016462//pyrophosphatase activity;GO:0016787//hydrolase activity;GO:0005488//binding;GO:0003824//catalytic activity;…	GO:0006810//transport;GO:0051234//establishment of localization;GO:0015893//drug transport;GO:0051179//localization;GO:0044765//single-organism transport;GO:1902578//single-organism localization;GO:0009987//cellular process;GO:0042493//response to drug;GO:0050896//response to stimulus;GO:0044699//single-organism process;GO:0044763//single-organism cellular process;GO:0042221//response to chemical
CCG032454.1	PREDICTED: cyclin-dependent kinase 12 isoform X2 [Populus euphratica]	-	-	-	-	-	-	-
CCG032463.1	PREDICTED: probable LRR receptor-like serine/threonine-protein kinase At1g06840 isoform X2 [Citrus sinensis]	-	-	-	-	GO:0031224//intrinsic component of membrane;GO:0016020//membrane;GO:0044425//membrane part	GO:0097367//carbohydrate derivative binding;GO:0001882//nucleoside binding;GO:0016773//phosphotransferase activity, alcohol group as acceptor;GO:0036094//small molecule binding;GO:0003824//catalytic activity;GO:0001883//purine nucleoside binding;GO:0016740//transferase activity;GO:1901363//heterocyclic compound binding;GO:0016301//kinase activity;GO:0032549//ribonucleoside binding;GO:0005488//bin…	GO:0006464//cellular protein modification process;GO:0044260//cellular macromolecule metabolic process;GO:0071704//organic substance metabolic process;GO:0009987//cellular process;GO:0008152//metabolic process;GO:0006796//phosphate-containing compound metabolic process;GO:0044267//cellular protein metabolic process;GO:0044237//cellular metabolic process;GO:0019538//protein metabolic process;GO:00…
CCG045968.1	PREDICTED: microfibrillar-associated protein 1-like [Prunus mume]	-	-	-	-	-	-	-
CCG022067.2	PREDICTED: 60S ribosomal protein L18-2 [Citrus sinensis]	Genetic Information Processing	Translation	ko03010//Ribosome	K02883	GO:0044424//intracellular part;GO:0044464//cell part;GO:0032991//macromolecular complex;GO:0005623//cell;GO:0030529//intracellular ribonucleoprotein complex;GO:1990904//ribonucleoprotein complex;GO:0005622//intracellular	GO:0005198//structural molecule activity	GO:0071704//organic substance metabolic process;GO:0008152//metabolic process;GO:0043170//macromolecule metabolic process;GO:0010467//gene expression
CCG036487.1	PREDICTED: calmodulin-binding transcription activator 5 [Citrus sinensis]	-	-	-	-	GO:0044424//intracellular part;GO:0005622//intracellular;GO:0043231//intracellular membrane-bounded organelle;GO:0043227//membrane-bounded organelle;GO:0044464//cell part;GO:0043226//organelle;GO:0043229//intracellular organelle;GO:0005623//cell	-	-
CCG004805.1	GMP synthase [glutamine-hydrolyzing] [Gossypium arboreum]	-	-	-	-	-	-	-
CCG057511.1	PREDICTED: UDP-galactose transporter 1 [Ricinus communis]	-	-	-	-	GO:0044425//membrane part;GO:0031224//intrinsic component of membrane;GO:0016020//membrane	-	-
CCG017237.1	PREDICTED: synaptotagmin-5 [Citrus sinensis]	-	-	-	-	GO:0044425//membrane part;GO:0031224//intrinsic component of membrane;GO:0016020//membrane;GO:0005911//cell-cell junction;GO:0044464//cell part;GO:0030054//cell junction;GO:0005623//cell	GO:0043169//cation binding;GO:0005488//binding;GO:0043167//ion binding	GO:0006722//triterpenoid metabolic process;GO:0044255//cellular lipid metabolic process;GO:0008299//isoprenoid biosynthetic process;GO:0044699//single-organism process;GO:0044763//single-organism cellular process;GO:0016114//terpenoid biosynthetic process;GO:1901360//organic cyclic compound metabolic process;GO:0006694//steroid biosynthetic process;GO:0044710//single-organism metabolic process;GO…
CCG056088.1	THO complex subunit 3 [Cajanus cajan]	Genetic Information Processing	Transcription;Translation	ko03013//RNA transport;ko03040//Spliceosome	K12880	-	-	-
CCG056090.1	PREDICTED: proteasome activator subunit 4 isoform X2 [Citrus sinensis]	Genetic Information Processing	Folding, sorting and degradation	ko03050//Proteasome	K06699	-	-	-
CCG004962.1	PREDICTED: CHD3-type chromatin-remodeling factor PICKLE [Citrus sinensis]	-	-	-	-	GO:0043231//intracellular membrane-bounded organelle;GO:0044464//cell part;GO:0043227//membrane-bounded organelle;GO:0005622//intracellular;GO:0005623//cell;GO:0044424//intracellular part;GO:0043229//intracellular organelle;GO:0043226//organelle	GO:0097367//carbohydrate derivative binding;GO:0016817//hydrolase activity, acting on acid anhydrides;GO:0046872//metal ion binding;GO:0097159//organic cyclic compound binding;GO:0016462//pyrophosphatase activity;GO:0043167//ion binding;GO:0005488//binding;GO:0046914//transition metal ion binding;GO:0036094//small molecule binding;GO:0016787//hydrolase activity;GO:0032550//purine ribonucleoside b…	-
CCG004973.1	PREDICTED: transcription initiation factor TFIID subunit 5 [Citrus sinensis]	Genetic Information Processing	Transcription	ko03022//Basal transcription factors	K03130	-	GO:0003824//catalytic activity	GO:0006139//nucleobase-containing compound metabolic process;GO:0034654//nucleobase-containing compound biosynthetic process;GO:1901362//organic cyclic compound biosynthetic process;GO:0006396//RNA processing;GO:0007059//chromosome segregation;GO:0046483//heterocycle metabolic process;GO:0018130//heterocycle biosynthetic process;GO:0044249//cellular biosynthetic process;GO:0050794//regulation of …
CCG004977.2	WRKY transcription factor 2-7, partial [Dimocarpus longan]	-	-	-	-	-	-	-
CCG005000.1	PREDICTED: pentatricopeptide repeat-containing protein At4g31850, chloroplastic [Citrus sinensis]	-	-	-	-	GO:0005737//cytoplasm;GO:0044424//intracellular part;GO:0043227//membrane-bounded organelle;GO:0044464//cell part;GO:0044444//cytoplasmic part;GO:0005623//cell;GO:0043226//organelle;GO:0009536//plastid;GO:0043229//intracellular organelle;GO:0005622//intracellular;GO:0043231//intracellular membrane-bounded organelle	-	GO:0061024//membrane organization;GO:0009117//nucleotide metabolic process;GO:0006807//nitrogen compound metabolic process;GO:0055086//nucleobase-containing small molecule metabolic process;GO:0044042//glucan metabolic process;GO:0051186//cofactor metabolic process;GO:0043436//oxoacid metabolic process;GO:0005976//polysaccharide metabolic process;GO:0045229//external encapsulating structure organ…
CCG005059.1	PREDICTED: U4/U6.U5 small nuclear ribonucleoprotein 27 kDa protein [Citrus sinensis]	Genetic Information Processing	Transcription	ko03040//Spliceosome	K12846	-	-	-
CCG005068.1	clock-associated PAS protein ZTL [Dimocarpus longan]	Organismal Systems	Environmental adaptation	ko04712//Circadian rhythm - plant	K12115	-	-	GO:0050789//regulation of biological process;GO:0065007//biological regulation;GO:0050794//regulation of cellular process
CCG061639.1	PREDICTED: plasma membrane ATPase 1-like [Citrus sinensis]	Metabolism	Energy metabolism	ko00190//Oxidative phosphorylation	K01535	GO:0044425//membrane part;GO:0031224//intrinsic component of membrane;GO:0016020//membrane	GO:0097159//organic cyclic compound binding;GO:0001882//nucleoside binding;GO:0097367//carbohydrate derivative binding;GO:0016787//hydrolase activity;GO:0043169//cation binding;GO:1901363//heterocyclic compound binding;GO:0016462//pyrophosphatase activity;GO:0005488//binding;GO:0036094//small molecule binding;GO:0032550//purine ribonucleoside binding;GO:0017111//nucleoside-triphosphatase activity…	GO:0044699//single-organism process;GO:0006163//purine nucleotide metabolic process;GO:0044271//cellular nitrogen compound biosynthetic process;GO:0009260//ribonucleotide biosynthetic process;GO:1901564//organonitrogen compound metabolic process;GO:1901362//organic cyclic compound biosynthetic process;GO:1901576//organic substance biosynthetic process;GO:0072521//purine-containing compound metabo…
CCG061686.1	PREDICTED: paired amphipathic helix protein Sin3-like 2 isoform X4 [Citrus sinensis]	-	-	-	-	-	-	GO:0010468//regulation of gene expression;GO:0060255//regulation of macromolecule metabolic process;GO:0065007//biological regulation;GO:0050789//regulation of biological process;GO:0019222//regulation of metabolic process
CCG061707.1	PREDICTED: chloroplastic group IIA intron splicing facilitator CRS1, chloroplastic isoform X1 [Citrus sinensis]	-	-	-	-	-	-	-
CCG043711.1	Isoleucine--tRNA ligase [Anthurium amnicola]	-	-	-	-	-	-	-
CCG043725.2	PREDICTED: DNA polymerase delta catalytic subunit [Citrus sinensis]	Metabolism;Genetic Information Processing	Replication and repair;Nucleotide metabolism;Global and Overview	ko01100//Metabolic pathways;ko00230//Purine metabolism;ko00240//Pyrimidine metabolism;ko03420//Nucleotide excision repair;ko03030//DNA replication;ko03410//Base excision repair;ko03440//Homologous recombination;ko03430//Mismatch repair	K02327	-	GO:0003824//catalytic activity;GO:0003676//nucleic acid binding;GO:0016772//transferase activity, transferring phosphorus-containing groups;GO:0034061//DNA polymerase activity;GO:0016779//nucleotidyltransferase activity;GO:1901363//heterocyclic compound binding;GO:0097159//organic cyclic compound binding;GO:0016740//transferase activity;GO:0005488//binding	GO:0009987//cellular process;GO:0006139//nucleobase-containing compound metabolic process;GO:0006259//DNA metabolic process;GO:1901360//organic cyclic compound metabolic process;GO:0006725//cellular aromatic compound metabolic process;GO:0044237//cellular metabolic process;GO:0044238//primary metabolic process;GO:0071704//organic substance metabolic process;GO:0044260//cellular macromolecule meta…
CCG043728.1	PREDICTED: tRNA uridine 5-carboxymethylaminomethyl modification enzyme MnmG isoform X1 [Citrus sinensis]	-	-	-	-	-	GO:1901265//nucleoside phosphate binding;GO:0000166//nucleotide binding;GO:0036094//small molecule binding;GO:1901363//heterocyclic compound binding;GO:0005488//binding;GO:0097159//organic cyclic compound binding	GO:0006399//tRNA metabolic process;GO:0044260//cellular macromolecule metabolic process;GO:0044238//primary metabolic process;GO:0009987//cellular process;GO:0016070//RNA metabolic process;GO:0008152//metabolic process;GO:0090304//nucleic acid metabolic process;GO:0034641//cellular nitrogen compound metabolic process;GO:0071704//organic substance metabolic process;GO:0034660//ncRNA metabolic proc…
CCG012758.1	PREDICTED: protein QUIRKY [Citrus sinensis]	-	-	-	-	-	-	-
CCG067012.2	ATP synthase protein I-related [Theobroma cacao]	-	-	-	-	-	-	-
CCG067031.1	PREDICTED: phospholipase A1-IIdelta [Fragaria vesca subsp. vesca] [Fragaria vesca]	-	-	-	-	-	-	-
CCG067042.1	PREDICTED: ras-related protein Rab11D [Citrus sinensis]	Cellular Processes	Transport and catabolism	ko04144//Endocytosis	K07904	GO:0016020//membrane	GO:1901363//heterocyclic compound binding;GO:0001882//nucleoside binding;GO:0016462//pyrophosphatase activity;GO:0016817//hydrolase activity, acting on acid anhydrides;GO:0032549//ribonucleoside binding;GO:0017111//nucleoside-triphosphatase activity;GO:0097159//organic cyclic compound binding;GO:0003824//catalytic activity;GO:0001883//purine nucleoside binding;GO:0036094//small molecule binding;G…	GO:0007165//signal transduction;GO:0033036//macromolecule localization;GO:0009987//cellular process;GO:0051179//localization;GO:0007154//cell communication;GO:0035556//intracellular signal transduction;GO:0009725//response to hormone;GO:0044763//single-organism cellular process;GO:0044700//single organism signaling;GO:0009648//photoperiodism;GO:0008104//protein localization;GO:0042221//response t…
CCG048522.1	plastid acyl-ACP thioesterase [Vernicia fordii]	Metabolism	Lipid metabolism;Global and Overview	ko01100//Metabolic pathways;ko01212//Fatty acid metabolism;ko00061//Fatty acid biosynthesis	K10781	GO:0043231//intracellular membrane-bounded organelle;GO:0044464//cell part;GO:0043226//organelle;GO:0005622//intracellular;GO:0043229//intracellular organelle;GO:0009536//plastid;GO:0044444//cytoplasmic part;GO:0043227//membrane-bounded organelle;GO:0044424//intracellular part;GO:0005623//cell;GO:0005737//cytoplasm	GO:0016740//transferase activity;GO:0003824//catalytic activity;GO:0016747//transferase activity, transferring acyl groups other than amino-acyl groups;GO:0016787//hydrolase activity;GO:0016746//transferase activity, transferring acyl groups;GO:0016788//hydrolase activity, acting on ester bonds;GO:0004312//fatty acid synthase activity	GO:0032787//monocarboxylic acid metabolic process;GO:0006629//lipid metabolic process;GO:0044763//single-organism cellular process;GO:0043436//oxoacid metabolic process;GO:0044255//cellular lipid metabolic process;GO:0044710//single-organism metabolic process;GO:0008152//metabolic process;GO:0006631//fatty acid metabolic process;GO:0044281//small molecule metabolic process;GO:0044237//cellular me…
CCG015344.1	DUF1995 domain-containing protein [Cephalotus follicularis]	-	-	-	-	GO:0044444//cytoplasmic part;GO:0005737//cytoplasm;GO:0043226//organelle;GO:0044424//intracellular part;GO:0009536//plastid;GO:0044464//cell part;GO:0043229//intracellular organelle;GO:0005623//cell;GO:0005622//intracellular;GO:0043227//membrane-bounded organelle;GO:0043231//intracellular membrane-bounded organelle	-	GO:0022607//cellular component assembly;GO:0044262//cellular carbohydrate metabolic process;GO:0044042//glucan metabolic process;GO:0071840//cellular component organization or biogenesis;GO:0005976//polysaccharide metabolic process;GO:0065003//macromolecular complex assembly;GO:0034622//cellular macromolecular complex assembly;GO:0008152//metabolic process;GO:0016043//cellular component organizat…
CCG015351.1	PREDICTED: mitochondrial Rho GTPase 1-like [Citrus sinensis]	-	-	-	-	GO:0044464//cell part;GO:0043226//organelle;GO:0016020//membrane;GO:0044422//organelle part;GO:0031975//envelope;GO:0044429//mitochondrial part;GO:0005737//cytoplasm;GO:0005740//mitochondrial envelope;GO:0043231//intracellular membrane-bounded organelle;GO:0031090//organelle membrane;GO:0031966//mitochondrial membrane;GO:0005622//intracellular;GO:0005623//cell;GO:0031967//organelle envelope;GO:00…	GO:0005488//binding;GO:0032550//purine ribonucleoside binding;GO:1901363//heterocyclic compound binding;GO:0016818//hydrolase activity, acting on acid anhydrides, in phosphorus-containing anhydrides;GO:0016462//pyrophosphatase activity;GO:0097159//organic cyclic compound binding;GO:0043169//cation binding;GO:0046872//metal ion binding;GO:0097367//carbohydrate derivative binding;GO:0001882//nucleo…	GO:0007154//cell communication;GO:0009987//cellular process;GO:0044700//single organism signaling;GO:0065007//biological regulation;GO:0044763//single-organism cellular process;GO:0050794//regulation of cellular process;GO:0050896//response to stimulus;GO:0035556//intracellular signal transduction;GO:0007165//signal transduction;GO:0065008//regulation of biological quality;GO:0050789//regulation …
CCG015355.1	PREDICTED: serine--tRNA ligase [Vitis vinifera]	Genetic Information Processing	Translation	ko00970//Aminoacyl-tRNA biosynthesis	K01875	GO:0044424//intracellular part;GO:0044444//cytoplasmic part;GO:0005623//cell;GO:0005622//intracellular;GO:0005737//cytoplasm;GO:0044464//cell part	GO:0016874//ligase activity;GO:0005488//binding;GO:0032549//ribonucleoside binding;GO:0016875//ligase activity, forming carbon-oxygen bonds;GO:0036094//small molecule binding;GO:0016876//ligase activity, forming aminoacyl-tRNA and related compounds;GO:0032550//purine ribonucleoside binding;GO:0003824//catalytic activity;GO:1901363//heterocyclic compound binding;GO:0001882//nucleoside binding;GO:0…	GO:0006950//response to stress;GO:0009059//macromolecule biosynthetic process;GO:0044281//small molecule metabolic process;GO:0036211//protein modification process;GO:0043038//amino acid activation;GO:0034660//ncRNA metabolic process;GO:0009117//nucleotide metabolic process;GO:0006725//cellular aromatic compound metabolic process;GO:0042158//lipoprotein biosynthetic process;GO:0019538//protein me…
CCG025707.1	chloroplast ribulose-1,5-bisphosphate carboxylase/oxygenase small subunit [Litchi chinensis]	Metabolism	Carbohydrate metabolism;Global and Overview;Energy metabolism	ko01100//Metabolic pathways;ko01120//Microbial metabolism in diverse environments;ko01200//Carbon metabolism;ko00630//Glyoxylate and dicarboxylate metabolism;ko00710//Carbon fixation in photosynthetic organisms	K01602	GO:0044424//intracellular part;GO:0009536//plastid;GO:0005737//cytoplasm;GO:0044464//cell part;GO:0005622//intracellular;GO:0043227//membrane-bounded organelle;GO:0044444//cytoplasmic part;GO:0043229//intracellular organelle;GO:0005623//cell;GO:0043226//organelle;GO:0043231//intracellular membrane-bounded organelle	GO:0016830//carbon-carbon lyase activity;GO:0016831//carboxy-lyase activity;GO:0016829//lyase activity;GO:0003824//catalytic activity	GO:0009987//cellular process;GO:0008152//metabolic process;GO:0009058//biosynthetic process;GO:0044699//single-organism process;GO:0043094//cellular metabolic compound salvage;GO:0044710//single-organism metabolic process;GO:0044237//cellular metabolic process;GO:0044249//cellular biosynthetic process
CCG061752.1	PREDICTED: transcription factor bHLH13 [Citrus sinensis]	-	-	-	-	-	GO:0016627//oxidoreductase activity, acting on the CH-CH group of donors;GO:0016628//oxidoreductase activity, acting on the CH-CH group of donors, NAD or NADP as acceptor;GO:0016491//oxidoreductase activity;GO:0005515//protein binding;GO:0003824//catalytic activity;GO:0005488//binding	GO:0008152//metabolic process;GO:0044710//single-organism metabolic process;GO:0044699//single-organism process
CCG061764.1	PREDICTED: protein TSS [Citrus sinensis]	-	-	-	-	-	-	GO:0043603//cellular amide metabolic process;GO:1901576//organic substance biosynthetic process;GO:0009987//cellular process;GO:0006807//nitrogen compound metabolic process;GO:0009059//macromolecule biosynthetic process;GO:0010467//gene expression;GO:0006412//translation;GO:0034645//cellular macromolecule biosynthetic process;GO:1901564//organonitrogen compound metabolic process;GO:0019538//prote…
CCG061768.1	PREDICTED: beclin-1-like protein isoform X1 [Citrus sinensis]	Cellular Processes	Transport and catabolism	ko04140//Regulation of autophagy	K08334	GO:0005623//cell;GO:0005737//cytoplasm;GO:0044424//intracellular part;GO:0005622//intracellular;GO:0044444//cytoplasmic part;GO:0044464//cell part	-	GO:0044248//cellular catabolic process;GO:0006810//transport;GO:0046907//intracellular transport;GO:0044699//single-organism process;GO:0051641//cellular localization;GO:0045184//establishment of protein localization;GO:0044237//cellular metabolic process;GO:0033036//macromolecule localization;GO:0034613//cellular protein localization;GO:0009987//cellular process;GO:0009056//catabolic process;GO:…
CCG045349.1	PREDICTED: heterogeneous nuclear ribonucleoprotein 1 [Citrus sinensis]	Genetic Information Processing	Translation	ko03015//mRNA surveillance pathway	K14411	-	GO:0005488//binding;GO:0097159//organic cyclic compound binding	-
CCG033793.1	PREDICTED: lysine-specific histone demethylase 1 homolog 3 isoform X1 [Citrus sinensis]	-	-	-	-	-	-	GO:0044699//single-organism process;GO:0008152//metabolic process
CCG062059.1	S-adenosylmethionine synthetase [Litchi chinensis]	Metabolism	Amino acid metabolism;Global and Overview	ko01100//Metabolic pathways;ko01110//Biosynthesis of secondary metabolites;ko01230//Biosynthesis of amino acids;ko00270//Cysteine and methionine metabolism	K00789	-	-	-
CCG062065.1	PREDICTED: calmodulin-binding transcription activator 3-like isoform X1 [Citrus sinensis]	-	-	-	-	-	-	-
CCG062083.1	PREDICTED: E3 ubiquitin-protein ligase UPL6 [Citrus sinensis]	Genetic Information Processing	Folding, sorting and degradation	ko04120//Ubiquitin mediated proteolysis	K10589	-	GO:0003824//catalytic activity	GO:0044267//cellular protein metabolic process;GO:0009987//cellular process;GO:0071704//organic substance metabolic process;GO:0019538//protein metabolic process;GO:0044260//cellular macromolecule metabolic process;GO:0032446//protein modification by small protein conjugation;GO:0070647//protein modification by small protein conjugation or removal;GO:0036211//protein modification process;GO:00431…
CCG062085.1	PREDICTED: 30S ribosomal protein S1, chloroplastic [Citrus sinensis]	Genetic Information Processing	Translation	ko03010//Ribosome	K02945	GO:0032991//macromolecular complex;GO:0044424//intracellular part;GO:0005622//intracellular;GO:0044464//cell part;GO:0005623//cell;GO:0030529//intracellular ribonucleoprotein complex;GO:1990904//ribonucleoprotein complex	GO:0003676//nucleic acid binding;GO:1901363//heterocyclic compound binding;GO:0005488//binding;GO:0097159//organic cyclic compound binding;GO:0005198//structural molecule activity	GO:0071704//organic substance metabolic process;GO:0043170//macromolecule metabolic process;GO:0010467//gene expression;GO:0008152//metabolic process
CCG062105.1	Pkinase domain-containing protein [Cephalotus follicularis]	-	-	-	-	GO:0005737//cytoplasm;GO:0043231//intracellular membrane-bounded organelle;GO:0005623//cell;GO:0043227//membrane-bounded organelle;GO:0044424//intracellular part;GO:0005622//intracellular;GO:0044464//cell part;GO:0043226//organelle;GO:0044444//cytoplasmic part;GO:0043229//intracellular organelle	GO:0097367//carbohydrate derivative binding;GO:0004674//protein serine/threonine kinase activity;GO:1901363//heterocyclic compound binding;GO:0001883//purine nucleoside binding;GO:0032549//ribonucleoside binding;GO:0003824//catalytic activity;GO:0016773//phosphotransferase activity, alcohol group as acceptor;GO:0036094//small molecule binding;GO:0001882//nucleoside binding;GO:0097159//organic cyc…	GO:0003006//developmental process involved in reproduction;GO:0032501//multicellular organismal process;GO:0044707//single-multicellular organism process;GO:0051704//multi-organism process;GO:0009605//response to external stimulus;GO:0044260//cellular macromolecule metabolic process;GO:0044267//cellular protein metabolic process;GO:0044699//single-organism process;GO:0048827//phyllome development…
CCG029052.1	PREDICTED: AT-hook motif nuclear-localized protein 14 [Citrus sinensis]	-	-	-	-	-	-	-
CCG014765.3	protein SEY1 [Cucumis melo subsp. melo] [Cucumis melo]	-	-	-	-	GO:0044464//cell part;GO:0043226//organelle;GO:0031090//organelle membrane;GO:0043229//intracellular organelle;GO:0031224//intrinsic component of membrane;GO:0044424//intracellular part;GO:0043227//membrane-bounded organelle;GO:0043231//intracellular membrane-bounded organelle;GO:0016020//membrane;GO:0005623//cell;GO:0044422//organelle part;GO:0005622//intracellular;GO:0044425//membrane part	GO:0016818//hydrolase activity, acting on acid anhydrides, in phosphorus-containing anhydrides;GO:0005488//binding;GO:0097367//carbohydrate derivative binding;GO:0016462//pyrophosphatase activity;GO:0001882//nucleoside binding;GO:0036094//small molecule binding;GO:1901363//heterocyclic compound binding;GO:0016787//hydrolase activity;GO:0097159//organic cyclic compound binding;GO:0016817//hydrolas…	-
CCG027667.1	PREDICTED: L-galactono-1,4-lactone dehydrogenase, mitochondrial [Citrus sinensis]	Metabolism	Carbohydrate metabolism;Global and Overview	ko01100//Metabolic pathways;ko01110//Biosynthesis of secondary metabolites;ko00053//Ascorbate and aldarate metabolism	K00225	GO:0031090//organelle membrane;GO:0043226//organelle;GO:0005622//intracellular;GO:0043227//membrane-bounded organelle;GO:0016020//membrane;GO:0044464//cell part;GO:0031224//intrinsic component of membrane;GO:0044425//membrane part;GO:0005623//cell;GO:0044424//intracellular part;GO:0044422//organelle part;GO:0043229//intracellular organelle;GO:0043231//intracellular membrane-bounded organelle	GO:0003824//catalytic activity;GO:0016899//oxidoreductase activity, acting on the CH-OH group of donors, oxygen as acceptor;GO:0016614//oxidoreductase activity, acting on CH-OH group of donors;GO:0005488//binding;GO:0016627//oxidoreductase activity, acting on the CH-CH group of donors;GO:0016616//oxidoreductase activity, acting on the CH-OH group of donors, NAD or NADP as acceptor;GO:0097159//org…	GO:0005996//monosaccharide metabolic process;GO:0009058//biosynthetic process;GO:0044281//small molecule metabolic process;GO:0044249//cellular biosynthetic process;GO:0019852//L-ascorbic acid metabolic process;GO:0071704//organic substance metabolic process;GO:0044699//single-organism process;GO:0044237//cellular metabolic process;GO:0044763//single-organism cellular process;GO:0005975//carbohyd…
CCG027675.1	PREDICTED: probable calcium-binding protein CML36 [Prunus mume]	Organismal Systems	Environmental adaptation	ko04626//Plant-pathogen interaction	K13448	-	-	-
CCG023956.1	PREDICTED: LON peptidase N-terminal domain and RING finger protein 2-like isoform X1 [Populus euphratica]	-	-	-	-	-	GO:0043167//ion binding;GO:0046872//metal ion binding;GO:0046914//transition metal ion binding;GO:0005488//binding;GO:0043169//cation binding	GO:0044270//cellular nitrogen compound catabolic process;GO:0009056//catabolic process;GO:0044237//cellular metabolic process;GO:0006787//porphyrin-containing compound catabolic process;GO:0071704//organic substance metabolic process;GO:0006725//cellular aromatic compound metabolic process;GO:0019439//aromatic compound catabolic process;GO:0006807//nitrogen compound metabolic process;GO:1901360//…
CCG006052.1	PREDICTED: tocopherol cyclase, chloroplastic [Citrus sinensis]	Metabolism	Metabolism of cofactors and vitamins;Global and Overview	ko01100//Metabolic pathways;ko01110//Biosynthesis of secondary metabolites;ko00130//Ubiquinone and other terpenoid-quinone biosynthesis	K09834	GO:0044422//organelle part;GO:0043227//membrane-bounded organelle;GO:0005622//intracellular;GO:0044434//chloroplast part;GO:0005623//cell;GO:0031975//envelope;GO:0031967//organelle envelope;GO:0044444//cytoplasmic part;GO:0044464//cell part;GO:0043231//intracellular membrane-bounded organelle;GO:0044424//intracellular part;GO:0044446//intracellular organelle part;GO:0009526//plastid envelope;GO:0…	-	GO:0044699//single-organism process;GO:0044283//small molecule biosynthetic process;GO:0008152//metabolic process;GO:0044281//small molecule metabolic process;GO:0044763//single-organism cellular process;GO:0044237//cellular metabolic process;GO:1901360//organic cyclic compound metabolic process;GO:0009058//biosynthetic process;GO:0044711//single-organism biosynthetic process;GO:1901576//organic …
CCG006056.1	PREDICTED: tocopherol cyclase, chloroplastic [Vitis vinifera]	Metabolism	Global and Overview;Metabolism of cofactors and vitamins	ko01100//Metabolic pathways;ko01110//Biosynthesis of secondary metabolites;ko00130//Ubiquinone and other terpenoid-quinone biosynthesis	K09834	-	-	-
CCG006061.1	PREDICTED: ER membrane protein complex subunit 1 [Citrus sinensis]	-	-	-	-	GO:0005623//cell;GO:0043229//intracellular organelle;GO:0031090//organelle membrane;GO:0043227//membrane-bounded organelle;GO:0043231//intracellular membrane-bounded organelle;GO:0016020//membrane;GO:0044422//organelle part;GO:0044424//intracellular part;GO:0044464//cell part;GO:0043234//protein complex;GO:0005622//intracellular;GO:0043226//organelle;GO:0032991//macromolecular complex	-	GO:0046907//intracellular transport;GO:0051641//cellular localization;GO:0051649//establishment of localization in cell;GO:0051234//establishment of localization;GO:0051179//localization;GO:0016482//cytoplasmic transport;GO:0006810//transport
CCG006079.1	PREDICTED: la protein 1 [Citrus sinensis]	-	-	-	-	GO:0044424//intracellular part;GO:0043226//organelle;GO:0044464//cell part;GO:0005623//cell;GO:0043231//intracellular membrane-bounded organelle;GO:0043229//intracellular organelle;GO:0005634//nucleus;GO:0005622//intracellular;GO:0043227//membrane-bounded organelle	GO:0003676//nucleic acid binding;GO:1901363//heterocyclic compound binding;GO:0097159//organic cyclic compound binding;GO:0005488//binding	GO:0044238//primary metabolic process;GO:0071702//organic substance transport;GO:0016482//cytoplasmic transport;GO:0071704//organic substance metabolic process;GO:0044260//cellular macromolecule metabolic process;GO:0044767//single-organism developmental process;GO:0044699//single-organism process;GO:0048856//anatomical structure development;GO:0090304//nucleic acid metabolic process;GO:0051169//…
CCG006083.1	Sulfite exporter TauE/SafE family protein [Theobroma cacao]	-	-	-	-	-	-	-
CCG006085.1	PREDICTED: pentatricopeptide repeat-containing protein At5g25630 [Citrus sinensis]	-	-	-	-	-	-	-
CCG006115.1	SWIM zinc finger family protein isoform 2 [Theobroma cacao]	-	-	-	-	-	-	-
CCG006126.3	PREDICTED: death-inducer obliterator 1 [Theobroma cacao]	-	-	-	-	-	-	-
CCG027606.1	PREDICTED: protein FANTASTIC FOUR 3 isoform X1 [Citrus sinensis]	-	-	-	-	-	-	-
CCG027619.2	PREDICTED: cell division protein FtsZ homolog 2-1, chloroplastic-like isoform X4 [Populus euphratica]	-	-	-	-	-	-	-
CCG060721.1	Harbinger transposase-derived nuclease [Corchorus olitorius]	-	-	-	-	GO:0043229//intracellular organelle;GO:0043231//intracellular membrane-bounded organelle;GO:0005622//intracellular;GO:0043227//membrane-bounded organelle;GO:0044424//intracellular part;GO:0005737//cytoplasm;GO:0043226//organelle;GO:0005623//cell;GO:0016020//membrane;GO:0044444//cytoplasmic part;GO:0044464//cell part;GO:0009536//plastid	-	GO:0051234//establishment of localization;GO:0051179//localization;GO:0044765//single-organism transport;GO:1902578//single-organism localization;GO:0044699//single-organism process;GO:0006810//transport;GO:0006812//cation transport;GO:0006811//ion transport
CCG060749.1	PREDICTED: pentatricopeptide repeat-containing protein At4g11690 isoform X2 [Ziziphus jujuba]	-	-	-	-	-	-	-
CCG060759.1	Photosystem II PsbX [Corchorus capsularis]	-	-	-	-	GO:0005623//cell;GO:0005622//intracellular;GO:0044464//cell part;GO:0009507//chloroplast;GO:0044444//cytoplasmic part;GO:0044424//intracellular part;GO:0005737//cytoplasm;GO:0044446//intracellular organelle part;GO:0044434//chloroplast part;GO:0009536//plastid;GO:0043227//membrane-bounded organelle;GO:0043226//organelle;GO:0044422//organelle part;GO:0043229//intracellular organelle;GO:0043231//in…	-	GO:0008152//metabolic process;GO:0009987//cellular process;GO:0044237//cellular metabolic process
CCG060764.1	PREDICTED: peroxisome biogenesis factor 10 isoform X1 [Citrus sinensis]	Cellular Processes	Transport and catabolism	ko04146//Peroxisome	K13346	GO:0016020//membrane;GO:0043229//intracellular organelle;GO:0043226//organelle;GO:0031090//organelle membrane;GO:0031903//microbody membrane;GO:0044422//organelle part;GO:0044446//intracellular organelle part;GO:0005778//peroxisomal membrane;GO:0005623//cell;GO:0098588//bounding membrane of organelle;GO:0043227//membrane-bounded organelle;GO:0031231//intrinsic component of peroxisomal membrane;GO…	GO:0043167//ion binding;GO:0046914//transition metal ion binding;GO:0046872//metal ion binding;GO:0043169//cation binding;GO:0005488//binding	GO:0036211//protein modification process;GO:1902582//single-organism intracellular transport;GO:0043574//peroxisomal transport;GO:0000003//reproduction;GO:0006464//cellular protein modification process;GO:0044242//cellular lipid catabolic process;GO:0044712//single-organism catabolic process;GO:0043412//macromolecule modification;GO:0019752//carboxylic acid metabolic process;GO:0051649//establish…
CCG060776.1	PREDICTED: F-box/LRR-repeat protein 15 [Citrus sinensis]	-	-	-	-	-	-	-
CCG060780.1	PREDICTED: ylmG homolog protein 2, chloroplastic [Citrus sinensis]	-	-	-	-	-	-	-
CCG060781.1	PREDICTED: copper-transporting ATPase PAA2, chloroplastic isoform X1 [Citrus sinensis]	-	-	-	-	GO:0031224//intrinsic component of membrane;GO:0016020//membrane;GO:0044425//membrane part	GO:0043682//copper-transporting ATPase activity;GO:0046915//transition metal ion transmembrane transporter activity;GO:0017111//nucleoside-triphosphatase activity;GO:0042625//ATPase coupled ion transmembrane transporter activity;GO:0022891//substrate-specific transmembrane transporter activity;GO:0042623//ATPase activity, coupled;GO:0022804//active transmembrane transporter activity;GO:0015075//i…	GO:0000041//transition metal ion transport;GO:0006810//transport;GO:0055085//transmembrane transport;GO:0009987//cellular process;GO:1902578//single-organism localization;GO:0034220//ion transmembrane transport;GO:0006825//copper ion transport;GO:0098662//inorganic cation transmembrane transport;GO:0044699//single-organism process;GO:0006811//ion transport;GO:0006812//cation transport;GO:0098655/…
CCG060784.1	PREDICTED: suppressor protein SRP40 [Theobroma cacao]	-	-	-	-	-	-	-
CCG060798.1	BRCT domain-containing DNA repair protein [Theobroma cacao]	-	-	-	-	-	-	-
CCG060819.1	PREDICTED: hepatocyte growth factor-regulated tyrosine kinase substrate [Citrus sinensis]	-	-	-	-	-	GO:0005488//binding;GO:0043167//ion binding;GO:0043169//cation binding	-
CCG060845.1	PREDICTED: phosphoinositide phosphatase SAC3 [Citrus sinensis]	-	-	-	-	-	GO:0016787//hydrolase activity;GO:0016788//hydrolase activity, acting on ester bonds;GO:0003824//catalytic activity	GO:0044249//cellular biosynthetic process;GO:1901576//organic substance biosynthetic process;GO:0009058//biosynthetic process;GO:0044238//primary metabolic process;GO:0006644//phospholipid metabolic process;GO:0009987//cellular process;GO:0006629//lipid metabolic process;GO:0006793//phosphorus metabolic process;GO:0044237//cellular metabolic process;GO:0044711//single-organism biosynthetic proces…
CCG060849.1	sucrose synthase [Dimocarpus longan]	Metabolism	Global and Overview;Carbohydrate metabolism	ko01100//Metabolic pathways;ko00500//Starch and sucrose metabolism	K00695	-	-	-
CCG047944.1	PREDICTED: translation factor GUF1 homolog, chloroplastic isoform X1 [Theobroma cacao]	-	-	-	-	-	-	-
CCG047951.1	PREDICTED: cleft lip and palate transmembrane protein 1 homolog [Citrus sinensis]	-	-	-	-	-	-	-
CCG047952.1	PREDICTED: protein SUPPRESSOR OF GENE SILENCING 3 [Citrus sinensis]	-	-	-	-	-	-	-
CCG009334.1	BnaC04g26290D [Brassica napus]	Metabolism	Glycan biosynthesis and metabolism;Global and Overview;Carbohydrate metabolism;Lipid metabolism	ko01100//Metabolic pathways;ko00052//Galactose metabolism;ko00511//Other glycan degradation;ko00600//Sphingolipid metabolism	K01190	-	-	-
CCG044746.1	magnesium transporter CorA-like family protein [Populus trichocarpa]	-	-	-	-	-	GO:0015075//ion transmembrane transporter activity;GO:0008324//cation transmembrane transporter activity;GO:0022890//inorganic cation transmembrane transporter activity;GO:0022892//substrate-specific transporter activity;GO:0022857//transmembrane transporter activity;GO:0005215//transporter activity;GO:0022891//substrate-specific transmembrane transporter activity	GO:0044763//single-organism cellular process;GO:0070838//divalent metal ion transport;GO:0072511//divalent inorganic cation transport;GO:0044699//single-organism process;GO:0006811//ion transport;GO:0044765//single-organism transport;GO:0006812//cation transport;GO:0006810//transport;GO:0051179//localization;GO:0051234//establishment of localization;GO:0030001//metal ion transport;GO:1902578//sin…
CCG044747.1	PREDICTED: protein transport protein SEC23 [Citrus sinensis]	Genetic Information Processing	Folding, sorting and degradation	ko04141//Protein processing in endoplasmic reticulum	K14006	GO:0016020//membrane;GO:0043234//protein complex;GO:0030659//cytoplasmic vesicle membrane;GO:0012506//vesicle membrane;GO:0043231//intracellular membrane-bounded organelle;GO:0030135//coated vesicle;GO:0031410//cytoplasmic vesicle;GO:0044446//intracellular organelle part;GO:0098805//whole membrane;GO:0043226//organelle;GO:0048475//coated membrane;GO:0098796//membrane protein complex;GO:0098588//b…	GO:0043169//cation binding;GO:0043167//ion binding;GO:0046872//metal ion binding;GO:0005488//binding;GO:0046914//transition metal ion binding	GO:0033036//macromolecule localization;GO:0045184//establishment of protein localization;GO:0008104//protein localization;GO:0006810//transport;GO:0046907//intracellular transport;GO:0051641//cellular localization;GO:0016482//cytoplasmic transport;GO:0071702//organic substance transport;GO:0015031//protein transport;GO:0051649//establishment of localization in cell;GO:0051179//localization;GO:005…
CCG042301.1	PREDICTED: topless-related protein 1 isoform X2 [Citrus sinensis]	Genetic Information Processing	Translation	ko03008//Ribosome biogenesis in eukaryotes	K14558	-	-	-
CCG042303.2	PREDICTED: probable LRR receptor-like serine/threonine-protein kinase At1g56140 [Citrus sinensis]	-	-	-	-	-	-	GO:0008152//metabolic process;GO:0009987//cellular process;GO:0044237//cellular metabolic process
CCG042311.1	PREDICTED: neurofilament heavy polypeptide [Citrus sinensis]	-	-	-	-	-	-	-
CCG042322.1	PREDICTED: DEAD-box ATP-dependent RNA helicase 56 [Citrus sinensis]	Genetic Information Processing	Transcription;Translation	ko03013//RNA transport;ko03040//Spliceosome;ko03015//mRNA surveillance pathway	K12812	-	GO:0036094//small molecule binding;GO:0016817//hydrolase activity, acting on acid anhydrides;GO:0032550//purine ribonucleoside binding;GO:0001883//purine nucleoside binding;GO:0032549//ribonucleoside binding;GO:0097367//carbohydrate derivative binding;GO:0003824//catalytic activity;GO:0016462//pyrophosphatase activity;GO:0097159//organic cyclic compound binding;GO:0016818//hydrolase activity, act…	-
CCG042350.1	PREDICTED: peptidyl-prolyl cis-trans isomerase CYP95 isoform X2 [Theobroma cacao]	-	-	-	-	-	GO:0016853//isomerase activity;GO:0003824//catalytic activity	GO:0044237//cellular metabolic process;GO:0009987//cellular process;GO:0044260//cellular macromolecule metabolic process;GO:0071704//organic substance metabolic process;GO:0044267//cellular protein metabolic process;GO:0043170//macromolecule metabolic process;GO:0044238//primary metabolic process;GO:0019538//protein metabolic process;GO:0008152//metabolic process
CCG042361.1	PREDICTED: cytochrome b-c1 complex subunit 7-2-like [Populus euphratica]	Metabolism	Energy metabolism;Global and Overview	ko01100//Metabolic pathways;ko00190//Oxidative phosphorylation	K00417	GO:0031967//organelle envelope;GO:0044455//mitochondrial membrane part;GO:0005739//mitochondrion;GO:0044425//membrane part;GO:0005623//cell;GO:0005740//mitochondrial envelope;GO:0044464//cell part;GO:0044429//mitochondrial part;GO:0031966//mitochondrial membrane;GO:0043231//intracellular membrane-bounded organelle;GO:0031975//envelope;GO:0005737//cytoplasm;GO:0043226//organelle;GO:0044446//intrac…	GO:0022891//substrate-specific transmembrane transporter activity;GO:0015077//monovalent inorganic cation transmembrane transporter activity;GO:0015078//hydrogen ion transmembrane transporter activity;GO:0008324//cation transmembrane transporter activity;GO:0022892//substrate-specific transporter activity;GO:0015075//ion transmembrane transporter activity;GO:0022857//transmembrane transporter act…	GO:0006811//ion transport;GO:0008152//metabolic process;GO:0006810//transport;GO:0006818//hydrogen transport;GO:0044237//cellular metabolic process;GO:0044763//single-organism cellular process;GO:0015672//monovalent inorganic cation transport;GO:0044765//single-organism transport;GO:0051234//establishment of localization;GO:0015980//energy derivation by oxidation of organic compounds;GO:0044699//…
CCG048339.1	PREDICTED: peptidyl-prolyl cis-trans isomerase FKBP17-2, chloroplastic-like [Gossypium arboreum]	-	-	-	-	GO:0044444//cytoplasmic part;GO:0043226//organelle;GO:0044464//cell part;GO:0031978//plastid thylakoid lumen;GO:0005623//cell;GO:0009579//thylakoid;GO:0044424//intracellular part;GO:0044436//thylakoid part;GO:0009536//plastid;GO:0031976//plastid thylakoid;GO:0031977//thylakoid lumen;GO:0005622//intracellular;GO:0031984//organelle subcompartment;GO:0044435//plastid part;GO:0043229//intracellular o…	GO:0016853//isomerase activity;GO:0016859//cis-trans isomerase activity;GO:0003824//catalytic activity	GO:0005982//starch metabolic process;GO:0008152//metabolic process;GO:0044262//cellular carbohydrate metabolic process;GO:0005976//polysaccharide metabolic process;GO:0044042//glucan metabolic process;GO:0009987//cellular process;GO:0019538//protein metabolic process;GO:0044260//cellular macromolecule metabolic process;GO:0044267//cellular protein metabolic process;GO:0044264//cellular polysaccha…
CCG004260.1	Casein kinase I protein [Theobroma cacao]	-	-	-	-	-	GO:0032550//purine ribonucleoside binding;GO:0016301//kinase activity;GO:0016740//transferase activity;GO:0001882//nucleoside binding;GO:0004672//protein kinase activity;GO:0003824//catalytic activity;GO:1901363//heterocyclic compound binding;GO:0036094//small molecule binding;GO:0016773//phosphotransferase activity, alcohol group as acceptor;GO:0001883//purine nucleoside binding;GO:0016772//tran…	GO:0071704//organic substance metabolic process;GO:0044267//cellular protein metabolic process;GO:0043170//macromolecule metabolic process;GO:0036211//protein modification process;GO:0019538//protein metabolic process;GO:0043412//macromolecule modification;GO:0044237//cellular metabolic process;GO:0044238//primary metabolic process;GO:0044260//cellular macromolecule metabolic process;GO:0006464//…
CCG004267.1	PREDICTED: lachrymatory-factor synthase [Citrus sinensis]	-	-	-	-	-	-	-
CCG004280.1	NOXY2 [Arabidopsis thaliana]	-	-	-	-	-	-	GO:0009987//cellular process;GO:0071554//cell wall organization or biogenesis;GO:0009620//response to fungus;GO:0045229//external encapsulating structure organization;GO:0071840//cellular component organization or biogenesis;GO:0071555//cell wall organization;GO:0016043//cellular component organization;GO:0043207//response to external biotic stimulus;GO:0044767//single-organism developmental proc…
CCG004284.1	PREDICTED: nuclear pore complex protein NUP85 [Citrus sinensis]	Genetic Information Processing	Translation	ko03013//RNA transport	K14304	-	-	-
CCG049714.1	Calcium-dependent phospholipid-binding Copine family protein [Citrus limon]	-	-	-	-	-	-	-
CCG022145.1	PREDICTED: serine/threonine protein phosphatase 2A regulatory subunit B''beta-like [Citrus sinensis]	Genetic Information Processing	Translation	ko03015//mRNA surveillance pathway	K11583	-	-	-
CCG022150.1	PREDICTED: serine/threonine-protein kinase tricorner [Citrus sinensis]	-	-	-	-	-	GO:0003824//catalytic activity;GO:0097159//organic cyclic compound binding;GO:0016772//transferase activity, transferring phosphorus-containing groups;GO:0016773//phosphotransferase activity, alcohol group as acceptor;GO:0032550//purine ribonucleoside binding;GO:0016301//kinase activity;GO:0097367//carbohydrate derivative binding;GO:0016740//transferase activity;GO:0036094//small molecule binding…	GO:0006464//cellular protein modification process;GO:0019538//protein metabolic process;GO:0071704//organic substance metabolic process;GO:0044237//cellular metabolic process;GO:0009987//cellular process;GO:0008152//metabolic process;GO:0044238//primary metabolic process;GO:0036211//protein modification process;GO:0043170//macromolecule metabolic process;GO:0044260//cellular macromolecule metabol…
CCG022165.1	glutathione transferase, partial [Dimocarpus longan]	Metabolism	Metabolism of other amino acids	ko00480//Glutathione metabolism	K00799	-	GO:0003824//catalytic activity	-
CCG040344.1	Transducin/WD40 repeat-like superfamily protein isoform 1 [Theobroma cacao]	-	-	-	-	-	-	-
CCG008181.1	PREDICTED: peptidyl-prolyl cis-trans isomerase CYP95 [Citrus sinensis]	-	-	-	-	-	-	GO:0044763//single-organism cellular process;GO:0044699//single-organism process;GO:0009987//cellular process
CCG008185.1	PREDICTED: glutamate synthase 1 [NADH], chloroplastic isoform X1 [Theobroma cacao]	Metabolism	Global and Overview;Amino acid metabolism;Energy metabolism	ko01100//Metabolic pathways;ko01110//Biosynthesis of secondary metabolites;ko01130//Biosynthesis of antibiotics;ko01120//Microbial metabolism in diverse environments;ko01230//Biosynthesis of amino acids;ko00250//Alanine, aspartate and glutamate metabolism;ko00910//Nitrogen metabolism	K00264	GO:0043226//organelle;GO:0005737//cytoplasm;GO:0044446//intracellular organelle part;GO:0043229//intracellular organelle;GO:0005622//intracellular;GO:0044435//plastid part;GO:0043227//membrane-bounded organelle;GO:0044422//organelle part;GO:0005623//cell;GO:0044464//cell part;GO:0043231//intracellular membrane-bounded organelle;GO:0044424//intracellular part;GO:0009536//plastid;GO:0044444//cytopl…	GO:0016491//oxidoreductase activity;GO:0043167//ion binding;GO:0005488//binding;GO:0051536//iron-sulfur cluster binding;GO:0016638//oxidoreductase activity, acting on the CH-NH2 group of donors;GO:0036094//small molecule binding;GO:0097159//organic cyclic compound binding;GO:0043169//cation binding;GO:0097367//carbohydrate derivative binding;GO:0045181//glutamate synthase activity, NAD(P)H as acc…	GO:0008652//cellular amino acid biosynthetic process;GO:0043650//dicarboxylic acid biosynthetic process;GO:0019752//carboxylic acid metabolic process;GO:0044283//small molecule biosynthetic process;GO:0009084//glutamine family amino acid biosynthetic process;GO:0044763//single-organism cellular process;GO:0006082//organic acid metabolic process;GO:0016053//organic acid biosynthetic process;GO:001…
CCG008190.1	spermine synthase-like [Pyrus x bretschneideri]	Metabolism	Amino acid metabolism;Global and Overview;Metabolism of other amino acids	ko01100//Metabolic pathways;ko00270//Cysteine and methionine metabolism;ko00480//Glutathione metabolism;ko00330//Arginine and proline metabolism;ko00410//beta-Alanine metabolism	K00797	-	GO:0016741//transferase activity, transferring one-carbon groups;GO:0016740//transferase activity;GO:0003824//catalytic activity;GO:0008168//methyltransferase activity;GO:0008757//S-adenosylmethionine-dependent methyltransferase activity	GO:0008152//metabolic process
CCG028840.1	PREDICTED: 40S ribosomal protein S18 isoform X1 [Tarenaya hassleriana]	Genetic Information Processing	Translation	ko03010//Ribosome	K02964	-	-	-
CCG028841.1	gigantea [Dimocarpus longan]	Organismal Systems	Environmental adaptation	ko04712//Circadian rhythm - plant	K12124	GO:0043227//membrane-bounded organelle;GO:0044422//organelle part;GO:0043233//organelle lumen;GO:0005623//cell;GO:0005634//nucleus;GO:0005622//intracellular;GO:0031974//membrane-enclosed lumen;GO:0043231//intracellular membrane-bounded organelle;GO:0044424//intracellular part;GO:0044428//nuclear part;GO:0044446//intracellular organelle part;GO:0043226//organelle;GO:0043229//intracellular organell…	-	GO:0048580//regulation of post-embryonic development;GO:0009582//detection of abiotic stimulus;GO:0007165//signal transduction;GO:0009581//detection of external stimulus;GO:0032502//developmental process;GO:0010468//regulation of gene expression;GO:0008152//metabolic process;GO:0048731//system development;GO:0023052//signaling;GO:0022414//reproductive process;GO:0044262//cellular carbohydrate met…
CCG018655.1	Glyco_transf_8 domain-containing protein [Cephalotus follicularis]	-	-	-	-	GO:0043229//intracellular organelle;GO:0043231//intracellular membrane-bounded organelle;GO:0031224//intrinsic component of membrane;GO:0044424//intracellular part;GO:0044464//cell part;GO:0005622//intracellular;GO:0044425//membrane part;GO:0044422//organelle part;GO:0016020//membrane;GO:0005623//cell;GO:0043227//membrane-bounded organelle;GO:0043226//organelle;GO:0044446//intracellular organelle…	GO:0003824//catalytic activity;GO:0043167//ion binding;GO:0016740//transferase activity;GO:0005488//binding;GO:0008194//UDP-glycosyltransferase activity;GO:0016757//transferase activity, transferring glycosyl groups;GO:0043169//cation binding	GO:0009832//plant-type cell wall biogenesis;GO:0010410//hemicellulose metabolic process;GO:0043170//macromolecule metabolic process;GO:0044260//cellular macromolecule metabolic process;GO:0005976//polysaccharide metabolic process;GO:0009987//cellular process;GO:0044238//primary metabolic process;GO:0071669//plant-type cell wall organization or biogenesis;GO:0044036//cell wall macromolecule metabo…
CCG014883.1	PREDICTED: L-type lectin-domain containing receptor kinase VIII.2-like [Citrus sinensis]	-	-	-	-	-	-	-
CCG014885.2	PREDICTED: heme-binding-like protein At3g10130, chloroplastic [Theobroma cacao]	-	-	-	-	GO:0044464//cell part;GO:0005737//cytoplasm;GO:0005623//cell;GO:0044424//intracellular part;GO:0043226//organelle;GO:0043232//intracellular non-membrane-bounded organelle;GO:0009295//nucleoid;GO:0043228//non-membrane-bounded organelle;GO:0044444//cytoplasmic part;GO:0043231//intracellular membrane-bounded organelle;GO:0009536//plastid;GO:0009532//plastid stroma;GO:0042646//plastid nucleoid;GO:004…	GO:0016740//transferase activity;GO:0016772//transferase activity, transferring phosphorus-containing groups;GO:0003824//catalytic activity	GO:0071704//organic substance metabolic process;GO:0051171//regulation of nitrogen compound metabolic process;GO:0000003//reproduction;GO:2001141//regulation of RNA biosynthetic process;GO:0034660//ncRNA metabolic process;GO:0006793//phosphorus metabolic process;GO:0019222//regulation of metabolic process;GO:0080090//regulation of primary metabolic process;GO:0051252//regulation of RNA metabolic …
CCG014901.1	PREDICTED: protein DEFECTIVE IN EXINE FORMATION 1 [Citrus sinensis]	-	-	-	-	GO:0044464//cell part;GO:0043227//membrane-bounded organelle;GO:0043226//organelle;GO:0005622//intracellular;GO:0005623//cell;GO:0044424//intracellular part;GO:0043229//intracellular organelle;GO:0043231//intracellular membrane-bounded organelle	-	GO:0048646//anatomical structure formation involved in morphogenesis;GO:0044699//single-organism process;GO:0071840//cellular component organization or biogenesis;GO:0016043//cellular component organization;GO:0009653//anatomical structure morphogenesis;GO:0044085//cellular component biogenesis;GO:0022607//cellular component assembly;GO:0032502//developmental process;GO:0048856//anatomical struct…
CCG014917.1	ribosomal RNA large subunit methyltransferase [Medicago truncatula]	-	-	-	-	GO:0044464//cell part;GO:0005622//intracellular;GO:0005623//cell;GO:0044424//intracellular part	GO:0003824//catalytic activity;GO:0008173//RNA methyltransferase activity;GO:0016740//transferase activity;GO:0016741//transferase activity, transferring one-carbon groups;GO:0008168//methyltransferase activity	GO:0030488//tRNA methylation;GO:0006412//translation;GO:0044238//primary metabolic process;GO:0009987//cellular process;GO:0006139//nucleobase-containing compound metabolic process;GO:0009059//macromolecule biosynthetic process;GO:0043603//cellular amide metabolic process;GO:0044249//cellular biosynthetic process;GO:0044237//cellular metabolic process;GO:0044271//cellular nitrogen compound biosyn…
CCG064511.1	PREDICTED: arabinosyltransferase XEG113 [Citrus sinensis]	-	-	-	-	GO:0005623//cell;GO:0043227//membrane-bounded organelle;GO:0044424//intracellular part;GO:0044422//organelle part;GO:0005622//intracellular;GO:0043231//intracellular membrane-bounded organelle;GO:0044464//cell part;GO:0043226//organelle;GO:0031984//organelle subcompartment;GO:0044446//intracellular organelle part;GO:0043229//intracellular organelle	GO:0003824//catalytic activity;GO:0016763//transferase activity, transferring pentosyl groups;GO:0016740//transferase activity;GO:0016757//transferase activity, transferring glycosyl groups	GO:0048869//cellular developmental process;GO:0005976//polysaccharide metabolic process;GO:0009058//biosynthetic process;GO:0045489//pectin biosynthetic process;GO:0044238//primary metabolic process;GO:0043170//macromolecule metabolic process;GO:0006464//cellular protein modification process;GO:0009059//macromolecule biosynthetic process;GO:0000271//polysaccharide biosynthetic process;GO:0008152/…
CCG034978.1	PREDICTED: BES1/BZR1 homolog protein 2 [Citrus sinensis]	Environmental Information Processing	Signal transduction	ko04075//Plant hormone signal transduction	K14503	-	-	-
CCG034982.1	Polyprenyl synthetase [Corchorus capsularis]	Metabolism	Metabolism of terpenoids and polyketides;Global and Overview	ko01100//Metabolic pathways;ko01110//Biosynthesis of secondary metabolites;ko01130//Biosynthesis of antibiotics;ko00900//Terpenoid backbone biosynthesis	K13789	-	GO:0003824//catalytic activity	-
CCG030958.1	PREDICTED: heterogeneous nuclear ribonucleoprotein 1 [Populus euphratica]	Genetic Information Processing	Transcription	ko03040//Spliceosome	K12741	GO:0032991//macromolecular complex;GO:0044423//virion part;GO:0019012//virion	GO:0005488//binding;GO:0097159//organic cyclic compound binding	-
CCG030985.2	PREDICTED: probable amino acid permease 7 isoform X1 [Populus euphratica]	-	-	-	-	-	-	-
CCG030989.4	PREDICTED: proteasome activator subunit 4 isoform X2 [Citrus sinensis]	Genetic Information Processing	Folding, sorting and degradation	ko03050//Proteasome	K06699	-	-	-
CCG030991.1	THO complex subunit 3 [Cajanus cajan]	Genetic Information Processing	Transcription;Translation	ko03013//RNA transport;ko03040//Spliceosome	K12880	-	-	-
CCG030643.1	XS domain protein [Medicago truncatula]	-	-	-	-	-	-	-
CCG002994.1	PREDICTED: mediator of RNA polymerase II transcription subunit 25 isoform X3 [Citrus sinensis]	-	-	-	-	GO:0044424//intracellular part;GO:0043229//intracellular organelle;GO:0005623//cell;GO:0043226//organelle;GO:0043234//protein complex;GO:0043227//membrane-bounded organelle;GO:0044464//cell part;GO:0005622//intracellular;GO:0043231//intracellular membrane-bounded organelle;GO:0032991//macromolecular complex	GO:0003712//transcription cofactor activity;GO:0000989//transcription factor activity, transcription factor binding;GO:0000988//transcription factor activity, protein binding	GO:0060255//regulation of macromolecule metabolic process;GO:0009987//cellular process;GO:0050794//regulation of cellular process;GO:0009628//response to abiotic stimulus;GO:0031326//regulation of cellular biosynthetic process;GO:0007165//signal transduction;GO:0009416//response to light stimulus;GO:0051171//regulation of nitrogen compound metabolic process;GO:0010556//regulation of macromolecule…
CCG037719.1	Galactokinase [Corchorus olitorius]	-	-	-	-	GO:0005623//cell;GO:0044424//intracellular part;GO:0005622//intracellular;GO:0044464//cell part	GO:0016772//transferase activity, transferring phosphorus-containing groups;GO:0001882//nucleoside binding;GO:0097367//carbohydrate derivative binding;GO:0036094//small molecule binding;GO:0003824//catalytic activity;GO:1901363//heterocyclic compound binding;GO:0016773//phosphotransferase activity, alcohol group as acceptor;GO:0005488//binding;GO:0032550//purine ribonucleoside binding;GO:0001883/…	GO:0006796//phosphate-containing compound metabolic process;GO:0009987//cellular process;GO:0044237//cellular metabolic process;GO:0019318//hexose metabolic process;GO:0044281//small molecule metabolic process;GO:0008152//metabolic process;GO:0071704//organic substance metabolic process;GO:0044723//single-organism carbohydrate metabolic process;GO:0044238//primary metabolic process;GO:0005996//mo…
CCG031927.1	PREDICTED: trans-cinnamate 4-monooxygenase [Jatropha curcas]	Metabolism	Amino acid metabolism;Metabolism of cofactors and vitamins;Biosynthesis of other secondary metabolites;Global and Overview	ko01100//Metabolic pathways;ko01110//Biosynthesis of secondary metabolites;ko00940//Phenylpropanoid biosynthesis;ko00360//Phenylalanine metabolism;ko00941//Flavonoid biosynthesis;ko00130//Ubiquinone and other terpenoid-quinone biosynthesis;ko00945//Stilbenoid, diarylheptanoid and gingerol biosynthesis;ko01220//Degradation of aromatic compounds	K00487	-	GO:0046906//tetrapyrrole binding;GO:0097159//organic cyclic compound binding;GO:1901363//heterocyclic compound binding;GO:0003824//catalytic activity;GO:0043169//cation binding;GO:0005488//binding;GO:0046872//metal ion binding;GO:0016491//oxidoreductase activity;GO:0043167//ion binding;GO:0046914//transition metal ion binding	GO:0044699//single-organism process;GO:0008152//metabolic process;GO:0044710//single-organism metabolic process
CCG061887.1	hydroperoxide lyase [Citrus jambhiri]	Metabolism	Lipid metabolism;Global and Overview	ko01110//Biosynthesis of secondary metabolites;ko00592//alpha-Linolenic acid metabolism	K10528	-	GO:0043167//ion binding;GO:1901363//heterocyclic compound binding;GO:0046906//tetrapyrrole binding;GO:0097159//organic cyclic compound binding;GO:0016836//hydro-lyase activity;GO:0016835//carbon-oxygen lyase activity;GO:0005488//binding;GO:0016491//oxidoreductase activity;GO:0003824//catalytic activity;GO:0046914//transition metal ion binding;GO:0016829//lyase activity;GO:0046872//metal ion bindi…	GO:0008152//metabolic process;GO:0044699//single-organism process;GO:0044710//single-organism metabolic process
CCG061892.1	Cellulose_synt domain-containing protein [Cephalotus follicularis]	-	-	-	-	-	GO:0016740//transferase activity;GO:0016757//transferase activity, transferring glycosyl groups;GO:0003824//catalytic activity	-
CCG061941.2	PREDICTED: glutamate receptor 3.7 [Citrus sinensis]	-	-	-	-	GO:0016020//membrane	GO:0022857//transmembrane transporter activity;GO:0005215//transporter activity;GO:0099600//transmembrane receptor activity;GO:0004871//signal transducer activity;GO:0004930//G-protein coupled receptor activity;GO:0038023//signaling receptor activity;GO:0004872//receptor activity;GO:0060089//molecular transducer activity;GO:0022838//substrate-specific channel activity;GO:0022803//passive transmem…	GO:0023052//signaling;GO:0007166//cell surface receptor signaling pathway;GO:0030001//metal ion transport;GO:0007154//cell communication;GO:0009987//cellular process;GO:0051716//cellular response to stimulus;GO:0050896//response to stimulus;GO:0050789//regulation of biological process;GO:0006812//cation transport;GO:0044700//single organism signaling;GO:1902578//single-organism localization;GO:00…
CCG061948.1	PREDICTED: homeobox-leucine zipper protein HDG2 isoform X2 [Citrus sinensis]	-	-	-	-	GO:0043226//organelle;GO:0044424//intracellular part;GO:0005622//intracellular;GO:0044464//cell part;GO:0043227//membrane-bounded organelle;GO:0043231//intracellular membrane-bounded organelle;GO:0043229//intracellular organelle;GO:0005623//cell	GO:0005488//binding;GO:0003676//nucleic acid binding;GO:0003677//DNA binding;GO:1901363//heterocyclic compound binding;GO:0097159//organic cyclic compound binding	GO:0060255//regulation of macromolecule metabolic process;GO:0010468//regulation of gene expression;GO:0019222//regulation of metabolic process;GO:0050789//regulation of biological process;GO:0065007//biological regulation
CCG019897.1	mitogen-activated protein kinase [Citrus sinensis]	Human Diseases	Endocrine and metabolic diseases	ko04933//AGE-RAGE signaling pathway in diabetic complications	K04371	GO:0044464//cell part;GO:0044424//intracellular part;GO:0005623//cell;GO:0005622//intracellular;GO:0043226//organelle;GO:0043227//membrane-bounded organelle;GO:0043229//intracellular organelle;GO:0043231//intracellular membrane-bounded organelle	GO:0016772//transferase activity, transferring phosphorus-containing groups;GO:0004871//signal transducer activity;GO:0016301//kinase activity;GO:1901363//heterocyclic compound binding;GO:0016740//transferase activity;GO:0036094//small molecule binding;GO:0032550//purine ribonucleoside binding;GO:0004672//protein kinase activity;GO:0001882//nucleoside binding;GO:0004674//protein serine/threonine …	GO:0009719//response to endogenous stimulus;GO:0046217//indole phytoalexin metabolic process;GO:0048518//positive regulation of biological process;GO:0023056//positive regulation of signaling;GO:0051338//regulation of transferase activity;GO:0048583//regulation of response to stimulus;GO:0010646//regulation of cell communication;GO:0051649//establishment of localization in cell;GO:0071900//regula…
CCG019921.1	PREDICTED: BTB/POZ domain-containing protein At5g60050 [Citrus sinensis]	-	-	-	-	-	-	-
CCG066906.1	PREDICTED: aconitate hydratase 1 [Citrus sinensis]	Metabolism	Carbohydrate metabolism;Global and Overview	ko01100//Metabolic pathways;ko01110//Biosynthesis of secondary metabolites;ko01130//Biosynthesis of antibiotics;ko01120//Microbial metabolism in diverse environments;ko01200//Carbon metabolism;ko01230//Biosynthesis of amino acids;ko01210//2-Oxocarboxylic acid metabolism;ko00630//Glyoxylate and dicarboxylate metabolism;ko00020//Citrate cycle (TCA cycle)	K01681	-	GO:0051536//iron-sulfur cluster binding;GO:0051540//metal cluster binding;GO:0003824//catalytic activity;GO:0005488//binding	-
CCG066922.1	PREDICTED: ganglioside-induced differentiation-associated protein 2 [Theobroma cacao]	-	-	-	-	GO:0005622//intracellular;GO:0044424//intracellular part;GO:0044464//cell part;GO:0005623//cell	-	-
CCG066943.1	PREDICTED: protein STRICTOSIDINE SYNTHASE-LIKE 5-like [Ziziphus jujuba]	-	-	-	-	-	-	-
CCG058695.1	PREDICTED: protein NUCLEAR FUSION DEFECTIVE 4-like [Citrus sinensis]	-	-	-	-	GO:0005622//intracellular;GO:0044464//cell part;GO:0043229//intracellular organelle;GO:0043227//membrane-bounded organelle;GO:0044424//intracellular part;GO:0043226//organelle;GO:0043231//intracellular membrane-bounded organelle;GO:0005623//cell	-	-
CCG040234.1	PREDICTED: BI1-like protein [Citrus sinensis]	-	-	-	-	GO:0031224//intrinsic component of membrane;GO:0016020//membrane;GO:0044425//membrane part	-	GO:0051234//establishment of localization;GO:0051641//cellular localization;GO:1902578//single-organism localization;GO:0051649//establishment of localization in cell;GO:0051179//localization;GO:0044765//single-organism transport;GO:0008104//protein localization;GO:0033036//macromolecule localization;GO:1902582//single-organism intracellular transport;GO:0045184//establishment of protein localiza…
CCG036389.1	NLI interacting factor [Corchorus olitorius]	-	-	-	-	-	GO:0016787//hydrolase activity;GO:0042578//phosphoric ester hydrolase activity;GO:0016788//hydrolase activity, acting on ester bonds;GO:0003824//catalytic activity	GO:0048588//developmental cell growth;GO:0048589//developmental growth;GO:0044763//single-organism cellular process;GO:0009987//cellular process;GO:0040007//growth;GO:0048856//anatomical structure development;GO:0048511//rhythmic process;GO:0048468//cell development;GO:0044699//single-organism process;GO:0044237//cellular metabolic process;GO:0030154//cell differentiation;GO:0016049//cell growth;…
CCG010306.1	PREDICTED: high mobility group B protein 15 [Citrus sinensis]	-	-	-	-	-	-	-
CCG010339.1	PREDICTED: E3 ubiquitin-protein ligase PRT1-like isoform X1 [Citrus sinensis]	-	-	-	-	-	-	-
CCG010340.1	PREDICTED: transcriptional corepressor LEUNIG_HOMOLOG isoform X1 [Citrus sinensis]	-	-	-	-	-	GO:0016772//transferase activity, transferring phosphorus-containing groups;GO:0016301//kinase activity;GO:0004683//calmodulin-dependent protein kinase activity;GO:0004674//protein serine/threonine kinase activity;GO:0016773//phosphotransferase activity, alcohol group as acceptor;GO:0016740//transferase activity;GO:0004672//protein kinase activity;GO:0003824//catalytic activity	-
CCG010344.2	Protein grpE [Gossypium arboreum]	-	-	-	-	GO:0005623//cell;GO:0005622//intracellular;GO:0044464//cell part;GO:0043229//intracellular organelle;GO:0044424//intracellular part;GO:0043226//organelle;GO:0016020//membrane;GO:0043227//membrane-bounded organelle;GO:0043231//intracellular membrane-bounded organelle	-	GO:0016043//cellular component organization;GO:0044699//single-organism process;GO:1902582//single-organism intracellular transport;GO:0009987//cellular process;GO:0071840//cellular component organization or biogenesis;GO:0006810//transport;GO:0044765//single-organism transport;GO:0051649//establishment of localization in cell;GO:0051234//establishment of localization;GO:1902578//single-organism …
CCG065377.1	PREDICTED: ATP-dependent zinc metalloprotease FTSH 12, chloroplastic [Citrus sinensis]	-	-	-	-	GO:0043226//organelle;GO:0009507//chloroplast;GO:0005622//intracellular;GO:0044434//chloroplast part;GO:0009536//plastid;GO:0044464//cell part;GO:0044422//organelle part;GO:0016020//membrane;GO:0044425//membrane part;GO:0043227//membrane-bounded organelle;GO:0043231//intracellular membrane-bounded organelle;GO:0044424//intracellular part;GO:0044435//plastid part;GO:0005623//cell;GO:0044444//cytop…	GO:0016462//pyrophosphatase activity;GO:0016818//hydrolase activity, acting on acid anhydrides, in phosphorus-containing anhydrides;GO:0008233//peptidase activity;GO:0016787//hydrolase activity;GO:0043167//ion binding;GO:0001882//nucleoside binding;GO:0005488//binding;GO:0032550//purine ribonucleoside binding;GO:0016817//hydrolase activity, acting on acid anhydrides;GO:0036094//small molecule bin…	GO:0032502//developmental process;GO:0071840//cellular component organization or biogenesis;GO:0044267//cellular protein metabolic process;GO:0009056//catabolic process;GO:0044248//cellular catabolic process;GO:0009657//plastid organization;GO:0003006//developmental process involved in reproduction;GO:0044238//primary metabolic process;GO:0022414//reproductive process;GO:0044260//cellular macromo…
CCG065388.1	PREDICTED: peptidyl-prolyl cis-trans isomerase CYP59 isoform X1 [Juglans regia]	-	-	-	-	GO:0043226//organelle;GO:0044444//cytoplasmic part;GO:0005622//intracellular;GO:0044424//intracellular part;GO:0043231//intracellular membrane-bounded organelle;GO:0044464//cell part;GO:0043227//membrane-bounded organelle;GO:0005623//cell;GO:0005737//cytoplasm;GO:0043229//intracellular organelle	GO:0046872//metal ion binding;GO:0016859//cis-trans isomerase activity;GO:0005488//binding;GO:0043167//ion binding;GO:0003676//nucleic acid binding;GO:0097159//organic cyclic compound binding;GO:0016853//isomerase activity;GO:0046914//transition metal ion binding;GO:1901363//heterocyclic compound binding;GO:0003824//catalytic activity;GO:0043169//cation binding	GO:0006807//nitrogen compound metabolic process;GO:1901360//organic cyclic compound metabolic process;GO:0000375//RNA splicing, via transesterification reactions;GO:0006396//RNA processing;GO:0019538//protein metabolic process;GO:0000377//RNA splicing, via transesterification reactions with bulged adenosine as nucleophile;GO:0008152//metabolic process;GO:0016070//RNA metabolic process;GO:0018193/…
CCG059706.1	PREDICTED: probable protein phosphatase 2C 27 [Citrus sinensis]	-	-	-	-	GO:0044424//intracellular part;GO:0044464//cell part;GO:0043229//intracellular organelle;GO:0005622//intracellular;GO:0043231//intracellular membrane-bounded organelle;GO:0043226//organelle;GO:0043227//membrane-bounded organelle;GO:0005623//cell	GO:0005488//binding;GO:0016791//phosphatase activity;GO:0042578//phosphoric ester hydrolase activity;GO:0043167//ion binding;GO:0043169//cation binding;GO:0003824//catalytic activity;GO:0016788//hydrolase activity, acting on ester bonds;GO:0004721//phosphoprotein phosphatase activity;GO:0016787//hydrolase activity	GO:0009987//cellular process;GO:0010033//response to organic substance;GO:0043412//macromolecule modification;GO:0042221//response to chemical;GO:0043618//regulation of transcription from RNA polymerase II promoter in response to stress;GO:0031326//regulation of cellular biosynthetic process;GO:0080090//regulation of primary metabolic process;GO:2000112//regulation of cellular macromolecule biosy…
CCG019055.1	PREDICTED: histone-lysine N-methyltransferase setd3 isoform X2 [Citrus sinensis]	-	-	-	-	GO:0044444//cytoplasmic part;GO:0043229//intracellular organelle;GO:0044464//cell part;GO:0044422//organelle part;GO:0005622//intracellular;GO:0043226//organelle;GO:0043227//membrane-bounded organelle;GO:0044424//intracellular part;GO:0044446//intracellular organelle part;GO:0005737//cytoplasm;GO:0043231//intracellular membrane-bounded organelle;GO:0009532//plastid stroma;GO:0005623//cell;GO:0044…	GO:0003824//catalytic activity	GO:0008152//metabolic process
CCG019063.1	PREDICTED: phosducin-like protein 3 [Prunus mume]	-	-	-	-	-	-	-
CCG019064.1	Ribosomal_L13 domain-containing protein [Cephalotus follicularis]	Genetic Information Processing	Translation	ko03010//Ribosome	K02871	GO:0044424//intracellular part;GO:0005623//cell;GO:1990904//ribonucleoprotein complex;GO:0005622//intracellular;GO:0044464//cell part;GO:0032991//macromolecular complex;GO:0030529//intracellular ribonucleoprotein complex	-	GO:0043170//macromolecule metabolic process;GO:0071704//organic substance metabolic process;GO:0010467//gene expression;GO:0008152//metabolic process
CCG019092.2	PREDICTED: uncharacterized RNA methyltransferase pc1998 [Citrus sinensis]	-	-	-	-	-	GO:0016741//transferase activity, transferring one-carbon groups;GO:0008168//methyltransferase activity;GO:0016740//transferase activity;GO:0003824//catalytic activity	GO:0046483//heterocycle metabolic process;GO:0071704//organic substance metabolic process;GO:0043412//macromolecule modification;GO:0010467//gene expression;GO:0000154//rRNA modification;GO:0006139//nucleobase-containing compound metabolic process;GO:0044085//cellular component biogenesis;GO:0043170//macromolecule metabolic process;GO:0006396//RNA processing;GO:0022613//ribonucleoprotein complex …
CCG019096.2	PREDICTED: WAS protein family homolog 1-like isoform X2 [Gossypium raimondii]	-	-	-	-	GO:0009536//plastid;GO:0044422//organelle part;GO:0009579//thylakoid;GO:0044446//intracellular organelle part;GO:0031976//plastid thylakoid;GO:0043226//organelle;GO:0031984//organelle subcompartment;GO:0032991//macromolecular complex;GO:0043231//intracellular membrane-bounded organelle;GO:0005737//cytoplasm;GO:0044424//intracellular part;GO:0005623//cell;GO:0044444//cytoplasmic part;GO:0043227//m…	-	GO:0043170//macromolecule metabolic process;GO:0008152//metabolic process;GO:0010467//gene expression;GO:0071704//organic substance metabolic process
CCG019131.1	IQ domain-containing protein/TIG domain-containing protein/CG-1 domain-containing protein/Ank_2 domain-containing protein [Cephalotus follicularis]	-	-	-	-	-	-	-
CCG034357.1	PREDICTED: dolichyl-diphosphooligosaccharide--protein glycosyltransferase subunit STT3B [Jatropha curcas]	Metabolism;Genetic Information Processing	Glycan biosynthesis and metabolism;Folding, sorting and degradation;Global and Overview	ko01100//Metabolic pathways;ko04141//Protein processing in endoplasmic reticulum;ko00510//N-Glycan biosynthesis	K07151	-	-	-
CCG063197.1	PREDICTED: DELLA protein GAIP-B [Citrus sinensis]	Environmental Information Processing	Signal transduction	ko04075//Plant hormone signal transduction	K14494	GO:0043229//intracellular organelle;GO:0043226//organelle;GO:0043231//intracellular membrane-bounded organelle;GO:0005622//intracellular;GO:0043227//membrane-bounded organelle;GO:0005623//cell;GO:0044464//cell part;GO:0044424//intracellular part	-	GO:0019222//regulation of metabolic process;GO:0009059//macromolecule biosynthetic process;GO:0008152//metabolic process;GO:0010468//regulation of gene expression;GO:0071704//organic substance metabolic process;GO:0043170//macromolecule metabolic process;GO:0044249//cellular biosynthetic process;GO:0065007//biological regulation;GO:0009987//cellular process;GO:0009058//biosynthetic process;GO:005…
CCG004647.1	PREDICTED: extensin-like [Erythranthe guttata]	-	-	-	-	-	-	-
CCG039917.1	PREDICTED: probable protein phosphatase 2C 23 [Citrus sinensis]	-	-	-	-	-	-	-
CCG007730.1	PREDICTED: probable xyloglucan endotransglucosylase/hydrolase protein 6 [Citrus sinensis]	-	-	-	-	GO:0030312//external encapsulating structure;GO:0044464//cell part;GO:0071944//cell periphery;GO:0005623//cell;GO:0005576//extracellular region	GO:0016758//transferase activity, transferring hexosyl groups;GO:0016757//transferase activity, transferring glycosyl groups;GO:0016740//transferase activity;GO:0016787//hydrolase activity;GO:0003824//catalytic activity	GO:0005975//carbohydrate metabolic process;GO:0005976//polysaccharide metabolic process;GO:0071840//cellular component organization or biogenesis;GO:0071704//organic substance metabolic process;GO:0016043//cellular component organization;GO:0009987//cellular process;GO:0045229//external encapsulating structure organization;GO:0008152//metabolic process;GO:0043170//macromolecule metabolic process;…
CCG025430.1	PREDICTED: DDT domain-containing protein PTM [Citrus sinensis]	-	-	-	-	-	-	-
CCG025433.1	PREDICTED: magnesium-chelatase subunit ChlD, chloroplastic [Gossypium raimondii]	Metabolism	Metabolism of cofactors and vitamins;Global and Overview	ko01100//Metabolic pathways;ko01110//Biosynthesis of secondary metabolites;ko00860//Porphyrin and chlorophyll metabolism	K03404	GO:0043229//intracellular organelle;GO:0043231//intracellular membrane-bounded organelle;GO:0005622//intracellular;GO:0009507//chloroplast;GO:0005623//cell;GO:0044424//intracellular part;GO:0005737//cytoplasm;GO:0031976//plastid thylakoid;GO:0043227//membrane-bounded organelle;GO:0009579//thylakoid;GO:0044464//cell part;GO:0044422//organelle part;GO:0044434//chloroplast part;GO:0044444//cytoplasm…	GO:0005488//binding;GO:0003824//catalytic activity;GO:0001882//nucleoside binding;GO:0036094//small molecule binding;GO:0001883//purine nucleoside binding;GO:1901363//heterocyclic compound binding;GO:0032549//ribonucleoside binding;GO:0016818//hydrolase activity, acting on acid anhydrides, in phosphorus-containing anhydrides;GO:0097367//carbohydrate derivative binding;GO:0051003//ligase activity,…	GO:0009987//cellular process;GO:0044271//cellular nitrogen compound biosynthetic process;GO:0006807//nitrogen compound metabolic process;GO:0034641//cellular nitrogen compound metabolic process;GO:0006779//porphyrin-containing compound biosynthetic process;GO:0006082//organic acid metabolic process;GO:0019752//carboxylic acid metabolic process;GO:0044249//cellular biosynthetic process;GO:0018130/…
CCG017753.1	Structural constituent of nuclear pore isoform 2, partial [Theobroma cacao]	Genetic Information Processing	Translation	ko03013//RNA transport	K14306	GO:0005737//cytoplasm;GO:0005623//cell;GO:0044424//intracellular part;GO:0012505//endomembrane system;GO:0044444//cytoplasmic part;GO:0044464//cell part;GO:0005622//intracellular	GO:0005198//structural molecule activity	-
CCG017770.1	PREDICTED: F-box protein At5g51370-like [Ziziphus jujuba]	-	-	-	-	-	-	-
CCG045338.1	PREDICTED: probable beta-1,4-xylosyltransferase IRX10L [Citrus sinensis]	-	-	-	-	-	-	-
CCG006633.1	PREDICTED: calmodulin-binding protein 60 B [Citrus sinensis]	-	-	-	-	-	-	-
CCG049082.3	PREDICTED: temperature-induced lipocalin-1-like [Arachis ipaensis]	-	-	-	-	-	-	GO:0051234//establishment of localization;GO:0051179//localization
CCG010204.1	Peptidase_M48 domain-containing protein [Cephalotus follicularis]	-	-	-	-	-	-	GO:0071704//organic substance metabolic process;GO:0019538//protein metabolic process;GO:0043170//macromolecule metabolic process;GO:0044238//primary metabolic process;GO:0008152//metabolic process
CCG061725.2	PREDICTED: acyl-protein thioesterase 2 isoform X4 [Jatropha curcas]	Metabolism	Lipid metabolism	ko00564//Glycerophospholipid metabolism	K06130	-	GO:0016788//hydrolase activity, acting on ester bonds;GO:0016787//hydrolase activity;GO:0003824//catalytic activity	-
CCG061728.1	PREDICTED: protein arginine N-methyltransferase PRMT10 [Citrus sinensis]	-	-	-	-	GO:0005622//intracellular;GO:0044424//intracellular part;GO:0044464//cell part;GO:0005623//cell	GO:0016273//arginine N-methyltransferase activity;GO:0016274//protein-arginine N-methyltransferase activity;GO:0016741//transferase activity, transferring one-carbon groups;GO:0003824//catalytic activity;GO:0008168//methyltransferase activity;GO:0008757//S-adenosylmethionine-dependent methyltransferase activity;GO:0008276//protein methyltransferase activity;GO:0016740//transferase activity;GO:000…	GO:0009987//cellular process;GO:0043414//macromolecule methylation;GO:0035246//peptidyl-arginine N-methylation;GO:0036211//protein modification process;GO:0018193//peptidyl-amino acid modification;GO:0019538//protein metabolic process;GO:0022414//reproductive process;GO:0008213//protein alkylation;GO:0044267//cellular protein metabolic process;GO:0016043//cellular component organization;GO:001819…
CCG028388.1	PREDICTED: UDP-N-acetylmuramate--L-alanine ligase-like isoform X1 [Citrus sinensis]	-	-	-	-	-	-	-
CCG013835.2	PREDICTED: autophagy-related protein 13a isoform X1 [Ziziphus jujuba]	Cellular Processes	Transport and catabolism	ko04140//Regulation of autophagy	K08331	-	-	-
CCG064629.1	PREDICTED: probable transmembrane GTPase FZO-like, chloroplastic [Citrus sinensis]	-	-	-	-	GO:0005623//cell;GO:0016020//membrane;GO:0043226//organelle;GO:0043227//membrane-bounded organelle;GO:0044422//organelle part;GO:0005737//cytoplasm;GO:0031975//envelope;GO:0031967//organelle envelope;GO:0009536//plastid;GO:0043231//intracellular membrane-bounded organelle;GO:0044444//cytoplasmic part;GO:0042170//plastid membrane;GO:0044435//plastid part;GO:0044424//intracellular part;GO:0031090//…	GO:0097367//carbohydrate derivative binding;GO:0005488//binding;GO:0001882//nucleoside binding;GO:0032550//purine ribonucleoside binding;GO:0001883//purine nucleoside binding;GO:0032549//ribonucleoside binding;GO:1901363//heterocyclic compound binding;GO:0016765//transferase activity, transferring alkyl or aryl (other than methyl) groups;GO:0003824//catalytic activity;GO:0097159//organic cyclic c…	GO:0032268//regulation of cellular protein metabolic process;GO:0019222//regulation of metabolic process;GO:0019219//regulation of nucleobase-containing compound metabolic process;GO:0065003//macromolecular complex assembly;GO:0016070//RNA metabolic process;GO:0031399//regulation of protein modification process;GO:0022414//reproductive process;GO:0006996//organelle organization;GO:0043933//macrom…
CCG055501.1	PREDICTED: nitrate reductase [NADH] [Theobroma cacao]	Metabolism	Energy metabolism;Global and Overview	ko01120//Microbial metabolism in diverse environments;ko00910//Nitrogen metabolism	K10534	-	GO:0036094//small molecule binding;GO:0043167//ion binding;GO:0046872//metal ion binding;GO:0003824//catalytic activity;GO:0005488//binding;GO:1901265//nucleoside phosphate binding;GO:0000166//nucleotide binding;GO:0097159//organic cyclic compound binding;GO:0016661//oxidoreductase activity, acting on other nitrogenous compounds as donors;GO:1901363//heterocyclic compound binding;GO:0050662//coen…	GO:0043436//oxoacid metabolic process;GO:0044281//small molecule metabolic process;GO:0006082//organic acid metabolic process;GO:0042126//nitrate metabolic process;GO:0071704//organic substance metabolic process;GO:0006807//nitrogen compound metabolic process;GO:2001057//reactive nitrogen species metabolic process;GO:0044237//cellular metabolic process;GO:0044763//single-organism cellular process…
CCG058209.1	PREDICTED: probable anion transporter 6, chloroplastic isoform X1 [Jatropha curcas]	-	-	-	-	GO:0009536//plastid;GO:0016020//membrane;GO:0005623//cell;GO:0044424//intracellular part;GO:0043226//organelle;GO:0005737//cytoplasm;GO:0005622//intracellular;GO:0043227//membrane-bounded organelle;GO:0043229//intracellular organelle;GO:0044444//cytoplasmic part;GO:0044464//cell part;GO:0043231//intracellular membrane-bounded organelle	-	GO:0006810//transport;GO:0044699//single-organism process;GO:0009987//cellular process;GO:1902578//single-organism localization;GO:0051179//localization;GO:0044765//single-organism transport;GO:0044763//single-organism cellular process;GO:0051234//establishment of localization
CCG058219.1	PREDICTED: actin-related protein 2/3 complex subunit 3 [Citrus sinensis]	Cellular Processes	Transport and catabolism	ko04144//Endocytosis	K05756	GO:0043232//intracellular non-membrane-bounded organelle;GO:0043226//organelle;GO:0032991//macromolecular complex;GO:0005623//cell;GO:0043234//protein complex;GO:0044464//cell part;GO:0005622//intracellular;GO:0044424//intracellular part;GO:0043229//intracellular organelle;GO:0043228//non-membrane-bounded organelle	-	GO:0032956//regulation of actin cytoskeleton organization;GO:0090066//regulation of anatomical structure size;GO:0007015//actin filament organization;GO:0048518//positive regulation of biological process;GO:0032970//regulation of actin filament-based process;GO:0065007//biological regulation;GO:0030036//actin cytoskeleton organization;GO:0043933//macromolecular complex subunit organization;GO:003…
CCG058221.1	PREDICTED: translocase of chloroplast 90, chloroplastic isoform X1 [Citrus sinensis]	-	-	-	-	GO:0031224//intrinsic component of membrane;GO:0044422//organelle part;GO:0044435//plastid part;GO:0044424//intracellular part;GO:0031968//organelle outer membrane;GO:0044425//membrane part;GO:0009526//plastid envelope;GO:0009527//plastid outer membrane;GO:0098805//whole membrane;GO:0016020//membrane;GO:0043226//organelle;GO:0043229//intracellular organelle;GO:0043227//membrane-bounded organelle;…	GO:0005488//binding;GO:0043169//cation binding;GO:0001882//nucleoside binding;GO:0032549//ribonucleoside binding;GO:0043167//ion binding;GO:0097159//organic cyclic compound binding;GO:1901363//heterocyclic compound binding;GO:0036094//small molecule binding;GO:0032550//purine ribonucleoside binding;GO:0001883//purine nucleoside binding;GO:0016787//hydrolase activity;GO:0097367//carbohydrate deriv…	GO:0034613//cellular protein localization;GO:0051649//establishment of localization in cell;GO:0044765//single-organism transport;GO:0045184//establishment of protein localization;GO:1902582//single-organism intracellular transport;GO:0070727//cellular macromolecule localization;GO:0051234//establishment of localization;GO:0051641//cellular localization;GO:0051179//localization;GO:0006605//protei…
CCG058231.1	sucrose phosphate synthase [Dimocarpus longan]	Metabolism	Global and Overview;Carbohydrate metabolism	ko01100//Metabolic pathways;ko00500//Starch and sucrose metabolism	K00696	GO:0016020//membrane;GO:0030054//cell junction;GO:0005911//cell-cell junction	GO:0016758//transferase activity, transferring hexosyl groups;GO:0016740//transferase activity;GO:0016757//transferase activity, transferring glycosyl groups;GO:0003824//catalytic activity;GO:0046527//glucosyltransferase activity;GO:0008194//UDP-glycosyltransferase activity;GO:0035251//UDP-glucosyltransferase activity	GO:0044238//primary metabolic process;GO:0044763//single-organism cellular process;GO:0044237//cellular metabolic process;GO:0044710//single-organism metabolic process;GO:0005975//carbohydrate metabolic process;GO:0008152//metabolic process;GO:0044262//cellular carbohydrate metabolic process;GO:0009987//cellular process;GO:0005984//disaccharide metabolic process;GO:0044723//single-organism carboh…
CCG058236.1	PREDICTED: N-alpha-acetyltransferase 35, NatC auxiliary subunit [Theobroma cacao]	-	-	-	-	-	GO:0003824//catalytic activity	GO:0044237//cellular metabolic process;GO:0009625//response to insect;GO:0006629//lipid metabolic process;GO:0044255//cellular lipid metabolic process;GO:0043412//macromolecule modification;GO:0044699//single-organism process;GO:0044238//primary metabolic process;GO:0050896//response to stimulus;GO:0006464//cellular protein modification process;GO:0019752//carboxylic acid metabolic process;GO:005…
CCG058237.1	ANTH domain-containing protein [Cephalotus follicularis]	-	-	-	-	GO:0031988//membrane-bounded vesicle;GO:0016023//cytoplasmic, membrane-bounded vesicle;GO:0005622//intracellular;GO:0043226//organelle;GO:0044464//cell part;GO:0030117//membrane coat;GO:0098796//membrane protein complex;GO:0044425//membrane part;GO:0031410//cytoplasmic vesicle;GO:0043234//protein complex;GO:0043227//membrane-bounded organelle;GO:0030135//coated vesicle;GO:0044424//intracellular p…	GO:0043167//ion binding;GO:0035091//phosphatidylinositol binding;GO:0008289//lipid binding;GO:0005515//protein binding;GO:0005488//binding;GO:0005543//phospholipid binding;GO:0043168//anion binding	GO:0071840//cellular component organization or biogenesis;GO:0006996//organelle organization;GO:0051179//localization;GO:0016043//cellular component organization;GO:0006901//vesicle coating;GO:0006810//transport;GO:0006900//membrane budding;GO:0061024//membrane organization;GO:0016050//vesicle organization;GO:0016192//vesicle-mediated transport;GO:0009987//cellular process;GO:0051234//establishme…
CCG044042.1	probable gamma-secretase subunit PEN-2 [Cajanus cajan]	-	-	-	-	GO:0016020//membrane;GO:0031224//intrinsic component of membrane;GO:0044425//membrane part	-	-
CCG044059.1	PREDICTED: NAC domain-containing protein 82-like [Citrus sinensis]	-	-	-	-	-	-	-
CCG044073.1	PREDICTED: pre-mRNA-splicing factor ATP-dependent RNA helicase DEAH1-like [Citrus sinensis]	Genetic Information Processing	Transcription	ko03040//Spliceosome	K12813	-	GO:0016787//hydrolase activity;GO:0032549//ribonucleoside binding;GO:0032550//purine ribonucleoside binding;GO:0005488//binding;GO:0017111//nucleoside-triphosphatase activity;GO:0036094//small molecule binding;GO:0097159//organic cyclic compound binding;GO:0001883//purine nucleoside binding;GO:0016818//hydrolase activity, acting on acid anhydrides, in phosphorus-containing anhydrides;GO:0003824//…	-
CCG027269.1	Homeodomain-like protein [Cynara cardunculus var. scolymus] [Cynara cardunculus]	-	-	-	-	-	-	-
CCG033952.1	UDP-glucuronosyl/UDP-glucosyltransferase [Corchorus capsularis]	-	-	-	-	-	GO:0016757//transferase activity, transferring glycosyl groups;GO:0016740//transferase activity;GO:0003824//catalytic activity	-
CCG033966.1	PREDICTED: jasmonic acid-amido synthetase JAR1 isoform X1 [Citrus sinensis]	Environmental Information Processing	Signal transduction	ko04075//Plant hormone signal transduction	K14506	-	GO:0005488//binding;GO:0005515//protein binding;GO:0003824//catalytic activity	GO:0045089//positive regulation of innate immune response;GO:0045088//regulation of innate immune response;GO:0050778//positive regulation of immune response;GO:0048518//positive regulation of biological process;GO:0009628//response to abiotic stimulus;GO:0009411//response to UV;GO:0050896//response to stimulus;GO:0042221//response to chemical;GO:0048583//regulation of response to stimulus;GO:000…
CCG031431.1	PREDICTED: pleiotropic drug resistance protein 1 [Theobroma cacao]	-	-	-	-	GO:0016020//membrane;GO:0031224//intrinsic component of membrane;GO:0044425//membrane part	GO:0017111//nucleoside-triphosphatase activity;GO:0001883//purine nucleoside binding;GO:0001882//nucleoside binding;GO:0022857//transmembrane transporter activity;GO:0032549//ribonucleoside binding;GO:0005215//transporter activity;GO:1901363//heterocyclic compound binding;GO:0016818//hydrolase activity, acting on acid anhydrides, in phosphorus-containing anhydrides;GO:0016787//hydrolase activity;…	GO:1902578//single-organism localization;GO:0008152//metabolic process;GO:0032787//monocarboxylic acid metabolic process;GO:0001101//response to acid chemical;GO:0033036//macromolecule localization;GO:0009987//cellular process;GO:0050789//regulation of biological process;GO:0006725//cellular aromatic compound metabolic process;GO:0042493//response to drug;GO:0042537//benzene-containing compound m…
CCG011077.1	PREDICTED: nuclear pore complex protein NUP205 [Citrus sinensis]	Genetic Information Processing	Translation	ko03013//RNA transport	K14310	GO:0016021//integral component of membrane;GO:0046930//pore complex;GO:0044425//membrane part;GO:0009536//plastid;GO:0044424//intracellular part;GO:0032991//macromolecular complex;GO:0043234//protein complex;GO:0098796//membrane protein complex;GO:0005737//cytoplasm;GO:0031224//intrinsic component of membrane;GO:0044444//cytoplasmic part;GO:0005623//cell;GO:0016020//membrane;GO:0043226//organelle…	-	-
CCG011115.1	PREDICTED: topless-related protein 4-like isoform X4 [Gossypium arboreum]	-	-	-	-	-	-	-
CCG011135.1	PREDICTED: UDP-sulfoquinovose synthase, chloroplastic [Citrus sinensis]	Metabolism	Lipid metabolism;Carbohydrate metabolism	ko00520//Amino sugar and nucleotide sugar metabolism;ko00561//Glycerolipid metabolism	K06118	GO:0005737//cytoplasm;GO:0005623//cell;GO:0044444//cytoplasmic part;GO:0043231//intracellular membrane-bounded organelle;GO:0043226//organelle;GO:0005622//intracellular;GO:0043227//membrane-bounded organelle;GO:0044424//intracellular part;GO:0043229//intracellular organelle;GO:0044464//cell part;GO:0009536//plastid	GO:0016782//transferase activity, transferring sulfur-containing groups;GO:0043167//ion binding;GO:0046508//hydrolase activity, acting on carbon-sulfur bonds;GO:0005488//binding;GO:0046872//metal ion binding;GO:0048037//cofactor binding;GO:0043169//cation binding;GO:0046914//transition metal ion binding;GO:0016787//hydrolase activity;GO:0003824//catalytic activity;GO:0016740//transferase activity	GO:0006664//glycolipid metabolic process;GO:0044237//cellular metabolic process;GO:1901576//organic substance biosynthetic process;GO:0009058//biosynthetic process;GO:1903509//liposaccharide metabolic process;GO:0044763//single-organism cellular process;GO:0044238//primary metabolic process;GO:0006643//membrane lipid metabolic process;GO:0006629//lipid metabolic process;GO:0009247//glycolipid bio…
CCG005734.1	PREDICTED: beta-galactosidase 1 isoform X2 [Citrus sinensis]	-	-	-	-	GO:0044464//cell part;GO:0005623//cell;GO:0030312//external encapsulating structure;GO:0005618//cell wall;GO:0071944//cell periphery;GO:0005576//extracellular region;GO:0030054//cell junction;GO:0005911//cell-cell junction	GO:0015925//galactosidase activity;GO:0016787//hydrolase activity;GO:0016798//hydrolase activity, acting on glycosyl bonds;GO:0004553//hydrolase activity, hydrolyzing O-glycosyl compounds;GO:0005488//binding;GO:0003824//catalytic activity	GO:0048588//developmental cell growth;GO:0044763//single-organism cellular process;GO:0072593//reactive oxygen species metabolic process;GO:0048869//cellular developmental process;GO:0048468//cell development;GO:0009987//cellular process;GO:0008152//metabolic process;GO:0044767//single-organism developmental process;GO:0051179//localization;GO:0030154//cell differentiation;GO:0048856//anatomical …
CCG063132.1	PREDICTED: probable ADP-ribosylation factor GTPase-activating protein AGD14 isoform X1 [Citrus sinensis]	-	-	-	-	GO:0044464//cell part;GO:0005623//cell;GO:0005622//intracellular;GO:0005737//cytoplasm;GO:0044424//intracellular part	GO:0005488//binding;GO:0043167//ion binding	-
CCG025027.1	PREDICTED: cysteine-rich receptor-like protein kinase 10 [Gossypium raimondii]	-	-	-	-	-	-	-
CCG043376.1	PREDICTED: pumilio homolog 2-like isoform X2 [Citrus sinensis]	-	-	-	-	-	-	-
CCG039593.1	virus resistant/susceptible lipocalin [Solanum lycopersicum]	-	-	-	-	-	-	-
CCG039599.1	PREDICTED: glutamate receptor 3.2-like [Citrus sinensis]	-	-	-	-	GO:0031224//intrinsic component of membrane;GO:0016020//membrane;GO:0044425//membrane part	-	GO:0050789//regulation of biological process;GO:0051716//cellular response to stimulus;GO:0007215//glutamate receptor signaling pathway;GO:0050896//response to stimulus;GO:0044700//single organism signaling;GO:1902578//single-organism localization;GO:0050794//regulation of cellular process;GO:0044765//single-organism transport;GO:0023052//signaling;GO:0007154//cell communication;GO:0044763//singl…
CCG039745.1	Phospholipase-like protein [Corchorus olitorius]	-	-	-	-	-	-	-
CCG039755.1	High-affinity nickel-transport family protein [Theobroma cacao]	-	-	-	-	GO:0031224//intrinsic component of membrane;GO:0044425//membrane part;GO:0016020//membrane	GO:0043169//cation binding;GO:0005488//binding;GO:0043167//ion binding	GO:0006811//ion transport;GO:0044765//single-organism transport;GO:0006812//cation transport;GO:1902578//single-organism localization;GO:0006810//transport;GO:0030001//metal ion transport;GO:0000041//transition metal ion transport;GO:0044699//single-organism process;GO:0051179//localization;GO:0015675//nickel cation transport;GO:0051234//establishment of localization
CCG039768.1	PREDICTED: E3 ubiquitin-protein ligase UPL3 [Citrus sinensis]	Genetic Information Processing	Folding, sorting and degradation	ko04120//Ubiquitin mediated proteolysis	K10590	GO:0016020//membrane	GO:0003824//catalytic activity	GO:1901576//organic substance biosynthetic process;GO:0006464//cellular protein modification process;GO:0016043//cellular component organization;GO:0009059//macromolecule biosynthetic process;GO:0034641//cellular nitrogen compound metabolic process;GO:0000904//cell morphogenesis involved in differentiation;GO:0044699//single-organism process;GO:0036211//protein modification process;GO:0009058//bi…
CCG066324.1	PREDICTED: ubiquitin-conjugating enzyme E2-17 kDa [Prunus mume]	Genetic Information Processing	Folding, sorting and degradation	ko04141//Protein processing in endoplasmic reticulum;ko04120//Ubiquitin mediated proteolysis	K06689	-	GO:0003824//catalytic activity	-
CCG029404.1	PREDICTED: ubiquitin-activating enzyme E1 1 [Citrus sinensis]	Genetic Information Processing	Folding, sorting and degradation	ko04120//Ubiquitin mediated proteolysis	K03178	-	GO:0016877//ligase activity, forming carbon-sulfur bonds;GO:0016874//ligase activity;GO:0097367//carbohydrate derivative binding;GO:0097159//organic cyclic compound binding;GO:1901363//heterocyclic compound binding;GO:0003824//catalytic activity;GO:0001883//purine nucleoside binding;GO:0036094//small molecule binding;GO:0032549//ribonucleoside binding;GO:0005488//binding;GO:0032550//purine ribonu…	GO:0019538//protein metabolic process;GO:0043170//macromolecule metabolic process;GO:0044238//primary metabolic process;GO:0008152//metabolic process;GO:0043412//macromolecule modification;GO:0071704//organic substance metabolic process;GO:0036211//protein modification process
CCG061829.1	PREDICTED: glutamate--glyoxylate aminotransferase 2 [Citrus sinensis]	Metabolism	Global and Overview;Carbohydrate metabolism;Energy metabolism;Amino acid metabolism	ko01100//Metabolic pathways;ko01110//Biosynthesis of secondary metabolites;ko01130//Biosynthesis of antibiotics;ko01120//Microbial metabolism in diverse environments;ko01200//Carbon metabolism;ko01230//Biosynthesis of amino acids;ko01210//2-Oxocarboxylic acid metabolism;ko00260//Glycine, serine and threonine metabolism;ko00630//Glyoxylate and dicarboxylate metabolism;ko00710//Carbon fixation in p…	K14272	-	GO:0043167//ion binding;GO:0003824//catalytic activity;GO:0016769//transferase activity, transferring nitrogenous groups;GO:0016740//transferase activity;GO:0043168//anion binding;GO:0005488//binding	GO:0008152//metabolic process
CCG061849.1	PREDICTED: inorganic phosphate transporter 2-1, chloroplastic [Populus euphratica]	-	-	-	-	GO:0042170//plastid membrane;GO:0009536//plastid;GO:0044464//cell part;GO:0043227//membrane-bounded organelle;GO:0009528//plastid inner membrane;GO:0043229//intracellular organelle;GO:0031090//organelle membrane;GO:0031975//envelope;GO:0044422//organelle part;GO:0031224//intrinsic component of membrane;GO:0044435//plastid part;GO:0043231//intracellular membrane-bounded organelle;GO:0044446//intra…	GO:0015103//inorganic anion transmembrane transporter activity;GO:0015075//ion transmembrane transporter activity;GO:0022891//substrate-specific transmembrane transporter activity;GO:0008509//anion transmembrane transporter activity;GO:0022804//active transmembrane transporter activity;GO:0005215//transporter activity;GO:0015114//phosphate ion transmembrane transporter activity;GO:0022857//transm…	GO:0044707//single-multicellular organism process;GO:0071555//cell wall organization;GO:0044249//cellular biosynthetic process;GO:0008152//metabolic process;GO:0006820//anion transport;GO:0051179//localization;GO:0016109//tetraterpenoid biosynthetic process;GO:0044699//single-organism process;GO:0048229//gametophyte development;GO:0009555//pollen development;GO:0016108//tetraterpenoid metabolic p…
CCG061856.1	glucan water dikinase 1 [Manihot esculenta]	-	-	-	-	-	-	-
CCG057411.1	ABC_tran domain-containing protein/ABC2_membrane_3 domain-containing protein [Cephalotus follicularis]	Environmental Information Processing	Membrane transport	ko02010//ABC transporters	K05643	-	-	-
CCG057439.1	PREDICTED: villin-3-like [Citrus sinensis]	-	-	-	-	-	-	GO:0071840//cellular component organization or biogenesis;GO:0009987//cellular process;GO:0016043//cellular component organization;GO:0006996//organelle organization
CCG022101.1	PREDICTED: heavy metal-associated isoprenylated plant protein 3-like [Vigna angularis]	-	-	-	-	-	-	-
CCG052142.1	Transcriptional corepressor LEUNIG -like protein [Gossypium arboreum]	-	-	-	-	-	-	-
CCG052173.5	PREDICTED: protein RTF1 homolog [Citrus sinensis]	-	-	-	-	GO:0043231//intracellular membrane-bounded organelle;GO:0043226//organelle;GO:0043229//intracellular organelle;GO:0043227//membrane-bounded organelle;GO:0044464//cell part;GO:0005622//intracellular;GO:0044424//intracellular part;GO:0005623//cell	GO:1901363//heterocyclic compound binding;GO:0097159//organic cyclic compound binding;GO:0003676//nucleic acid binding;GO:0005488//binding	GO:0071840//cellular component organization or biogenesis;GO:0005976//polysaccharide metabolic process;GO:0006725//cellular aromatic compound metabolic process;GO:0051171//regulation of nitrogen compound metabolic process;GO:0008152//metabolic process;GO:0048580//regulation of post-embryonic development;GO:0051716//cellular response to stimulus;GO:0044260//cellular macromolecule metabolic process…
CCG045649.1	PREDICTED: synaptonemal complex protein 1-like isoform X1 [Citrus sinensis]	-	-	-	-	-	-	-
CCG045676.1	Nop53 domain-containing protein [Cephalotus follicularis]	-	-	-	-	-	-	-
CCG045694.1	PREDICTED: uncharacterized ATP-dependent helicase C29A10.10c [Citrus sinensis]	-	-	-	-	-	GO:0003824//catalytic activity	-
CCG045700.1	senescence-associated family protein [Populus trichocarpa]	-	-	-	-	-	-	-
CCG045702.1	PREDICTED: acetyl-CoA carboxylase 1-like [Citrus sinensis]	Metabolism	Global and Overview;Carbohydrate metabolism;Lipid metabolism	ko01100//Metabolic pathways;ko01110//Biosynthesis of secondary metabolites;ko01212//Fatty acid metabolism;ko00620//Pyruvate metabolism;ko00061//Fatty acid biosynthesis;ko00640//Propanoate metabolism	K11262	-	GO:0016874//ligase activity;GO:0001882//nucleoside binding;GO:0032550//purine ribonucleoside binding;GO:0097159//organic cyclic compound binding;GO:0016885//ligase activity, forming carbon-carbon bonds;GO:0003824//catalytic activity;GO:0032549//ribonucleoside binding;GO:0001883//purine nucleoside binding;GO:0036094//small molecule binding;GO:0097367//carbohydrate derivative binding;GO:0016421//Co…	GO:0006631//fatty acid metabolic process;GO:0044238//primary metabolic process;GO:0019752//carboxylic acid metabolic process;GO:0071704//organic substance metabolic process;GO:0008152//metabolic process;GO:0044237//cellular metabolic process;GO:0044255//cellular lipid metabolic process;GO:0006082//organic acid metabolic process;GO:0006629//lipid metabolic process;GO:0044710//single-organism metab…
CCG045707.1	PREDICTED: low affinity sulfate transporter 3 [Citrus sinensis]	-	-	-	-	GO:0031224//intrinsic component of membrane;GO:0044425//membrane part;GO:0016020//membrane	GO:0008509//anion transmembrane transporter activity;GO:0022857//transmembrane transporter activity;GO:0022892//substrate-specific transporter activity;GO:0015103//inorganic anion transmembrane transporter activity;GO:0005215//transporter activity;GO:0015291//secondary active transmembrane transporter activity;GO:0022804//active transmembrane transporter activity;GO:0015075//ion transmembrane tra…	GO:0015698//inorganic anion transport;GO:0006820//anion transport;GO:0009987//cellular process;GO:0008272//sulfate transport;GO:0051234//establishment of localization;GO:0006811//ion transport;GO:0051179//localization;GO:1902578//single-organism localization;GO:0044699//single-organism process;GO:0044765//single-organism transport;GO:0006810//transport;GO:0072348//sulfur compound transport;GO:004…
CCG006750.1	PREDICTED: magnesium-chelatase subunit ChlH, chloroplastic [Gossypium raimondii]	Metabolism	Metabolism of cofactors and vitamins;Global and Overview	ko01100//Metabolic pathways;ko01110//Biosynthesis of secondary metabolites;ko00860//Porphyrin and chlorophyll metabolism	K03403	GO:0009528//plastid inner membrane;GO:0043229//intracellular organelle;GO:0044435//plastid part;GO:0005737//cytoplasm;GO:0031975//envelope;GO:0044424//intracellular part;GO:0009536//plastid;GO:0016020//membrane;GO:0044464//cell part;GO:0031967//organelle envelope;GO:0019866//organelle inner membrane;GO:0005622//intracellular;GO:0009526//plastid envelope;GO:0043231//intracellular membrane-bounded …	GO:0097367//carbohydrate derivative binding;GO:0016874//ligase activity;GO:0051003//ligase activity, forming nitrogen-metal bonds, forming coordination complexes;GO:1901363//heterocyclic compound binding;GO:0001882//nucleoside binding;GO:0005488//binding;GO:0036094//small molecule binding;GO:0001883//purine nucleoside binding;GO:0032550//purine ribonucleoside binding;GO:0097159//organic cyclic co…	GO:1901564//organonitrogen compound metabolic process;GO:0051186//cofactor metabolic process;GO:0044237//cellular metabolic process;GO:0006725//cellular aromatic compound metabolic process;GO:0034641//cellular nitrogen compound metabolic process;GO:0033014//tetrapyrrole biosynthetic process;GO:0044271//cellular nitrogen compound biosynthetic process;GO:0046483//heterocycle metabolic process;GO:00…
CCG029865.1	ring 1 [Citrus maxima]	-	-	-	-	-	GO:0005488//binding;GO:0043169//cation binding;GO:0043167//ion binding	GO:0044710//single-organism metabolic process;GO:0044255//cellular lipid metabolic process;GO:0006629//lipid metabolic process;GO:0009987//cellular process;GO:0006714//sesquiterpenoid metabolic process;GO:0071704//organic substance metabolic process;GO:0044763//single-organism cellular process;GO:0044238//primary metabolic process;GO:0006721//terpenoid metabolic process;GO:0044237//cellular metab…
CCG029866.1	PREDICTED: ribonuclease E/G-like protein, chloroplastic isoform X2 [Citrus sinensis]	-	-	-	-	GO:0044422//organelle part;GO:0044435//plastid part;GO:0043227//membrane-bounded organelle;GO:0009536//plastid;GO:0009532//plastid stroma;GO:0005623//cell;GO:0044446//intracellular organelle part;GO:0044464//cell part;GO:0044444//cytoplasmic part;GO:0005737//cytoplasm;GO:0044424//intracellular part;GO:0005622//intracellular;GO:0043229//intracellular organelle;GO:0043226//organelle;GO:0043231//int…	GO:0016787//hydrolase activity;GO:0030246//carbohydrate binding;GO:0001871//pattern binding;GO:0016788//hydrolase activity, acting on ester bonds;GO:0030247//polysaccharide binding;GO:0004518//nuclease activity;GO:0003824//catalytic activity;GO:0005488//binding	GO:0016070//RNA metabolic process;GO:0071704//organic substance metabolic process;GO:0043170//macromolecule metabolic process;GO:0046483//heterocycle metabolic process;GO:0044237//cellular metabolic process;GO:1901360//organic cyclic compound metabolic process;GO:0044260//cellular macromolecule metabolic process;GO:0010467//gene expression;GO:0006807//nitrogen compound metabolic process;GO:000672…
CCG029875.1	PREDICTED: indole-3-glycerol phosphate synthase, chloroplastic [Citrus sinensis]	Metabolism	Global and Overview;Amino acid metabolism	ko01100//Metabolic pathways;ko01110//Biosynthesis of secondary metabolites;ko01130//Biosynthesis of antibiotics;ko01230//Biosynthesis of amino acids;ko00400//Phenylalanine, tyrosine and tryptophan biosynthesis	K01609	-	-	-
CCG029876.1	PREDICTED: indole-3-glycerol phosphate synthase, chloroplastic [Citrus sinensis]	Metabolism	Amino acid metabolism;Global and Overview	ko01100//Metabolic pathways;ko01110//Biosynthesis of secondary metabolites;ko01130//Biosynthesis of antibiotics;ko01230//Biosynthesis of amino acids;ko00400//Phenylalanine, tyrosine and tryptophan biosynthesis	K01609	-	-	-
CCG029882.1	Kinase superfamily protein isoform 1 [Theobroma cacao]	-	-	-	-	-	GO:0003824//catalytic activity;GO:0016740//transferase activity	GO:0006796//phosphate-containing compound metabolic process;GO:0006793//phosphorus metabolic process;GO:0008152//metabolic process;GO:0009987//cellular process;GO:0044237//cellular metabolic process
CCG029896.1	PREDICTED: nuclear transcription factor Y subunit B-3 [Vitis vinifera]	-	-	-	-	GO:0043227//membrane-bounded organelle;GO:0043231//intracellular membrane-bounded organelle;GO:0044424//intracellular part;GO:0044464//cell part;GO:0043229//intracellular organelle;GO:0043226//organelle;GO:0005623//cell;GO:0005622//intracellular	GO:0001071//nucleic acid binding transcription factor activity;GO:0005515//protein binding;GO:0005488//binding;GO:1901363//heterocyclic compound binding;GO:0097159//organic cyclic compound binding;GO:0003676//nucleic acid binding;GO:0046983//protein dimerization activity;GO:0003677//DNA binding	GO:0019222//regulation of metabolic process;GO:0009059//macromolecule biosynthetic process;GO:0009058//biosynthetic process;GO:0044260//cellular macromolecule metabolic process;GO:0050789//regulation of biological process;GO:0044237//cellular metabolic process;GO:0044249//cellular biosynthetic process;GO:0009987//cellular process;GO:0065007//biological regulation;GO:0034645//cellular macromolecul…
CCG029306.1	PREDICTED: enhancer of mRNA-decapping protein 4-like isoform X1 [Citrus sinensis]	Genetic Information Processing	Folding, sorting and degradation	ko03018//RNA degradation	K12616	-	-	-
CCG029313.1	Myb_DNA-binding domain-containing protein/Myb_CC_LHEQLE domain-containing protein [Cephalotus follicularis]	-	-	-	-	-	-	-
CCG029321.1	PREDICTED: cellulose synthase-like protein E1 isoform X2 [Juglans regia]	-	-	-	-	GO:0016020//membrane;GO:0044425//membrane part;GO:0031224//intrinsic component of membrane	GO:0016759//cellulose synthase activity;GO:0003824//catalytic activity;GO:0016740//transferase activity;GO:0016757//transferase activity, transferring glycosyl groups;GO:0016758//transferase activity, transferring hexosyl groups;GO:0046527//glucosyltransferase activity	GO:0044264//cellular polysaccharide metabolic process;GO:0005976//polysaccharide metabolic process;GO:0051273//beta-glucan metabolic process;GO:0006073//cellular glucan metabolic process;GO:0071704//organic substance metabolic process;GO:0044262//cellular carbohydrate metabolic process;GO:0044260//cellular macromolecule metabolic process;GO:0005975//carbohydrate metabolic process;GO:0009987//cell…
CCG062374.1	Sugar/inositol transporter [Corchorus capsularis]	-	-	-	-	-	-	-
CCG062382.1	PREDICTED: pentatricopeptide repeat-containing protein At5g21222-like isoform X1 [Citrus sinensis]	-	-	-	-	-	GO:0004672//protein kinase activity;GO:0001883//purine nucleoside binding;GO:0016740//transferase activity;GO:0016301//kinase activity;GO:0097367//carbohydrate derivative binding;GO:0003824//catalytic activity;GO:0032549//ribonucleoside binding;GO:0005488//binding;GO:0001882//nucleoside binding;GO:0016773//phosphotransferase activity, alcohol group as acceptor;GO:1901363//heterocyclic compound bi…	GO:0009987//cellular process;GO:0043170//macromolecule metabolic process;GO:0036211//protein modification process;GO:0044238//primary metabolic process;GO:0044267//cellular protein metabolic process;GO:0043412//macromolecule modification;GO:0044260//cellular macromolecule metabolic process;GO:0044237//cellular metabolic process;GO:0071704//organic substance metabolic process;GO:0019538//protein m…
CCG062385.1	PREDICTED: protein CONTINUOUS VASCULAR RING 1-like [Gossypium raimondii]	-	-	-	-	-	-	-
CCG062405.1	Basic helix-loop-helix DNA-binding superfamily protein [Theobroma cacao]	-	-	-	-	-	GO:0005515//protein binding;GO:0005488//binding	-
CCG062417.1	PREDICTED: coatomer subunit beta-1 [Theobroma cacao]	-	-	-	-	GO:0030659//cytoplasmic vesicle membrane;GO:0043234//protein complex;GO:0031982//vesicle;GO:0044425//membrane part;GO:0030662//coated vesicle membrane;GO:0005737//cytoplasm;GO:0098796//membrane protein complex;GO:0030117//membrane coat;GO:0000139//Golgi membrane;GO:0016020//membrane;GO:0016023//cytoplasmic, membrane-bounded vesicle;GO:0032991//macromolecular complex;GO:0043227//membrane-bounded o…	-	GO:0071702//organic substance transport;GO:0045184//establishment of protein localization;GO:0006810//transport;GO:0051179//localization;GO:0015031//protein transport;GO:0051234//establishment of localization;GO:0033036//macromolecule localization;GO:0008104//protein localization
CCG062479.1	PREDICTED: protein ASPARTIC PROTEASE IN GUARD CELL 2 [Citrus sinensis]	-	-	-	-	-	GO:0016787//hydrolase activity;GO:0003824//catalytic activity	GO:0044238//primary metabolic process;GO:0019538//protein metabolic process;GO:0043170//macromolecule metabolic process;GO:0071704//organic substance metabolic process;GO:0008152//metabolic process
CCG042090.2	PREDICTED: psbP domain-containing protein 6, chloroplastic [Jatropha curcas]	-	-	-	-	GO:0043226//organelle;GO:0009532//plastid stroma;GO:0031976//plastid thylakoid;GO:0043227//membrane-bounded organelle;GO:0043231//intracellular membrane-bounded organelle;GO:0043234//protein complex;GO:0044424//intracellular part;GO:0005622//intracellular;GO:0044444//cytoplasmic part;GO:0016020//membrane;GO:0031984//organelle subcompartment;GO:0044446//intracellular organelle part;GO:0031978//pla…	-	GO:0044707//single-multicellular organism process;GO:0048869//cellular developmental process;GO:0044763//single-organism cellular process;GO:0008152//metabolic process;GO:0044237//cellular metabolic process;GO:0016043//cellular component organization;GO:0044699//single-organism process;GO:0061024//membrane organization;GO:0048856//anatomical structure development;GO:0009653//anatomical structure …
CCG011197.1	senescence-associated protein [Medicago truncatula]	-	-	-	-	-	-	-
CCG010985.1	PREDICTED: pleiotropic drug resistance protein 1-like [Citrus sinensis]	-	-	-	-	GO:0031224//intrinsic component of membrane;GO:0016020//membrane;GO:0044425//membrane part	GO:0005215//transporter activity;GO:0097367//carbohydrate derivative binding;GO:0032549//ribonucleoside binding;GO:0001882//nucleoside binding;GO:0036094//small molecule binding;GO:0016462//pyrophosphatase activity;GO:0016817//hydrolase activity, acting on acid anhydrides;GO:0016787//hydrolase activity;GO:0005488//binding;GO:0032550//purine ribonucleoside binding;GO:0097159//organic cyclic compou…	GO:0030001//metal ion transport;GO:0072593//reactive oxygen species metabolic process;GO:0032787//monocarboxylic acid metabolic process;GO:0051704//multi-organism process;GO:0044765//single-organism transport;GO:0006970//response to osmotic stress;GO:0009620//response to fungus;GO:0009755//hormone-mediated signaling pathway;GO:0009725//response to hormone;GO:0009617//response to bacterium;GO:0042…
CCG019538.1	PREDICTED: extensin-3-like, partial [Nicotiana sylvestris]	-	-	-	-	-	-	-
CCG019550.1	PREDICTED: transcription factor bHLH128 isoform X1 [Citrus sinensis]	-	-	-	-	-	-	-
CCG019632.1	PREDICTED: chromatin structure-remodeling complex protein SYD isoform X1 [Citrus sinensis]	-	-	-	-	-	-	-
CCG019634.1	PREDICTED: bifunctional 3-dehydroquinate dehydratase/shikimate dehydrogenase, chloroplastic isoform X2 [Citrus sinensis]	Metabolism	Amino acid metabolism;Global and Overview	ko01100//Metabolic pathways;ko01110//Biosynthesis of secondary metabolites;ko01130//Biosynthesis of antibiotics;ko01230//Biosynthesis of amino acids;ko00400//Phenylalanine, tyrosine and tryptophan biosynthesis	K13832	GO:0005623//cell;GO:0009536//plastid;GO:0005737//cytoplasm;GO:0044435//plastid part;GO:0043226//organelle;GO:0044422//organelle part;GO:0043231//intracellular membrane-bounded organelle;GO:0005622//intracellular;GO:0044444//cytoplasmic part;GO:0009532//plastid stroma;GO:0043229//intracellular organelle;GO:0043227//membrane-bounded organelle;GO:0044464//cell part;GO:0044424//intracellular part;GO:…	GO:0016829//lyase activity;GO:0036094//small molecule binding;GO:0016835//carbon-oxygen lyase activity;GO:0016836//hydro-lyase activity;GO:0000166//nucleotide binding;GO:0016491//oxidoreductase activity;GO:0003824//catalytic activity;GO:0016616//oxidoreductase activity, acting on the CH-OH group of donors, NAD or NADP as acceptor;GO:0097159//organic cyclic compound binding;GO:0005488//binding;GO:…	GO:0009987//cellular process;GO:0032502//developmental process;GO:0008652//cellular amino acid biosynthetic process;GO:0044237//cellular metabolic process;GO:0000003//reproduction;GO:0043436//oxoacid metabolic process;GO:0071704//organic substance metabolic process;GO:0008152//metabolic process;GO:0044699//single-organism process;GO:1901566//organonitrogen compound biosynthetic process;GO:0046394…
CCG036207.1	DUF632 domain-containing protein/DUF630 domain-containing protein [Cephalotus follicularis]	-	-	-	-	-	-	GO:0009987//cellular process;GO:0044238//primary metabolic process;GO:0044710//single-organism metabolic process;GO:0044763//single-organism cellular process;GO:0008152//metabolic process;GO:0071704//organic substance metabolic process;GO:0044699//single-organism process;GO:0044237//cellular metabolic process
CCG036225.1	PREDICTED: serrate RNA effector molecule [Ricinus communis]	-	-	-	-	GO:0043233//organelle lumen;GO:0044428//nuclear part;GO:0031981//nuclear lumen;GO:0005654//nucleoplasm;GO:0044451//nucleoplasm part;GO:0043232//intracellular non-membrane-bounded organelle;GO:0044444//cytoplasmic part;GO:0005737//cytoplasm;GO:0044464//cell part;GO:0043226//organelle;GO:0009536//plastid;GO:0016604//nuclear body;GO:0043228//non-membrane-bounded organelle;GO:0044424//intracellular p…	GO:0003676//nucleic acid binding;GO:0043169//cation binding;GO:0043167//ion binding;GO:1901363//heterocyclic compound binding;GO:0097159//organic cyclic compound binding;GO:0001071//nucleic acid binding transcription factor activity;GO:0005488//binding	GO:0043331//response to dsRNA;GO:0044707//single-multicellular organism process;GO:0060255//regulation of macromolecule metabolic process;GO:0031323//regulation of cellular metabolic process;GO:0071310//cellular response to organic substance;GO:0043170//macromolecule metabolic process;GO:2001141//regulation of RNA biosynthetic process;GO:0046483//heterocycle metabolic process;GO:0031047//gene sil…
CCG045159.1	PREDICTED: nudix hydrolase 19, chloroplastic [Citrus sinensis]	Metabolism;Cellular Processes	Metabolism of cofactors and vitamins;Transport and catabolism;Global and Overview	ko01100//Metabolic pathways;ko04146//Peroxisome;ko00760//Nicotinate and nicotinamide metabolism	K03426	GO:0005623//cell;GO:0043229//intracellular organelle;GO:0043226//organelle;GO:0009536//plastid;GO:0005622//intracellular;GO:0043227//membrane-bounded organelle;GO:0044444//cytoplasmic part;GO:0043231//intracellular membrane-bounded organelle;GO:0044464//cell part;GO:0005737//cytoplasm;GO:0044424//intracellular part	GO:0005488//binding;GO:0016787//hydrolase activity;GO:0043167//ion binding;GO:0004551//nucleotide diphosphatase activity;GO:0016818//hydrolase activity, acting on acid anhydrides, in phosphorus-containing anhydrides;GO:0003824//catalytic activity;GO:0043169//cation binding;GO:0016462//pyrophosphatase activity;GO:0016817//hydrolase activity, acting on acid anhydrides	-
CCG053203.1	PREDICTED: stromal processing peptidase, chloroplastic-like [Juglans regia]	-	-	-	-	GO:0005623//cell;GO:0044464//cell part;GO:0044435//plastid part;GO:0043227//membrane-bounded organelle;GO:0043226//organelle;GO:0043231//intracellular membrane-bounded organelle;GO:0009536//plastid;GO:0005622//intracellular;GO:0009532//plastid stroma;GO:0044444//cytoplasmic part;GO:0044446//intracellular organelle part;GO:0005737//cytoplasm;GO:0043229//intracellular organelle;GO:0044422//organell…	GO:0043167//ion binding;GO:0003824//catalytic activity;GO:0043169//cation binding;GO:0005488//binding	GO:0032502//developmental process;GO:0000003//reproduction;GO:0003006//developmental process involved in reproduction;GO:0022414//reproductive process
CCG053218.1	squamosa promoter-binding protein 12 [Citrus clementina]	-	-	-	-	GO:0043226//organelle;GO:0005622//intracellular;GO:0044464//cell part;GO:0043227//membrane-bounded organelle;GO:0043231//intracellular membrane-bounded organelle;GO:0043229//intracellular organelle;GO:0044424//intracellular part;GO:0005623//cell	-	-
CCG053221.1	PREDICTED: DExH-box ATP-dependent RNA helicase DExH12-like [Gossypium arboreum]	Genetic Information Processing	Transcription	ko03040//Spliceosome	K12854	GO:0019012//virion;GO:0044423//virion part;GO:0032991//macromolecular complex	GO:0001882//nucleoside binding;GO:0001883//purine nucleoside binding;GO:0036094//small molecule binding;GO:0016818//hydrolase activity, acting on acid anhydrides, in phosphorus-containing anhydrides;GO:0016817//hydrolase activity, acting on acid anhydrides;GO:0032549//ribonucleoside binding;GO:1901363//heterocyclic compound binding;GO:0017111//nucleoside-triphosphatase activity;GO:0016462//pyroph…	-
CCG053222.1	Splicing factor U2af small subunit A [Anthurium amnicola]	Genetic Information Processing	Transcription	ko03040//Spliceosome	K12836	-	-	-
CCG053225.1	PREDICTED: pyrophosphate--fructose 6-phosphate 1-phosphotransferase subunit alpha [Theobroma cacao]	Metabolism	Carbohydrate metabolism;Global and Overview	ko01100//Metabolic pathways;ko01110//Biosynthesis of secondary metabolites;ko01130//Biosynthesis of antibiotics;ko01120//Microbial metabolism in diverse environments;ko00051//Fructose and mannose metabolism	K00895	-	GO:0001883//purine nucleoside binding;GO:0036094//small molecule binding;GO:0032549//ribonucleoside binding;GO:0016740//transferase activity;GO:0005488//binding;GO:0097159//organic cyclic compound binding;GO:0016772//transferase activity, transferring phosphorus-containing groups;GO:0016773//phosphotransferase activity, alcohol group as acceptor;GO:0032550//purine ribonucleoside binding;GO:009736…	GO:0016310//phosphorylation;GO:0044763//single-organism cellular process;GO:0006793//phosphorus metabolic process;GO:0006796//phosphate-containing compound metabolic process;GO:0009987//cellular process;GO:0071704//organic substance metabolic process;GO:0044281//small molecule metabolic process;GO:0006082//organic acid metabolic process;GO:0032787//monocarboxylic acid metabolic process;GO:0019752…
CCG053229.1	PREDICTED: DEAD-box ATP-dependent RNA helicase 42-like [Citrus sinensis]	Genetic Information Processing	Transcription	ko03040//Spliceosome	K12811	-	GO:0032549//ribonucleoside binding;GO:0036094//small molecule binding;GO:0016462//pyrophosphatase activity;GO:0001883//purine nucleoside binding;GO:0005488//binding;GO:1901363//heterocyclic compound binding;GO:0016787//hydrolase activity;GO:0016818//hydrolase activity, acting on acid anhydrides, in phosphorus-containing anhydrides;GO:0003824//catalytic activity;GO:0032550//purine ribonucleoside b…	-
CCG053253.1	PREDICTED: probable inorganic phosphate transporter 1-9 [Vitis vinifera]	-	-	-	-	GO:0044425//membrane part;GO:0031224//intrinsic component of membrane;GO:0016020//membrane	GO:0005215//transporter activity	GO:0044699//single-organism process;GO:0009987//cellular process;GO:0044763//single-organism cellular process
CCG052496.1	PREDICTED: conserved oligomeric Golgi complex subunit 6 [Vitis vinifera]	-	-	-	-	GO:0044444//cytoplasmic part;GO:0044424//intracellular part;GO:0043234//protein complex;GO:0005623//cell;GO:0032991//macromolecular complex;GO:0005737//cytoplasm;GO:0044464//cell part;GO:0005622//intracellular	-	-
CCG052504.1	ABC transporter family protein [Hevea brasiliensis]	-	-	-	-	-	GO:0016817//hydrolase activity, acting on acid anhydrides;GO:0036094//small molecule binding;GO:0097367//carbohydrate derivative binding;GO:0043167//ion binding;GO:0097159//organic cyclic compound binding;GO:0016462//pyrophosphatase activity;GO:0051536//iron-sulfur cluster binding;GO:0003824//catalytic activity;GO:0043169//cation binding;GO:0032550//purine ribonucleoside binding;GO:0051540//metal…	GO:0043170//macromolecule metabolic process;GO:0071704//organic substance metabolic process;GO:0010467//gene expression;GO:0051179//localization;GO:0051234//establishment of localization;GO:0008152//metabolic process
CCG052506.1	PREDICTED: arabinosyltransferase XEG113 [Citrus sinensis]	-	-	-	-	GO:0031984//organelle subcompartment;GO:0043227//membrane-bounded organelle;GO:0044424//intracellular part;GO:0043226//organelle;GO:0043229//intracellular organelle;GO:0005622//intracellular;GO:0044464//cell part;GO:0043231//intracellular membrane-bounded organelle;GO:0044446//intracellular organelle part;GO:0044422//organelle part;GO:0005623//cell	GO:0016757//transferase activity, transferring glycosyl groups;GO:0016740//transferase activity;GO:0003824//catalytic activity;GO:0016763//transferase activity, transferring pentosyl groups	GO:0009059//macromolecule biosynthetic process;GO:0048869//cellular developmental process;GO:0010393//galacturonan metabolic process;GO:0044767//single-organism developmental process;GO:0005975//carbohydrate metabolic process;GO:0009987//cellular process;GO:0044237//cellular metabolic process;GO:0045488//pectin metabolic process;GO:0019538//protein metabolic process;GO:0005976//polysaccharide met…
CCG052513.1	PREDICTED: AP-4 complex subunit epsilon [Citrus sinensis]	-	-	-	-	GO:0032991//macromolecular complex;GO:0005737//cytoplasm;GO:0005911//cell-cell junction;GO:0030054//cell junction;GO:0044444//cytoplasmic part;GO:0005622//intracellular;GO:0044424//intracellular part;GO:0044464//cell part;GO:0005623//cell;GO:0043234//protein complex	-	GO:0005996//monosaccharide metabolic process;GO:0044260//cellular macromolecule metabolic process;GO:0005975//carbohydrate metabolic process;GO:0006486//protein glycosylation;GO:0006006//glucose metabolic process;GO:0044267//cellular protein metabolic process;GO:0044237//cellular metabolic process;GO:0019318//hexose metabolic process;GO:0044710//single-organism metabolic process;GO:0045184//estab…
CCG064779.1	LRR_4 domain-containing protein [Cephalotus follicularis]	-	-	-	-	-	-	-
CCG028213.1	PREDICTED: anthranilate N-methyltransferase-like [Citrus sinensis]	Metabolism	Biosynthesis of other secondary metabolites;Global and Overview	ko01110//Biosynthesis of secondary metabolites;ko01058//Acridone alkaloid biosynthesis	K12643	-	GO:0016740//transferase activity;GO:0003824//catalytic activity	-
CCG028219.1	PREDICTED: two-component response regulator-like APRR9 isoform X2 [Citrus sinensis]	Organismal Systems	Environmental adaptation	ko04712//Circadian rhythm - plant	K12130	-	-	-
CCG028243.1	PREDICTED: GRF1-interacting factor 3 [Citrus sinensis]	-	-	-	-	-	-	-
CCG015718.1	GRAS54 protein [Dimocarpus longan]	-	-	-	-	-	-	GO:0019222//regulation of metabolic process;GO:0060255//regulation of macromolecule metabolic process;GO:0065007//biological regulation;GO:0010468//regulation of gene expression;GO:0050789//regulation of biological process
CCG015723.1	PREDICTED: serine/threonine-protein phosphatase 7 long form homolog [Citrus sinensis]	-	-	-	-	-	GO:0016740//transferase activity;GO:0003824//catalytic activity	-
CCG015748.1	PREDICTED: threonine--tRNA ligase, chloroplastic/mitochondrial 2 [Citrus sinensis]	Genetic Information Processing	Translation	ko00970//Aminoacyl-tRNA biosynthesis	K01868	GO:0044464//cell part;GO:0043226//organelle;GO:0043231//intracellular membrane-bounded organelle;GO:0009532//plastid stroma;GO:0009536//plastid;GO:0044424//intracellular part;GO:0044444//cytoplasmic part;GO:0005737//cytoplasm;GO:0043227//membrane-bounded organelle;GO:0044435//plastid part;GO:0005623//cell;GO:0005622//intracellular;GO:0043229//intracellular organelle;GO:0044422//organelle part;GO:…	GO:0097367//carbohydrate derivative binding;GO:0003824//catalytic activity;GO:0036094//small molecule binding;GO:0032550//purine ribonucleoside binding;GO:0032549//ribonucleoside binding;GO:0097159//organic cyclic compound binding;GO:0016876//ligase activity, forming aminoacyl-tRNA and related compounds;GO:0004812//aminoacyl-tRNA ligase activity;GO:0001883//purine nucleoside binding;GO:0016875//l…	GO:0006412//translation;GO:0044238//primary metabolic process;GO:0044699//single-organism process;GO:1901360//organic cyclic compound metabolic process;GO:0009987//cellular process;GO:0006725//cellular aromatic compound metabolic process;GO:0006139//nucleobase-containing compound metabolic process;GO:0044271//cellular nitrogen compound biosynthetic process;GO:0044267//cellular protein metabolic p…
CCG036595.1	PREDICTED: LOW QUALITY PROTEIN: pyruvate kinase, cytosolic isozyme [Ricinus communis]	Metabolism	Global and Overview;Carbohydrate metabolism;Nucleotide metabolism	ko01100//Metabolic pathways;ko01110//Biosynthesis of secondary metabolites;ko01130//Biosynthesis of antibiotics;ko01120//Microbial metabolism in diverse environments;ko01200//Carbon metabolism;ko01230//Biosynthesis of amino acids;ko00230//Purine metabolism;ko00010//Glycolysis / Gluconeogenesis;ko00620//Pyruvate metabolism	K00873	-	-	-
CCG036626.1	PREDICTED: DNA/RNA-binding protein KIN17 [Citrus sinensis]	-	-	-	-	-	-	-
CCG036634.1	PREDICTED: protein NRT1/ PTR FAMILY 8.3 [Theobroma cacao]	-	-	-	-	GO:0044425//membrane part;GO:0031224//intrinsic component of membrane;GO:0016020//membrane	-	GO:1902578//single-organism localization;GO:0071702//organic substance transport;GO:0044765//single-organism transport;GO:0044699//single-organism process;GO:0051234//establishment of localization;GO:0006810//transport;GO:0051179//localization;GO:0071705//nitrogen compound transport;GO:0015833//peptide transport;GO:0042886//amide transport
CCG014307.1	PREDICTED: ADP-ribosylation factor-like protein 5 [Citrus sinensis]	-	-	-	-	GO:0005623//cell;GO:0016020//membrane;GO:0044464//cell part	GO:0097367//carbohydrate derivative binding;GO:1901363//heterocyclic compound binding;GO:0097159//organic cyclic compound binding;GO:0005488//binding;GO:0036094//small molecule binding;GO:0032550//purine ribonucleoside binding;GO:0001883//purine nucleoside binding;GO:0001882//nucleoside binding;GO:0032549//ribonucleoside binding	GO:0035556//intracellular signal transduction;GO:0044700//single organism signaling;GO:1902578//single-organism localization;GO:0051649//establishment of localization in cell;GO:0006886//intracellular protein transport;GO:0033036//macromolecule localization;GO:0050789//regulation of biological process;GO:0070727//cellular macromolecule localization;GO:0050794//regulation of cellular process;GO:00…
CCG023987.1	PREDICTED: alpha,alpha-trehalose-phosphate synthase [UDP-forming] 5 [Theobroma cacao]	Metabolism	Carbohydrate metabolism;Global and Overview	ko01100//Metabolic pathways;ko00500//Starch and sucrose metabolism	K16055	-	GO:0003824//catalytic activity;GO:0016740//transferase activity	GO:0044264//cellular polysaccharide metabolic process;GO:0065007//biological regulation;GO:0050789//regulation of biological process;GO:0008152//metabolic process;GO:0044238//primary metabolic process;GO:0009311//oligosaccharide metabolic process;GO:0071704//organic substance metabolic process;GO:0044042//glucan metabolic process;GO:0044262//cellular carbohydrate metabolic process;GO:0044699//sin…
CCG055537.1	PREDICTED: lipase-like PAD4 isoform X2 [Citrus sinensis]	-	-	-	-	-	GO:0003824//catalytic activity	-
CCG055572.1	PREDICTED: receptor-like protein kinase HAIKU2 [Prunus mume]	-	-	-	-	GO:0016020//membrane;GO:0031224//intrinsic component of membrane;GO:0044425//membrane part	GO:0016773//phosphotransferase activity, alcohol group as acceptor;GO:0036094//small molecule binding;GO:0032549//ribonucleoside binding;GO:0001883//purine nucleoside binding;GO:0097367//carbohydrate derivative binding;GO:1901363//heterocyclic compound binding;GO:0016301//kinase activity;GO:0001882//nucleoside binding;GO:0032550//purine ribonucleoside binding;GO:0016740//transferase activity;GO:0…	GO:0003006//developmental process involved in reproduction;GO:0044699//single-organism process;GO:0043412//macromolecule modification;GO:0009653//anatomical structure morphogenesis;GO:0009791//post-embryonic development;GO:0048731//system development;GO:0061458//reproductive system development;GO:0036211//protein modification process;GO:0032501//multicellular organismal process;GO:0006464//cellul…
CCG022711.1	PREDICTED: dnaJ homolog subfamily C GRV2 isoform X2 [Prunus mume]	-	-	-	-	GO:0044424//intracellular part;GO:0043227//membrane-bounded organelle;GO:0043226//organelle;GO:0098588//bounding membrane of organelle;GO:0044464//cell part;GO:0043231//intracellular membrane-bounded organelle;GO:0098805//whole membrane;GO:0005622//intracellular;GO:0043229//intracellular organelle;GO:0031090//organelle membrane;GO:0005737//cytoplasm;GO:0044444//cytoplasmic part;GO:0031984//organe…	-	GO:0003006//developmental process involved in reproduction;GO:0071840//cellular component organization or biogenesis;GO:1902578//single-organism localization;GO:0050896//response to stimulus;GO:1902582//single-organism intracellular transport;GO:0044765//single-organism transport;GO:0071702//organic substance transport;GO:0009606//tropism;GO:0008104//protein localization;GO:0016192//vesicle-media…
CCG022715.1	PREDICTED: syntaxin-32 [Citrus sinensis]	Genetic Information Processing	Folding, sorting and degradation	ko04130//SNARE interactions in vesicular transport	K08490	-	-	GO:0071702//organic substance transport;GO:0016043//cellular component organization;GO:0051179//localization;GO:0071840//cellular component organization or biogenesis;GO:0015031//protein transport;GO:0006810//transport;GO:0033036//macromolecule localization;GO:0051234//establishment of localization;GO:0009987//cellular process;GO:0045184//establishment of protein localization;GO:0061024//membrane…
CCG022720.2	PREDICTED: 3-hydroxyisobutyryl-CoA hydrolase-like protein 3, mitochondrial isoform X1 [Citrus sinensis]	Metabolism	Global and Overview;Carbohydrate metabolism;Metabolism of other amino acids;Amino acid metabolism	ko01100//Metabolic pathways;ko01200//Carbon metabolism;ko00280//Valine, leucine and isoleucine degradation;ko00410//beta-Alanine metabolism;ko00640//Propanoate metabolism	K05605	-	GO:0016787//hydrolase activity;GO:0003824//catalytic activity	-
CCG022722.1	PREDICTED: fe-S cluster assembly factor HCF101, chloroplastic isoform X2 [Citrus sinensis]	-	-	-	-	GO:0044422//organelle part;GO:0043227//membrane-bounded organelle;GO:0043226//organelle;GO:0043229//intracellular organelle;GO:0009536//plastid;GO:0044435//plastid part;GO:0005622//intracellular;GO:0005623//cell;GO:0044424//intracellular part;GO:0005737//cytoplasm;GO:0043231//intracellular membrane-bounded organelle;GO:0009532//plastid stroma;GO:0044464//cell part;GO:0044446//intracellular organe…	-	GO:0005982//starch metabolic process;GO:0065007//biological regulation;GO:1901362//organic cyclic compound biosynthetic process;GO:0044281//small molecule metabolic process;GO:0009893//positive regulation of metabolic process;GO:0044802//single-organism membrane organization;GO:0016108//tetraterpenoid metabolic process;GO:0009058//biosynthetic process;GO:0006733//oxidoreduction coenzyme metabolic…
CCG067612.1	PREDICTED: SART-1 family protein DOT2 isoform X1 [Jatropha curcas]	Genetic Information Processing	Transcription	ko03040//Spliceosome	K11984	GO:0043229//intracellular organelle;GO:0005622//intracellular;GO:0044464//cell part;GO:0043232//intracellular non-membrane-bounded organelle;GO:0043231//intracellular membrane-bounded organelle;GO:0005623//cell;GO:0044424//intracellular part;GO:0043228//non-membrane-bounded organelle;GO:0043227//membrane-bounded organelle;GO:0043226//organelle	-	GO:1903506//regulation of nucleic acid-templated transcription;GO:0031327//negative regulation of cellular biosynthetic process;GO:1902679//negative regulation of RNA biosynthetic process;GO:0060255//regulation of macromolecule metabolic process;GO:0031323//regulation of cellular metabolic process;GO:0048532//anatomical structure arrangement;GO:0009892//negative regulation of metabolic process;GO…
CCG055972.1	PREDICTED: protein TRAUCO [Jatropha curcas]	-	-	-	-	GO:0043229//intracellular organelle;GO:0044451//nucleoplasm part;GO:0031974//membrane-enclosed lumen;GO:0005654//nucleoplasm;GO:0031981//nuclear lumen;GO:0005634//nucleus;GO:0005622//intracellular;GO:1990234//transferase complex;GO:1902494//catalytic complex;GO:0043226//organelle;GO:0044422//organelle part;GO:0043231//intracellular membrane-bounded organelle;GO:0034708//methyltransferase complex;…	GO:0016741//transferase activity, transferring one-carbon groups;GO:0005488//binding;GO:0016740//transferase activity;GO:0044877//macromolecular complex binding;GO:0003824//catalytic activity;GO:0003682//chromatin binding	GO:0008152//metabolic process;GO:0032259//methylation;GO:0044238//primary metabolic process;GO:0008213//protein alkylation;GO:0036211//protein modification process;GO:0071840//cellular component organization or biogenesis;GO:0044767//single-organism developmental process;GO:0044707//single-multicellular organism process;GO:0022414//reproductive process;GO:0016570//histone modification;GO:0018193/…
CCG055998.1	PREDICTED: photosystem II 5 kDa protein, chloroplastic [Citrus sinensis]	-	-	-	-	GO:0044444//cytoplasmic part;GO:0043231//intracellular membrane-bounded organelle;GO:0009579//thylakoid;GO:0005623//cell;GO:0043226//organelle;GO:0043229//intracellular organelle;GO:0016020//membrane;GO:0043227//membrane-bounded organelle;GO:0044424//intracellular part;GO:0009536//plastid;GO:0005737//cytoplasm;GO:0005622//intracellular;GO:0044464//cell part	-	-
CCG056025.1	PREDICTED: protein DETOXIFICATION 42 [Citrus sinensis]	-	-	-	-	-	-	-
CCG056045.1	PREDICTED: xanthine dehydrogenase 1 isoform X1 [Citrus sinensis]	Metabolism;Cellular Processes	Global and Overview;Biosynthesis of other secondary metabolites;Transport and catabolism;Nucleotide metabolism	ko01100//Metabolic pathways;ko01110//Biosynthesis of secondary metabolites;ko01120//Microbial metabolism in diverse environments;ko00230//Purine metabolism;ko04146//Peroxisome;ko00232//Caffeine metabolism	K00106	-	GO:0051540//metal cluster binding;GO:0051536//iron-sulfur cluster binding;GO:0005488//binding;GO:0043169//cation binding;GO:0003824//catalytic activity;GO:0043167//ion binding;GO:0016491//oxidoreductase activity;GO:0016614//oxidoreductase activity, acting on CH-OH group of donors;GO:1901363//heterocyclic compound binding;GO:0016616//oxidoreductase activity, acting on the CH-OH group of donors, NA…	GO:0044699//single-organism process;GO:0008152//metabolic process;GO:0044710//single-organism metabolic process
CCG056046.1	PREDICTED: xanthine dehydrogenase 1 isoform X3 [Citrus sinensis]	Metabolism;Cellular Processes	Nucleotide metabolism;Biosynthesis of other secondary metabolites;Global and Overview;Transport and catabolism	ko01100//Metabolic pathways;ko01110//Biosynthesis of secondary metabolites;ko01120//Microbial metabolism in diverse environments;ko00230//Purine metabolism;ko04146//Peroxisome;ko00232//Caffeine metabolism	K00106	-	GO:1901265//nucleoside phosphate binding;GO:0036094//small molecule binding;GO:0016616//oxidoreductase activity, acting on the CH-OH group of donors, NAD or NADP as acceptor;GO:0043169//cation binding;GO:0046914//transition metal ion binding;GO:1901363//heterocyclic compound binding;GO:0097159//organic cyclic compound binding;GO:0016491//oxidoreductase activity;GO:0016614//oxidoreductase activity…	GO:0044699//single-organism process;GO:0044710//single-organism metabolic process;GO:0008152//metabolic process
CCG042707.1	PREDICTED: homeobox-leucine zipper protein ATHB-15 [Citrus sinensis]	-	-	-	-	GO:0043226//organelle;GO:0043231//intracellular membrane-bounded organelle;GO:0043229//intracellular organelle;GO:0044424//intracellular part;GO:0043227//membrane-bounded organelle;GO:0044464//cell part;GO:0005622//intracellular;GO:0005623//cell	GO:0003677//DNA binding;GO:0005488//binding;GO:0001071//nucleic acid binding transcription factor activity;GO:1901363//heterocyclic compound binding;GO:0003676//nucleic acid binding;GO:0097159//organic cyclic compound binding	GO:0044699//single-organism process;GO:0050793//regulation of developmental process;GO:0090627//plant epidermal cell differentiation;GO:0043933//macromolecular complex subunit organization;GO:0000904//cell morphogenesis involved in differentiation;GO:0048507//meristem development;GO:0010053//root epidermal cell differentiation;GO:0010087//phloem or xylem histogenesis;GO:0048856//anatomical struct…
CCG038410.1	PREDICTED: F-box protein CPR30 [Citrus sinensis]	-	-	-	-	-	-	-
CCG061234.2	microsomal oleate desaturase [Xanthoceras sorbifolium]	Metabolism	Lipid metabolism;Global and Overview	ko01212//Fatty acid metabolism;ko01040//Biosynthesis of unsaturated fatty acids	K10256	-	GO:0003824//catalytic activity;GO:0016705//oxidoreductase activity, acting on paired donors, with incorporation or reduction of molecular oxygen;GO:0016491//oxidoreductase activity	GO:0008152//metabolic process;GO:0044699//single-organism process;GO:0044710//single-organism metabolic process
CCG036030.1	PREDICTED: 7-hydroxymethyl chlorophyll a reductase, chloroplastic isoform X1 [Citrus sinensis]	Metabolism	Metabolism of cofactors and vitamins;Global and Overview	ko01100//Metabolic pathways;ko01110//Biosynthesis of secondary metabolites;ko00860//Porphyrin and chlorophyll metabolism	K18010	GO:0009536//plastid;GO:0043231//intracellular membrane-bounded organelle;GO:0005622//intracellular;GO:0005623//cell;GO:0043226//organelle;GO:0044464//cell part;GO:0043229//intracellular organelle;GO:0044444//cytoplasmic part;GO:0044424//intracellular part;GO:0005737//cytoplasm;GO:0043227//membrane-bounded organelle	GO:0043167//ion binding;GO:0051540//metal cluster binding;GO:0016491//oxidoreductase activity;GO:0005488//binding;GO:0003824//catalytic activity;GO:0043169//cation binding;GO:0016725//oxidoreductase activity, acting on CH or CH2 groups;GO:0052592//oxidoreductase activity, acting on CH or CH2 groups, with an iron-sulfur protein as acceptor	GO:0051186//cofactor metabolic process;GO:1901360//organic cyclic compound metabolic process;GO:0044237//cellular metabolic process;GO:0046483//heterocycle metabolic process;GO:0071704//organic substance metabolic process;GO:0015994//chlorophyll metabolic process;GO:0044710//single-organism metabolic process;GO:0006725//cellular aromatic compound metabolic process;GO:0009987//cellular process;GO:…
CCG036437.2	PREDICTED: CLK4-associating serine/arginine rich protein isoform X2 [Theobroma cacao]	-	-	-	-	-	-	-
CCG015336.2	PREDICTED: receptor-like serine/threonine-protein kinase SD1-6 [Citrus sinensis]	-	-	-	-	-	GO:0003824//catalytic activity;GO:0016740//transferase activity;GO:0016772//transferase activity, transferring phosphorus-containing groups	GO:0009987//cellular process
CCG038833.1	PREDICTED: D-2-hydroxyglutarate dehydrogenase, mitochondrial [Citrus sinensis]	-	-	-	-	GO:0043231//intracellular membrane-bounded organelle;GO:0043229//intracellular organelle;GO:0044424//intracellular part;GO:0043226//organelle;GO:0043227//membrane-bounded organelle;GO:0005623//cell;GO:0044464//cell part;GO:0005622//intracellular	GO:0016491//oxidoreductase activity;GO:1901265//nucleoside phosphate binding;GO:1901363//heterocyclic compound binding;GO:0016614//oxidoreductase activity, acting on CH-OH group of donors;GO:0000166//nucleotide binding;GO:0016616//oxidoreductase activity, acting on the CH-OH group of donors, NAD or NADP as acceptor;GO:0003824//catalytic activity;GO:0036094//small molecule binding;GO:0004457//lact…	GO:0044699//single-organism process;GO:0008152//metabolic process;GO:0044710//single-organism metabolic process
CCG038835.1	PREDICTED: CDK5RAP1-like protein isoform X2 [Citrus sinensis]	-	-	-	-	GO:0044424//intracellular part;GO:0005623//cell;GO:0044464//cell part;GO:0005622//intracellular	GO:0043169//cation binding;GO:0043167//ion binding;GO:0005488//binding;GO:0051540//metal cluster binding;GO:0003824//catalytic activity;GO:0051536//iron-sulfur cluster binding	GO:0044710//single-organism metabolic process;GO:0006796//phosphate-containing compound metabolic process;GO:0043412//macromolecule modification;GO:0044238//primary metabolic process;GO:0044711//single-organism biosynthetic process;GO:0008652//cellular amino acid biosynthetic process;GO:0042445//hormone metabolic process;GO:0007049//cell cycle;GO:0006082//organic acid metabolic process;GO:0046394…
CCG038848.1	FG-GAP repeat-containing protein [Theobroma cacao]	-	-	-	-	GO:0044424//intracellular part;GO:0043226//organelle;GO:0016020//membrane;GO:0005623//cell;GO:0044422//organelle part;GO:0043227//membrane-bounded organelle;GO:0005622//intracellular;GO:0043229//intracellular organelle;GO:0044464//cell part;GO:0043231//intracellular membrane-bounded organelle;GO:0031090//organelle membrane	GO:0003824//catalytic activity;GO:0016491//oxidoreductase activity;GO:0016903//oxidoreductase activity, acting on the aldehyde or oxo group of donors	GO:0043170//macromolecule metabolic process;GO:0043412//macromolecule modification;GO:0044267//cellular protein metabolic process;GO:0008152//metabolic process;GO:0009987//cellular process;GO:0019538//protein metabolic process;GO:0044710//single-organism metabolic process;GO:0071704//organic substance metabolic process;GO:0036211//protein modification process;GO:0044238//primary metabolic process…
CCG038866.1	PREDICTED: zinc finger CCCH domain-containing protein 44 [Theobroma cacao]	-	-	-	-	-	-	-
CCG038883.1	PREDICTED: histone H1 [Jatropha curcas]	-	-	-	-	GO:0005622//intracellular;GO:0043229//intracellular organelle;GO:0044424//intracellular part;GO:0044464//cell part;GO:0043226//organelle;GO:0005623//cell	GO:0003677//DNA binding;GO:1901363//heterocyclic compound binding;GO:0005488//binding;GO:0097159//organic cyclic compound binding;GO:0003676//nucleic acid binding	-
CCG038884.1	PREDICTED: nucleolin-like [Citrus sinensis]	-	-	-	-	-	-	-
CCG038937.1	Receptor-like protein 12 [Ananas comosus]	-	-	-	-	-	-	-
CCG038946.1	PREDICTED: 3-dehydroquinate synthase, chloroplastic [Jatropha curcas]	Metabolism	Amino acid metabolism;Global and Overview	ko01100//Metabolic pathways;ko01110//Biosynthesis of secondary metabolites;ko01130//Biosynthesis of antibiotics;ko01230//Biosynthesis of amino acids;ko00400//Phenylalanine, tyrosine and tryptophan biosynthesis	K01735	GO:0044446//intracellular organelle part;GO:0005737//cytoplasm;GO:0009536//plastid;GO:0043231//intracellular membrane-bounded organelle;GO:0005622//intracellular;GO:0044464//cell part;GO:0009532//plastid stroma;GO:0043227//membrane-bounded organelle;GO:0005623//cell;GO:0043226//organelle;GO:0043229//intracellular organelle;GO:0044424//intracellular part;GO:0044444//cytoplasmic part;GO:0031984//or…	GO:0016740//transferase activity;GO:0003824//catalytic activity	GO:1901661//quinone metabolic process;GO:1901576//organic substance biosynthetic process;GO:0008152//metabolic process;GO:0006733//oxidoreduction coenzyme metabolic process;GO:0008652//cellular amino acid biosynthetic process;GO:0042180//cellular ketone metabolic process;GO:0071704//organic substance metabolic process;GO:0009058//biosynthetic process;GO:0044283//small molecule biosynthetic proces…
CCG038011.1	CUE domain-containing 5 [Gossypium arboreum]	-	-	-	-	-	-	-
CCG038015.1	Pseudouridine synthase II [Corchorus capsularis]	-	-	-	-	-	GO:1901363//heterocyclic compound binding;GO:0003676//nucleic acid binding;GO:0005488//binding;GO:0003824//catalytic activity;GO:0016853//isomerase activity;GO:0016866//intramolecular transferase activity;GO:0097159//organic cyclic compound binding	GO:0006082//organic acid metabolic process;GO:0044237//cellular metabolic process;GO:1901360//organic cyclic compound metabolic process;GO:0006090//pyruvate metabolic process;GO:0034641//cellular nitrogen compound metabolic process;GO:0044281//small molecule metabolic process;GO:0016070//RNA metabolic process;GO:0006807//nitrogen compound metabolic process;GO:0044699//single-organism process;GO:0…
CCG038016.1	DUF707 domain-containing protein [Cephalotus follicularis]	-	-	-	-	-	-	-
[truncated: 528 more rows]
