# Supplementary material for: Identification of Chilling Accumulation-Associated Genes for Litchi Flowering by Transcriptome-Based Genome-Wide Association Studies
Source: Front Plant Sci. 2022 Feb 23;13:819188. doi: 10.3389/fpls.2022.819188 (PMC8905319; doi:10.3389/fpls.2022.819188)
Supplement: Supplementary file 8 [file Table_6.XLSX]

## Sheet: Sheet1
		SNP	CHR	Site	GeneID	Description
Associated genes involved in flowering regulation (31)	Photoperiod, circadian clock, light signaling pathway of flowering regulation (16)	rs12967	scaffold685	112169	CCG058352.1	probable zinc finger protein CONSTANS-LIKE 1-like (CO1)
		rs12975	scaffold685	114598	CCG058353.1	probable zinc finger protein CONSTANS-LIKE 1-like (CO1)
		rs95045	scaffold520	40735	CCG051351.1	probable zinc finger protein CONSTANS-LIKE 13 (CO13)
		rs4792	scaffold995	22447	CCG067620.1	probable zinc finger protein CONSTANS-LIKE 16 (CO16)
		rs38622	scaffold227	130467	CCG028841.1	gigantea (GI)
		rs88037	scaffold3142	262182	CCG038980.1	circadian clock-associated FKF1 (FKF1)
		rs88039	scaffold3142	262709
		rs15145	scaffold448	1569451	CCG048202.1	early flowering 4 like-4 protein (ELF4)
		rs15147	scaffold448	1570567
		rs33540	scaffold109	1390549	CCG005068.1	clock-associated PAS protein ZTL (ZTL)
		rs33547	scaffold109	1392035
		rs82936	scaffold1442	802419	CCG013580.2	clock-associated PAS protein ZTL (ZTL)
		rs59048	scaffold1449	182791	CCG013698.1	probable E3 ubiquitin-protein ligase COP1 (COP1)
		rs64777	scaffold2426	228619	CCG031190.1	probable E3 ubiquitin-protein ligase COP1 (COP1)
		rs64779	scaffold2426	229196
		rs64780	scaffold2426	229348
		rs64781	scaffold2426	230597
		rs48666	scaffold2332	425952	CCG029896.1	probable nuclear transcription factor Y subunit B-3 (NFYB3)
		rs15431	scaffold4027	33637	CCG045847.2	probable phytochrome C (PHYC)
		rs15434	scaffold4027	34273
		rs15435	scaffold4027	34277
		rs67579	scaffold1814	458125	CCG021941.1	probable phytochrome C (PHYC)
		rs67580	scaffold1814	458129
		rs67592	scaffold1814	467231
		rs73072	scaffold2641	180337	CCG033689.3	casein kinase II subunit alpha-2 (CKA2)
		rs50502	scaffold2224	125996	CCG028219.1	probable two-component response regulator-like APRR9 isoform X2 (APRR9)
	Vernalization pathway of flowering regulation (5)	rs75232	scaffold180	536529	CCG021557.1	FRIGIDA3b-1 (FRI3)
		rs71926	scaffold1038	467850	CCG003706.2	probable FRIGIDA-like protein 4a (FRI4)
		rs71927	scaffold1038	467858
		rs17184	scaffold1720	268448	CCG019682.1	SUPPRESSOR OF FRI4 (SUF4)
		rs11843	scaffold116	429032	CCG006818.1	probable B3 domain-containing transcription factor VRN1 isoform X1 (VRN1)
		rs93915	scaffold1188	442763	CCG007444.2	embryonic flower 2a (EMF2)
	Aging pathway of flowering regulation (4)	rs13948	scaffold1634	16411	CCG017709.1	squamosa promoter-binding protein 5 (SPL5)
		rs50101	scaffold560	376433	CCG053218.1	squamosa promoter-binding protein 12 (SPL12)
		rs67421	scaffold443	578210	CCG047869.1	squamosa promoter-binding protein 14 (SPL14)
		rs86749	scaffold4673	1388	CCG048984.2	squamosa promoter-binding protein 14 (SPL14)
	Others (6)	rs67197	scaffold3507	53600	CCG042033.1	probable protein ULTRAPETALA 1 (ULT1)
		rs56898	scaffold736	448054	CCG060116.1	probable protein ULTRAPETALA 1 (ULT1)
		rs11036	scaffold229	160989	CCG029021.2	Ubiquitin-conjugating enzyme E2 8 (UBC2)
		rs64574	scaffold847	264808	CCG063563.1	Ubiquitin-conjugating enzyme, E2 (UBC2)
		rs46859	scaffold949	160158	CCG066324.1	probable ubiquitin-conjugating enzyme E2-17 kDa (UBC2)
		rs83465	scaffold3033	226514	CCG037864.1	probable ubiquitin-like-specific protease ESD4 isoform X1 (ESD4)
Associated genes involved in plant hormone biosynthesis (23)	Auxin (1)	rs90219	scaffold1507	23746	CCG015050.1	probable IAA-amino acid hydrolase ILR1-like 5
	Cytokinin (1)	rs90200	scaffold2374	303443	CCG030382.1	Cytokinin oxidase
	Abscisic acid (3)	rs15008	scaffold448	1277561	CCG048171.1	LCYE
		rs83779	scaffold1233	726956	CCG008586.1	PSY
		rs83780	scaffold1233	726972
		rs83781	scaffold1233	727048
		rs83787	scaffold1233	729790
		rs83788	scaffold1233	730416
		rs73793	scaffold6108	43274	CCG055456.1	probable zeaxanthin epoxidase, chloroplastic
		rs73794	scaffold6108	44077
		rs73795	scaffold6108	44083
		rs73797	scaffold6108	44201
		rs73801	scaffold6108	46712
	Ethylene (9)	rs15684	scaffold2203	92756	CCG027883.1	Methylthioribose-1-phosphate isomerase
		rs542	scaffold4515	43395	CCG048318.1	probable aspartate aminotransferase, cytoplasmic-like
		rs1562	scaffold4318	46251	CCG047321.1	probable branched-chain-amino-acid aminotransferase 3, chloroplastic-like
		rs79762	scaffold8	53337	CCG062263.2	S-adenosylmethionine decarboxylase
		rs79766	scaffold8	53557
		rs35079	scaffold793	153722	CCG062059.1	S-adenosylmethionine synthetase
		rs35080	scaffold793	153731
		rs73755	scaffold4066	31683	CCG045946.1	SERINE ACETYLTRANSFERASE-106 family protein
		rs25965	scaffold1709	272784	CCG019399.1	probable serine acetyltransferase 1, chloroplastic-like
		rs72081	scaffold1420	141081	CCG013207.3	probable spermine synthase isoform X1
		rs38472	scaffold1215	303006	CCG008190.1	spermine synthase-like
	Jasmonic acid (7)	rs40581	scaffold79	70955	CCG061887.1	hydroperoxide lyase
		rs61248	scaffold2382	213361	CCG030510.1	probable 3-ketoacyl-CoA thiolase 2, peroxisomal
		rs72541	scaffold460	1748525	CCG048673.1	probable acyl-coenzyme A oxidase 2, peroxisomal isoform X2
		rs97583	scaffold2260	140798	CCG028755.1	probable acyl-coenzyme A oxidase 3, peroxisomal-like
		rs60157	scaffold1257	93229	CCG009077.1	probable acyl-coenzyme A oxidase 4, peroxisomal
		rs10841	scaffold3539	27990	CCG042227.1	probable lipoxygenase 6, chloroplastic
		rs98085	scaffold2531	66676	CCG032315.2	probable peroxisomal acyl-coenzyme A oxidase 1-like
	Salicylic acid (2)	rs13642	scaffold336	557274	CCG040672.1	probable phenylalanine ammonia-lyase
		rs40436	scaffold2492	188237	CCG031927.1	probable trans-cinnamate 4-monooxygenase
		rs40439	scaffold2492	191783
Associated genes involved in plant hormone signal transduction (27)	Auxin (7)	rs83729	scaffold1233	425924	CCG008564.1	auxin response factor 8
		rs63414	scaffold198	32065	CCG024350.1	auxin response factor, partial
		rs80219	scaffold998	134473	CCG067662.2	auxin response factor, partial
		rs72855	scaffold253	671972	CCG032238.1	probable auxin response factor 10
		rs86999	scaffold1557	418565	CCG016168.1	probable auxin transport protein BIG
		rs18172	scaffold1011	282056	CCG002962.1	probable auxin-binding protein ABP19a-like
		rs55214	scaffold3838	39868	CCG044339.1	Indole-3-acetic acid-amido synthetase GH3.10
	Cytokinin (1)	rs7375	scaffold933	33381	CCG065929.2	probable two-component response regulator ARR6
	Gibberellin (3)	rs42206	scaffold837	25511	CCG063197.1	probable DELLA protein GAIP-B
		rs24146	scaffold5	107845	CCG050380.1	probable gibberellin receptor GID1C-like isoform X1
		rs82145	scaffold1887	112561	CCG022993.1	probable G-protein coupled receptor 1
		rs82146	scaffold1887	112577
	Abscisic acid (8)	rs64408	scaffold147	355108	CCG014234.1	probable probable protein phosphatase 2C 2
		rs80365	scaffold1818	96712	CCG022044.1	probable probable protein phosphatase 2C 6
		rs80370	scaffold1818	99287
		rs42625	scaffold3268	51271	CCG039917.1	probable probable protein phosphatase 2C 23
		rs47	scaffold2131	435646	CCG026918.1	probable probable protein phosphatase 2C 27
		rs48	scaffold2131	435650
		rs41795	scaffold720	449423	CCG059706.1	probable probable protein phosphatase 2C 27
		rs26033	scaffold748	129633	CCG060477.3	probable probable protein phosphatase 2C 35
		rs26038	scaffold748	132385
		rs83396	scaffold3033	130827	CCG037848.1	probable probable protein phosphatase 2C 40
		rs15075	scaffold448	1361642	CCG048180.1	probable protein phosphatase 2C 77
	Ethylene (5)	rs26449	scaffold1273	16720	CCG009685.1	Ethylene insensitive 3 family protein
		rs22701	scaffold2256	38473	CCG028626.1	probable ethylene-insensitive protein 2
		rs87193	scaffold1661	184596	CCG018181.1	ethylene response 2 precursor
		rs10135	scaffold2113	43581	CCG026609.1	probable ethylene-responsive transcription factor RAP2-12 isoform X2
		rs57370	scaffold4246	1414	CCG047016.1	probable ethylene-responsive transcription factor RAP2-12 isoform X2
	Brassinosteroid (2)	rs39461	scaffold2723	6165	CCG034978.1	probable BES1/BZR1 homolog protein 2
		rs39462	scaffold2723	6202
		rs60254	scaffold1750	213452	CCG020486.1	probable BES1/BZR1 homolog protein 2
	Jasmonic acid (1)	rs44326	scaffold266	290483	CCG033966.1	probable jasmonic acid-amido synthetase JAR1 isoform X1
