# Supplementary material for: Identification of Chilling Accumulation-Associated Genes for Litchi Flowering by Transcriptome-Based Genome-Wide Association Studies
Source: Front Plant Sci. 2022 Feb 23;13:819188. doi: 10.3389/fpls.2022.819188 (PMC8905319; doi:10.3389/fpls.2022.819188)
Supplement: Supplementary file 9 [file Table_7.XLSX]

## Sheet: Sheet1
Flowering-related CAGs
P-value	R2	Description	Name	GeneID	LC01.Known.gtf.sample.fpkm	LC02.Known.gtf.sample.fpkm	LC03.Known.gtf.sample.fpkm	LC04.Known.gtf.sample.fpkm	LC05.Known.gtf.sample.fpkm	LC06.Known.gtf.sample.fpkm	LC07.Known.gtf.sample.fpkm	LC08.Known.gtf.sample.fpkm	LC09.Known.gtf.sample.fpkm	LC10.Known.gtf.sample.fpkm	LC11.Known.gtf.sample.fpkm	LC12.Known.gtf.sample.fpkm	LC13.Known.gtf.sample.fpkm	LC14.Known.gtf.sample.fpkm	LC15.Known.gtf.sample.fpkm	LC16.Known.gtf.sample.fpkm	LC17.Known.gtf.sample.fpkm	LC18.Known.gtf.sample.fpkm	LC19.Known.gtf.sample.fpkm	LC20.Known.gtf.sample.fpkm	LC21.Known.gtf.sample.fpkm	LC22.Known.gtf.sample.fpkm	LC23.Known.gtf.sample.fpkm	LC24.Known.gtf.sample.fpkm	LC25.Known.gtf.sample.fpkm	LC26.Known.gtf.sample.fpkm	LC27.Known.gtf.sample.fpkm	LC28.Known.gtf.sample.fpkm	LC29.Known.gtf.sample.fpkm	LC30.Known.gtf.sample.fpkm	LC31.Known.gtf.sample.fpkm	LC32.Known.gtf.sample.fpkm	LC33.Known.gtf.sample.fpkm	LC34.Known.gtf.sample.fpkm	LC35.Known.gtf.sample.fpkm	LC36.Known.gtf.sample.fpkm	LC37.Known.gtf.sample.fpkm	LC38.Known.gtf.sample.fpkm	LC39.Known.gtf.sample.fpkm	LC40.Known.gtf.sample.fpkm	LC42.Known.gtf.sample.fpkm	LC43.Known.gtf.sample.fpkm	LC44.Known.gtf.sample.fpkm	LC45.Known.gtf.sample.fpkm	LC46.Known.gtf.sample.fpkm
2.20264e-07	0.263584	PREDICTED: zinc finger protein CONSTANS-LIKE 1-like [Gossypium arboreum]	CO1	CCG058352.1	81.5689	60.9267	56.9091	85.5299	87.1867	72.1551	53.1649	56.5282	61.0019	53.7925	63.8153	72.3252	75.3976	70.543	122.017	110.522	93.642	113.379	96.2267	72.0094	105.025	23.4648	59.8494	97.0745	45.114	28.7897	80.6605	60.1204	30.7723	37.1296	14.8198	83.7882	26.6316	78.6773	45.1286	50.6819	96.3104	69.6918	39.1584	5.2591	33.6143	29.0244	24.1416	77.1431	68.7979
0.291817	0.00145313	PREDICTED: zinc finger protein CONSTANS-LIKE 1-like [Gossypium arboreum]	CO1	CCG058353.1	25.6471	25.4723	16.6667	20.1597	28.8886	29.3312	13.9292	21.1635	20.9335	15.296	15.4118	16.3424	24.3511	21.0951	32.4886	35.2972	38.0293	27.7014	28.2174	26.4946	27.5383	14.7312	29.1538	27.1945	20.3661	11.3634	28.9033	25.4848	9.80733	14.0256	26.6092	23.1362	11.8194	39.7438	13.0503	11.8556	41.5902	14.9037	16.2522	9.77245	16.9056	19.3165	10.3716	35.0056	18.0654
0.587725	-0.00825173	PREDICTED: zinc finger protein CONSTANS-LIKE 13 [Citrus sinensis]	CO13	CCG051351.1	2.00137	4.30317	3.93553	1.97641	2.27254	2.54029	3.8211	3.31476	2.31235	2.49864	3.115	2.09124	7.41753	5.10522	5.02245	2.98019	7.73533	5.64075	3.28144	2.06917	5.53439	3.49999	2.28499	7.38529	3.46525	4.41166	4.71342	4.04659	3.5502	3.70725	3.16249	5.34495	4.46897	4.81579	3.35802	3.44765	3.14602	3.00841	4.30891	5.53095	2.74703	2.82592	4.84039	5.53189	6.66725
0.0954971	0.0209696	PREDICTED: zinc finger protein CONSTANS-LIKE 16 [Theobroma cacao]	CO16	CCG067620.1	14.6063	11.9162	15.8547	12.7998	24.9388	27.8294	20.2618	19.5688	15.9259	4.7268	24.395	24.8692	22.9264	18.6799	14.8277	12.6149	11.7442	11.5604	38.144	30.3732	17.3133	19.6019	30.0409	11.2531	16.3707	12.8348	52.057	15.5423	35.2095	42.4327	49.3576	43.4328	17.7025	10.4863	23.7856	42.8552	30.5837	34.9924	43.0219	40.6546	36.9108	50.0832	33.0338	31.7165	36.1869
0.913819	-0.0116245	gigantea [Dimocarpus longan]	GI	CCG028841.1	139.577	92.397	167.191	136.589	126.595	231.178	119.952	66.8281	75.1701	133.042	102.185	150.296	88.5238	283.773	109.205	139.281	99.3876	132.738	83.5516	136.36	240.55	212.206	329.754	170.133	175.666	167.311	219.213	208.972	260.629	283.451	94.3657	76.4831	271.793	116.362	149.511	119.376	127.215	107.925	242.172	356.635	84.9432	76.4118	121.214	54.4636	47.9323
1.05617e-06	0.236764	circadian clock-associated FKF1 [Dimocarpus longan]	FKF1	CCG038980.1	73.8062	50.3408	42.402	71.1333	40.6895	51.9476	79.3374	66.602	48.414	68.8056	61.9111	66.6199	35.4644	71.6769	53.9162	56.0481	37.0417	71.4841	54.0561	48.3843	57.7366	26.6525	106.8	67.7541	29.3345	25.104	49.1672	56.5436	36.6978	40.8884	1.23161	52.9082	20.3864	77.6478	30.4435	59.0612	59.036	67.6519	27.7477	3.52796	14.8486	12.1035	22.632	16.1592	18.7119
0.00414107	0.0820261	early flowering 4 like-4 protein [Dimocarpus longan]	ELF4	CCG048202.1	14.8933	15.1146	21.7734	36.9088	24.7446	22.1438	19.7544	25.4883	15.9052	18.3816	26.9877	20.8762	19.913	15.956	16.4735	8.4659	9.79405	17.9119	7.15954	9.37445	13.9293	6.80851	21.3792	26.8904	17.9305	12.769	14.0471	8.90322	8.35612	11.7053	2.76763	23.0145	5.60029	8.44008	7.95832	7.74497	14.1935	14.7674	4.43593	4.9431	5.46747	12.2447	4.5722	7.84145	9.89263
0.105019	0.019212	clock-associated PAS protein ZTL [Dimocarpus longan]	ZTL	CCG005068.1	41.9938	36.5269	29.9555	36.3213	29.5697	40.7999	36.1466	35.8014	34.3075	22.0413	29.6254	31.8254	35.142	20.2315	32.1109	29.7362	29.8606	25.6342	30.4305	26.11	33.6527	30.265	43.9903	63.3771	33.1916	29.3951	54.7117	25.4422	35.4863	43.723	26.3386	52.1685	41.5194	41.7291	42.6208	47.3577	39.1186	37.3273	46.2763	27.2745	42.5508	37.4948	36.5552	40.0207	44.4366
2.18205e-06	0.224061	clock-associated PAS protein ZTL [Dimocarpus longan]	ZTL	CCG013580.2	36.3474	29.8305	42.8768	33.6036	55.6819	56.6255	35.438	36.6345	32.5269	38.0058	36.0662	32.3441	47.5494	35.885	28.5415	34.229	29.6124	33.4836	33.799	45.4382	27.6499	46.9279	55.0721	59.1969	43.8006	46.4277	65.9391	49.993	48.4398	60.0629	63.9541	44.567	57.8504	38.4518	46.9737	54.3683	62.5486	43.1085	63.1006	64.0097	62.9014	53.0981	59.9374	45.9205	44.3318
2.60293e-10	0.369341	PREDICTED: E3 ubiquitin-protein ligase COP1 [Citrus sinensis]	COP1	CCG013698.1	3.30303	23.9968	22.2143	8.79314	11.7692	29.2967	9.82003	6.81744	7.79594	2.88821	7.65887	6.13156	22.0861	21.1176	6.06041	6.51004	2.99291	5.08168	3.83173	27.2945	1.67121	18.1147	22.3386	4.8101	12.5007	15.8661	16.7333	6.27337	16.459	14.0362	41.224	2.55775	15.5572	6.95546	7.90412	5.56336	3.99496	4.73707	16.6008	35.913	33.9089	19.1909	30.9215	6.99871	4.58572
9.31504e-11	0.384145	PREDICTED: E3 ubiquitin-protein ligase COP1 [Citrus sinensis]	COP1	CCG031190.1	27.5567	18.4205	20.3376	46.9037	43.4796	21.0481	44.4489	45.4193	40.2111	34.2015	36.9416	35.3094	14.9122	24.0905	39.6226	30.2487	33.0764	49.5951	34.1711	21.7346	33.8481	22.7854	25.6445	40.2003	19.4319	17.3114	15.6845	27.59	26.6626	22.2592	9.4137	37.8654	16.5787	34.1066	34.092	37.1391	26.3457	30.7999	21.4645	3.60203	27.0423	15.0074	23.5662	32.4503	39.1942
2.11597e-07	0.264259	PREDICTED: nuclear transcription factor Y subunit B-3 [Vitis vinifera]	NFYB3	CCG029896.1	33.1248	26.0947	14.6944	28.9888	38.6334	33.2898	11.923	20.4665	27.4281	19.3575	18.8896	22.155	5.69649	19.4908	34.4822	37.6358	47.5669	26.5319	20.6111	20.1725	21.3388	35.0394	16.9612	20.8247	21.016	20.2818	20.0597	51.2286	28.7236	13.3387	2.61766	25.1497	14.6845	29.8737	31.7485	13.0605	14.8942	16.2116	14.5025	7.83002	18.6238	11.1038	15.4713	33.9102	39.2613
6.93837e-08	0.282802	PREDICTED: phytochrome C [Citrus sinensis]	PHYC	CCG045847.2	17.6697	8.69194	11.0811	20.2444	22.855	10.5652	22.1623	19.051	15.851	21.6605	16.9437	21.5376	11.8856	7.35122	13.9612	15.6967	14.9574	16.2431	14.902	8.58836	16.5543	13.1879	12.0292	15.4437	9.24448	10.6459	8.48857	17.7363	10.341	12.1722	10.9837	21.6733	16.1647	23.7765	17.7121	21.3671	27.5778	21.0079	12.0407	7.40609	11.2183	9.57239	10.4334	11.4008	20.8412
1.01518e-14	0.501686	PREDICTED: phytochrome C [Citrus sinensis]	PHYC	CCG021941.1	4.71764	8.98877	9.2233	3.57715	5.0501	8.42559	5.4775	4.51486	6.38954	4.05008	5.77271	6.274	8.78002	9.35148	4.20071	3.84365	5.11077	2.45904	3.08377	9.43521	2.81051	11.8686	8.38695	4.14068	9.03635	8.56249	8.42295	2.7371	11.6558	11.4597	34.139	3.62491	13.4896	2.7428	4.75379	4.40972	3.0051	4.37455	14.9346	20.9496	9.0126	10.421	7.82061	4.73652	4.64084
3.50278e-07	0.255736	casein kinase II subunit alpha-2 [Cajanus cajan]	CKA2	CCG033689.3	64.7663	40.3784	12.9211	39.0845	50.8871	26.6506	71.7838	57.1324	56.6777	38.5379	64.7821	54.9482	69.4086	56.7137	54.9669	71.0505	57.9711	83.5127	54.8414	69.5847	32.7845	25.4669	61.3462	68.0101	30.8282	28.3476	25.4759	20.4748	19.5812	25.7704	11.0111	60.6478	22.4605	71.4104	49.7875	67.7819	66.6274	70.16	28.2197	9.16976	34.3864	32.4319	31.5422	59.1505	76.696
1.58821e-07	0.269072	PREDICTED: two-component response regulator-like APRR9 isoform X2 [Citrus sinensis]	APRR9	CCG028219.1	95.1408	29.9232	7.4767	22.3384	93.1429	49.7428	52.4658	52.2266	43.4761	32.0804	68.9769	67.9277	39.9776	36.6367	59.5329	80.1185	78.4669	104.54	93.0667	64.322	33.9026	55.9287	57.7736	67.7021	45.2059	53.5307	70.2323	51.1144	50.2391	52.8376	11.6522	113.742	68.225	97.4742	115.521	168.175	158.514	122.511	77.9671	11.4627	30.0296	33.5058	24.6572	49.1324	64.9884
3.54795e-11	0.397749	FRIGIDA3b-1 [Dimocarpus longan]	FRI3	CCG021557.1	228.134	117.999	103.797	194.453	205.92	119.529	204.66	247.746	218.154	213.38	213.211	204.997	113.168	132.467	179.458	160.823	148.931	166.602	214.102	130.6	168.244	87.8345	132.216	192.817	84.9295	78.9479	154.542	167.419	101.173	112.145	32.7129	212.712	106.83	159.477	132.7	188.796	167.968	158.783	104.96	25.5955	108.725	107.713	94.8372	167.134	153.746
3.75048e-06	0.21446	PREDICTED: FRIGIDA-like protein 4a [Citrus sinensis]	FRI4	CCG003706.2	149.451	144.462	118.318	175.939	170.461	158.833	128.355	125.323	136.134	99.8717	144.331	131.06	157.455	119.177	140.775	187.352	136.987	175.82	178.032	228.922	145.992	147.084	198.51	186.968	103.98	102.957	234.42	148.129	144.332	138.097	53.3155	216.273	106.343	130.246	126.88	251.498	268.818	145.931	123.348	67.5299	116.502	215.11	98.4253	218.077	214.239
0.0029121	0.0889608	SUPPRESSOR OF FRI4 [Dimocarpus longan]	SUF4	CCG019682.1	46.429	37.4441	38.9739	48.9597	66.6158	45.8154	39.5794	31.3939	32.8473	37.6526	40.0386	36.7006	45.8377	47.7298	39.8791	43.1863	51.8773	61.3323	51.767	49.1202	58.6107	54.2503	48.5138	48.057	37.2782	38.363	56.9097	61.2532	55.8152	48.222	33.1312	56.2896	36.7293	45.7447	52.296	47.0931	74.004	72.3854	60.7219	41.2047	36.9987	52.0062	30.8786	64.1559	46.2989
5.41576e-12	0.423413	PREDICTED: B3 domain-containing transcription factor VRN1 isoform X1 [Citrus sinensis]	VRN1	CCG006818.1	31.8873	23.7892	6.74015	26.582	33.2649	14.1898	31.041	33.5789	24.504	22.2948	38.6149	33.5812	34.6499	24.2053	26.7148	29.8578	22.093	25.4685	28.3105	21.8072	22.412	16.0969	27.7494	13.9547	20.7092	19.2453	15.91	17.4897	11.8329	17.1016	2.64683	38.9671	14.7704	26.4928	33.038	34.6548	29.0257	26.0148	19.8057	6.70189	12.3276	15.3887	15.2666	36.7876	30.1729
4.72063e-09	0.325746	embryonic flower 2a [Dimocarpus longan]	EMF2	CCG007444.2	35.2826	34.1921	16.4194	28.3952	28.5728	18.2347	35.7144	32.637	33.253	32.4721	34.7728	25.6441	37.0061	21.3481	45.5159	38.4222	37.7054	41.9827	31.2723	30.0553	34.0947	15.6704	31.9966	29.1298	3.87018	2.70988	21.5046	16.2919	18.774	17.45	3.80854	33.2127	12.4597	24.8134	25.5146	43.306	38.888	38.5379	14.7444	2.70768	29.0362	15.857	37.3832	35.452	29.0831
1.33434e-07	0.271979	squamosa promoter-binding protein 5 [Citrus clementina]	SPL5	CCG017709.1	48.0133	18.4294	3.45314	21.5174	77.7877	33.9062	69.5792	73.9887	73.9351	61.0407	70.1177	70.6167	66.7509	25.3459	42.8697	60.649	58.0192	55.3725	50.255	52.6884	21.44	37.8041	27.5723	66.416	29.3398	30.4781	33.9917	39.958	28.7378	30.6895	3.7562	53.824	35.2178	67.0492	80.4041	46.5319	42.539	62.3486	33.0283	1.97715	40.5729	38.1246	35.6806	75.1834	62.6997
3.63964e-10	0.364438	squamosa promoter-binding protein 12 [Citrus clementina]	SPL12	CCG053218.1	41.6348	30.4789	15.0065	38.8965	35.5439	24.1088	40.7847	36.3497	33.6125	32.3441	43.1592	39.3261	42.5459	49.0902	34.1966	36.4449	38.6347	41.6757	44.0267	31.2023	30.2532	31.1611	26.1312	17.1517	24.7635	25.6614	32.6859	32.2062	17.4577	24.9663	13.3047	37.8492	33.9764	25.687	37.2151	44.9788	32.468	43.2329	30.1308	14.0243	26.5069	27.545	27.611	41.0211	36.5875
4.0093e-12	0.427419	squamosa promoter-binding protein 14 [Citrus clementina]	SPL14	CCG047869.1	18.514	19.5188	42.5227	18.2742	19.2269	35.2173	19.1276	22.9934	22.5078	19.6936	23.0595	16.191	28.2453	13.2308	22.7573	16.3349	17.6739	18.5167	15.5718	15.7204	11.8626	41.656	15.682	17.5739	28.98	33.2011	39.5632	31.6171	27.6634	34.674	65.9289	18.6323	42.0938	17.3903	20.1633	14.162	17.8458	13.3952	35.1815	38.3623	48.1717	49.1028	46.5913	31.163	16.0634
2.00745e-05	0.18409	squamosa promoter-binding protein 14 [Citrus clementina]	SPL14	CCG048984.2	57.9567	48.7649	37.078	43.9292	52.8815	31.2763	52.5253	53.391	59.3645	62.7677	49.7516	52.1733	75.9827	46.4599	63.9917	49.1656	55.5697	47.0243	45.9141	41.8453	37.4878	33.5377	48.4582	46.3899	22.649	25.0475	31.7005	36.0758	25.0856	34.177	22.0931	44.9092	31.7011	50.242	51.6007	65.747	44.8614	54.8113	33.8997	19.498	48.6649	40.6756	45.5693	85.0333	53.0326
4.82166e-08	0.288762	PREDICTED: protein ULTRAPETALA 1 [Citrus sinensis]	ULT1	CCG042033.1	28.7227	11.0633	11.9206	25.2095	25.8185	12.8073	30.9191	26.0501	23.1196	19.0393	30.6867	18.3484	9.89131	9.36393	6.72419	21.7081	31.4597	20.1677	15.0571	12.1146	25.5309	6.53857	14.3026	20.5605	15.8964	9.18019	15.8686	18.6893	10.0316	7.2888	1.15694	15.8472	13.2827	30.2432	14.3208	16.0066	24.5578	31.6594	8.65062	1.72503	12.123	12.9676	23.2771	27.7397	13.8414
0.00151196	0.101829	PREDICTED: protein ULTRAPETALA 1 [Citrus sinensis]	ULT1	CCG060116.1	4.35694	14.9138	11.4743	8.87274	10.3985	9.33278	12.5852	14.394	25.9379	16.0146	7.92069	15.3258	24.6572	15.2106	15.2614	2.3015	4.88192	14.1891	20.3893	27.7855	2.3978	23.1497	14.3385	11.0829	14.1884	13.934	13.4186	6.32224	21.2136	18.91	21.2481	22.6271	13.6701	15.0026	22.2707	21.5973	12.017	4.10898	23.6896	16.7906	14.6744	10.9962	20.2109	7.10922	11.4655
8.96217e-11	0.384695	Ubiquitin-conjugating enzyme E2 8 [Glycine soja]	UBC2	CCG029021.2	74.2513	99.5661	42.737	101.504	112.04	45.4446	72.2811	56.8144	63.2556	60.395	62.9681	69.68	80.6274	61.935	106.316	91.8749	99.0861	101.905	140.3	94.21	105.995	41.2981	86.4729	98.3568	34.5227	40.7296	39.933	77.6934	28.8763	48.99	0	125.274	36.5546	85.6027	63.6162	86.9283	66.9724	106.38	35.656	2.36624	81.6747	36.9966	62.9085	71.3871	120.532
5.56467e-09	0.323188	Ubiquitin-conjugating enzyme, E2 [Corchorus capsularis]	UBC2	CCG063563.1	37.2437	86.0686	45.4999	21.5989	35.2723	49.4946	25.6414	30.1476	21.8945	27.9178	27.2011	30.2047	85.547	51.6904	24.0706	19.74	22.4221	23.6967	27.3483	50.1344	26.3593	50.9304	62.5535	24.6774	53.1526	47.1706	78.4042	23.6136	29.6432	51.0412	102.476	53.1283	56.0176	28.2331	35.7232	32.0115	36.7135	34.0056	62.6437	62.4855	61.2818	77.2068	70.3363	37.9599	24.0583
0.000279684	0.134565	PREDICTED: ubiquitin-conjugating enzyme E2-17 kDa [Prunus mume]	UBC2	CCG066324.1	188.808	191.778	107.938	81.4584	144.172	102.091	140.899	101.854	115.83	123.146	120.628	141.909	110.54	124.51	195.924	163.924	153.361	197.599	142.42	156.803	183.397	86.4798	109.082	69.8986	69.5223	87.1364	106.493	143.056	81.637	67.7764	68.9126	139.302	96.7734	106.694	117.382	95.0617	64.1602	96.9179	66.0117	54.4539	117.388	107.926	95.7179	201.298	74.4006
0.000249656	0.136743	PREDICTED: ubiquitin-like-specific protease ESD4 isoform X1 [Citrus sinensis]	ESD4	CCG037864.1	23.3559	27.5722	14.315	15.8641	36.6054	30.0242	35.9732	43.6753	45.3255	18.7936	45.7397	22.3315	35.1814	28.7512	22.0473	27.2442	34.6122	25.7987	23.5249	38.2452	17.1052	20.1713	20.5894	18.8091	26.2682	24.2197	28.2901	23.9909	22.2828	26.1492	9.215	23.9947	21.8609	25.953	20.9086	26.0081	43.0654	44.1753	25.5289	7.15265	30.4517	15.4383	19.4379	15.5449	19.8931
Plant hormone biosynthesis-related CAGs
P-value	R2	Description	Plant hormones	GeneID	LC01.Known.gtf.sample.fpkm	LC02.Known.gtf.sample.fpkm	LC03.Known.gtf.sample.fpkm	LC04.Known.gtf.sample.fpkm	LC05.Known.gtf.sample.fpkm	LC06.Known.gtf.sample.fpkm	LC07.Known.gtf.sample.fpkm	LC08.Known.gtf.sample.fpkm	LC09.Known.gtf.sample.fpkm	LC10.Known.gtf.sample.fpkm	LC11.Known.gtf.sample.fpkm	LC12.Known.gtf.sample.fpkm	LC13.Known.gtf.sample.fpkm	LC14.Known.gtf.sample.fpkm	LC15.Known.gtf.sample.fpkm	LC16.Known.gtf.sample.fpkm	LC17.Known.gtf.sample.fpkm	LC18.Known.gtf.sample.fpkm	LC19.Known.gtf.sample.fpkm	LC20.Known.gtf.sample.fpkm	LC21.Known.gtf.sample.fpkm	LC22.Known.gtf.sample.fpkm	LC23.Known.gtf.sample.fpkm	LC24.Known.gtf.sample.fpkm	LC25.Known.gtf.sample.fpkm	LC26.Known.gtf.sample.fpkm	LC27.Known.gtf.sample.fpkm	LC28.Known.gtf.sample.fpkm	LC29.Known.gtf.sample.fpkm	LC30.Known.gtf.sample.fpkm	LC31.Known.gtf.sample.fpkm	LC32.Known.gtf.sample.fpkm	LC33.Known.gtf.sample.fpkm	LC34.Known.gtf.sample.fpkm	LC35.Known.gtf.sample.fpkm	LC36.Known.gtf.sample.fpkm	LC37.Known.gtf.sample.fpkm	LC38.Known.gtf.sample.fpkm	LC39.Known.gtf.sample.fpkm	LC40.Known.gtf.sample.fpkm	LC42.Known.gtf.sample.fpkm	LC43.Known.gtf.sample.fpkm	LC44.Known.gtf.sample.fpkm	LC45.Known.gtf.sample.fpkm	LC46.Known.gtf.sample.fpkm
6.66594e-10	0.355496	PREDICTED: IAA-amino acid hydrolase ILR1-like 5 [Ipomoea nil]	IAA	CCG015050.1	58.0999	30.4208	31.3103	61.3131	47.6053	23.6876	60.7502	54.2266	82.535	35.4001	60.1042	61.3096	22.6088	54.392	70.5616	64.6905	54.9055	67.5486	55.8792	27.4341	45.4059	36.7316	52.7247	15.7109	16.8235	11.5656	19.8729	56.1565	40.9637	37.3775	2.43986	34.2426	20.4986	45.4387	74.7009	45.6237	37.6241	59.1622	31.7871	1.5964	63.3688	41.9746	59.5498	48.5926	77.8613
1.17272e-08	0.311482	Cytokinin oxidase [Theobroma cacao]	CTK	CCG030382.1	0.798546	4.78505	3.9031	1.63315	4.24034	13.5789	7.02756	0	5.54256	1.43554	8.69209	3.51454	4.06808	4.87622	2.5837	8.22341	14.7117	6.75821	4.78407	32.9905	26.2157	16.6636	8.62738	8.62608	23.6193	12.7077	24.473	31.1306	11.2562	18.7543	9.56973	13.8181	14.535	3.28169	8.67591	10.2027	0.677541	10.9255	18.2752	15.7657	3.90054	10.3342	5.00426	10.7255	4.39203
7.86559e-07	0.241872	LCYE [Citrus maxima]	ABA	CCG048171.1	75.4473	26.8831	9.78189	80.5717	39.5475	31.8769	73.2302	51.7921	89.9845	39.1531	45.4877	42.9799	26.4482	29.6048	45.9386	59.8176	57.5194	31.8641	58.699	18.1484	34.6457	36.3792	34.9655	50.9524	32.7375	30.648	30.7289	23.8831	23.5831	32.1822	9.34926	52.6961	24.0103	64.0522	50.4708	60.4584	51.7349	56.5126	33.7968	10.2746	88.2817	29.2377	91.3765	41.3481	46.9917
1.41963e-08	0.308451	PSY [Citrus maxima]	ABA	CCG008586.1	444.305	370.401	258.795	318.069	271.203	206.341	444.236	408.277	539.369	494.117	396.443	432.108	312.876	205.438	217.62	404.484	396.089	322.736	259.434	250.733	377.017	264.812	530.919	545.716	341.987	313.306	195.176	289.967	352.649	367.197	179.27	374.275	438.386	576.698	462.61	230.243	493.315	422.21	277.277	174.082	769.91	180.27	743.37	477.224	499.475
1.76074e-07	0.267345	PREDICTED: zeaxanthin epoxidase, chloroplastic [Ricinus communis]	ABA	CCG055456.1	201.345	66.103	26.1565	145.423	180.213	128.762	255.174	253.539	160.622	141.875	154.531	167.252	76.0534	152.69	131.204	150.111	119.835	96.3077	89.7523	73.2679	97.8672	100.589	190.659	251.07	118.863	95.3895	69.4709	83.072	135.815	131.564	36.0523	122.151	89.1042	303.816	192.463	106.181	177.401	145.137	102.301	9.89515	76.3325	36.6507	77.4591	87.5113	82.4351
0.0561788	0.0309694	Methylthioribose-1-phosphate isomerase [Morus notabilis]	ETH	CCG027883.1	9.52339	8.62172	8.4024	7.40302	7.26978	6.26616	10.2507	8.78235	8.04964	17.7256	10.0514	12.0077	12.0774	6.43238	11.3344	4.02074	9.97998	6.67052	10.3253	7.9668	7.70045	16.5283	6.86612	6.91696	8.07879	4.41866	13.1886	7.0191	13.8251	12.9667	5.52825	11.6349	10.146	7.28367	8.69645	9.30368	8.18903	7.32865	8.97916	4.71579	6.25164	16.38	7.81597	11.3956	10.2962
0.0345701	0.0403216	PREDICTED: aspartate aminotransferase, cytoplasmic-like [Populus euphratica]	ETH	CCG048318.1	29.5674	13.2662	10.0197	23.0253	20.619	20.7195	17.9043	21.1949	28.1513	11.3523	18.3889	17.816	18.7606	15.4176	11.2993	13.2551	20.5419	9.98235	8.69202	24.7289	20.1438	25.458	33.7989	15.8813	23.1845	13.9201	29.9792	22.0873	25.3257	18.4883	19.5075	20.9297	13.4726	15.0641	12.5817	15.2433	33.173	13.1047	21.9593	26.6336	22.3544	25.0824	22.0586	16.9886	11.885
4.70431e-10	0.36066	PREDICTED: branched-chain-amino-acid aminotransferase 3, chloroplastic-like [Citrus sinensis]	ETH	CCG047321.1	61.5276	25.8923	2.06514	24.4355	44.0408	23.1198	48.1022	63.7376	50.5213	60.0039	59.7652	69.9976	56.1157	53.1131	66.8479	62.7807	53.9101	61.4092	51.5698	43.5325	25.711	21.8907	50.5797	48.2986	23.8032	23.6529	23.7713	34.3395	28.6415	32.9586	0	49.4085	20.8237	37.0814	41.6731	46.1754	39.0014	63.2154	22.5165	1.29478	23.1983	29.1871	27.2532	51.4375	58.3962
7.13001e-09	0.319316	S-adenosylmethionine decarboxylase [Citrus sinensis]	ETH	CCG062263.2	49.3363	66.1878	38.6625	65.0988	50.6882	48.4869	83.0915	65.6794	59.3336	44.9803	66.4023	59.8058	53.3048	64.478	54.9076	56.0292	61.64	53.7559	32.1081	60.9985	51.0366	54.1998	37.2276	70.2179	39.4103	37.0088	45.0638	48.9014	53.0432	45.4354	15.6692	71.2224	85.7865	64.7262	77.6537	57.9285	83.5994	76.6234	38.9199	20.3094	26.7931	50.9034	31.3682	54.8344	79.6323
0.0598705	0.0297556	S-adenosylmethionine synthetase [Litchi chinensis]	ETH	CCG062059.1	69.8826	87.4558	69.6869	49.7196	53.6403	76.5158	103.438	111.176	314.491	107.77	225.891	51.3353	305.196	102.268	135.903	232.189	699.176	238.867	225.394	162.103	174.827	416.636	79.6111	63.2075	48.4877	91.4296	86.6306	401.142	243.508	71.533	111.75	228.17	291.04	121.89	431.541	233.693	82.2168	176.686	160.078	150.577	142.949	110.129	95.738	273.623	173.172
3.75119e-11	0.396971	SERINE ACETYLTRANSFERASE-106 family protein [Populus trichocarpa]	ETH	CCG045946.1	0	15.0466	13.1311	20.9248	8.08091	10.8519	8.69267	5.0616	2.99833	24.3316	5.39405	9.83756	23.8906	0.894165	7.19063	3.63176	2.97837	4.88716	3.40368	17.8168	13.6035	26.0789	5.09212	22.3408	8.7512	13.3524	21.9073	2.0156	19.8233	17.8269	40.4084	13.2596	27.4881	6.68854	14.077	7.26163	8.44768	2.18097	16.3989	32.0198	22.5647	16.2575	18.6523	14.6812	13.1262
0.00604222	0.0745745	PREDICTED: serine acetyltransferase 1, chloroplastic-like [Cicer arietinum]	ETH	CCG019399.1	44.9352	23.1815	14.0029	17.3369	17.9128	5.47225	41.1082	20.9284	103.965	30.8353	57.465	54.3421	27.8779	6.51148	111.696	59.6359	35.3079	39.2351	11.6996	13.4524	26.9278	11.1238	13.2364	12.697	8.1178	4.55915	3.59126	28.0634	14.2251	19.9207	7.96048	15.6231	13.113	28.9871	37.1637	8.38287	9.27246	25.5341	17.7968	4.7911	26.801	13.7695	24.1811	21.7929	30.0948
5.06164e-13	0.45427	PREDICTED: spermine synthase isoform X1 [Citrus sinensis]	ETH	CCG013207.3	25.1585	13.2087	26.8342	12.3773	39.8714	31.9655	15.9544	11.1905	17.2174	12.352	10.8039	12.8339	13.6324	13.8167	12.262	10.1025	12.2788	13.757	11.7423	15.9565	13.733	38.1351	15.7433	13.9784	42.1462	26.1088	40.8992	11.0259	41.7086	37.735	103.058	17.9469	64.3883	17.1652	11.4108	7.75176	22.7771	9.95007	44.9859	73.7164	45.3461	32.0422	40.5372	11.6667	18.6086
1.37094e-06	0.232218	spermine synthase-like [Pyrus x bretschneideri]	ETH	CCG008190.1	39.9601	12.1956	24.5309	42.9588	28.6304	18.9806	19.7136	20.261	43.9448	29.2852	22.5645	22.8545	29.3482	27.7727	22.7228	17.031	20.4928	22.1179	29.0849	36.5998	27.0592	11.6794	29.9033	37.2635	21.9142	23.6251	28.679	31.1634	11.3645	14.0446	1.24195	36.1805	4.5049	43.3179	48.5981	38.8909	47.4116	36.5566	15.1508	2.29329	29.8709	26.7975	30.7007	21.9286	40.3951
4.40976e-11	0.394709	hydroperoxide lyase [Citrus jambhiri]	JA	CCG061887.1	72.4333	86.6642	39.3458	101.855	160.929	94.3617	88.5181	80.8274	103.321	95.6877	91.7098	94.7814	77.2618	87.2058	110.111	117.444	79.3353	131.282	140.266	79.3306	177.886	74.7463	74.896	101.564	32.3042	40.6702	102.312	132.684	74.4697	65.75	8.81536	174.389	69.6006	140.463	67.6556	190.263	126.439	137.179	77.9347	24.2358	83.441	55.3372	91.6029	114.551	154.441
3.00555e-09	0.33272	PREDICTED: 3-ketoacyl-CoA thiolase 2, peroxisomal [Citrus sinensis]	JA	CCG030510.1	135.739	160.317	98.3621	162.507	46.9688	89.0739	117.464	142.349	161.704	40.1124	104.732	110.228	81.2353	57.9266	129.726	108.477	122.927	153.401	89.2561	83.8866	130.582	39.0767	213.004	173.34	68.5001	54.1886	79.7717	82.1267	59.6161	78.0063	3.93533	94.6242	105.037	103.837	128.779	101.654	145.711	76.7887	51.833	4.16813	84.7542	71.062	98.7078	108.608	133.709
0.000658903	0.118024	PREDICTED: acyl-coenzyme A oxidase 2, peroxisomal isoform X2 [Citrus sinensis]	JA	CCG048673.1	16.8392	23.9975	19.2649	21.2321	13.629	15.9354	15.742	27.8522	14.9748	11.2257	13.0466	8.3394	12.7506	21.45	13.7533	20.4288	17.7084	15.9013	15.0159	15.7161	15.8325	12.7591	35.7462	12.109	16.4889	15.8299	25.9201	8.0789	14.1664	18.9537	13.263	25.0148	18.6342	29.2278	8.93808	25.1525	17.2778	16.3964	14.9905	7.22122	10.2209	16.4173	9.8207	10.5694	7.58517
0.00422138	0.0816475	PREDICTED: acyl-coenzyme A oxidase 3, peroxisomal-like [Citrus sinensis]	JA	CCG028755.1	20.272	3.94791	19.9789	16.8576	21.3279	14.4607	8.75973	14.1032	13.082	27.6729	8.64489	17.1599	10.6752	6.27997	33.3943	4.40373	4.44042	20.2966	22.6955	5.44238	13.6834	9.08995	6.60719	24.4998	11.9479	18.573	33.2511	16.9194	8.32126	8.22121	3.13034	16.2866	24.2758	18.3091	21.9776	21.1373	25.4624	10.51	6.73252	1.66278	5.99347	25.6404	3.57519	10.5837	17.7712
4.02493e-06	0.213201	PREDICTED: acyl-coenzyme A oxidase 4, peroxisomal [Ricinus communis]	JA	CCG009077.1	6.34208	8.97801	3.45018	7.66723	12.0967	1.64842	7.23647	9.25142	5.23244	5.6961	7.48089	9.45984	4.3828	5.64276	6.36648	7.34133	5.52066	11.87	4.11695	8.8175	5.32897	4.60105	4.99569	4.70184	1.8599	4.45473	4.11706	2.19297	2.06504	4.30197	3.16205	10.4304	4.61859	6.0097	5.1946	6.56637	6.68557	7.74984	4.05727	1.71309	3.31968	6.54973	4.25529	9.19085	4.88151
1.1853e-08	0.311313	PREDICTED: lipoxygenase 6, chloroplastic [Citrus sinensis]	JA	CCG042227.1	310.258	393.658	144.869	213.78	65.9299	125.373	181.728	153.559	184.716	295.31	204.71	149.806	144.693	214.784	176.079	184.11	144.94	126.866	193.243	105.011	280.274	111.657	225.498	209.075	89.7344	66.7272	106.915	53.9038	71.2204	93.4749	30.5114	135.623	40.2718	173.672	179.122	134.012	128.227	200.496	69.3213	35.5063	95.1559	49.6556	106.223	133.103	222.457
2.56836e-06	0.221182	PREDICTED: peroxisomal acyl-coenzyme A oxidase 1-like [Ziziphus jujuba]	JA	CCG032315.2	58.61	58.6548	53.5739	47.2619	67.8289	45.5088	72.5005	93.2881	110.717	55.8034	85.032	58.5679	84.8835	79.2042	62.4672	79.9688	88.5676	87.9179	70.6788	65.2886	48.2716	56.4863	61.7621	42.1242	52.9003	62.412	45.6313	50.4062	55.0446	74.6676	22.6972	76.7521	37.2125	53.4341	56.784	40.6291	36.0795	62.9327	52.0958	19.4308	51.0058	52.5044	55.6853	75.0719	65.3898
0.0096639	0.0653097	PREDICTED: phenylalanine ammonia-lyase [Sesamum indicum]	SA	CCG040672.1	158.843	52.3421	152.966	102.884	75.6113	69.6252	59.4763	149.897	112.692	98.5721	109.627	115.243	24.2871	53.2061	61.5333	124.798	190.032	176.939	66.9216	56.6189	71.4751	32.5011	41.6362	51.0336	80.9829	25.4463	12.4288	42.5815	131.288	33.1295	36.2637	21.2637	28.6729	83.0195	63.9342	7.72741	35.992	22.6169	31.9025	52.1792	56.6993	12.225	32.9228	41.892	145.855
0.0506974	0.0329339	PREDICTED: trans-cinnamate 4-monooxygenase [Jatropha curcas]	SA	CCG031927.1	34.94	57.3227	44.5335	47.4317	28.2643	24.246	59.4274	71.3298	36.2803	96.1963	273.075	75.61	108.787	92.4125	48.2498	159.248	346.3	182.611	36.2424	95.3547	143.997	62.9368	37.8569	57.3783	28.7012	34.6737	7.01931	49.8794	37.481	13.9214	5.38663	14.8834	77.9662	55.7905	84.4552	6.0416	14.8059	31.0144	14.9757	40.654	45.2927	70.1219	49.2932	48.5158	108.445
Plant hormone signal transduction-related CAGs
P-value	R2	Description	Plant hormones	GeneID	LC01.Known.gtf.sample.fpkm	LC02.Known.gtf.sample.fpkm	LC03.Known.gtf.sample.fpkm	LC04.Known.gtf.sample.fpkm	LC05.Known.gtf.sample.fpkm	LC06.Known.gtf.sample.fpkm	LC07.Known.gtf.sample.fpkm	LC08.Known.gtf.sample.fpkm	LC09.Known.gtf.sample.fpkm	LC10.Known.gtf.sample.fpkm	LC11.Known.gtf.sample.fpkm	LC12.Known.gtf.sample.fpkm	LC13.Known.gtf.sample.fpkm	LC14.Known.gtf.sample.fpkm	LC15.Known.gtf.sample.fpkm	LC16.Known.gtf.sample.fpkm	LC17.Known.gtf.sample.fpkm	LC18.Known.gtf.sample.fpkm	LC19.Known.gtf.sample.fpkm	LC20.Known.gtf.sample.fpkm	LC21.Known.gtf.sample.fpkm	LC22.Known.gtf.sample.fpkm	LC23.Known.gtf.sample.fpkm	LC24.Known.gtf.sample.fpkm	LC25.Known.gtf.sample.fpkm	LC26.Known.gtf.sample.fpkm	LC27.Known.gtf.sample.fpkm	LC28.Known.gtf.sample.fpkm	LC29.Known.gtf.sample.fpkm	LC30.Known.gtf.sample.fpkm	LC31.Known.gtf.sample.fpkm	LC32.Known.gtf.sample.fpkm	LC33.Known.gtf.sample.fpkm	LC34.Known.gtf.sample.fpkm	LC35.Known.gtf.sample.fpkm	LC36.Known.gtf.sample.fpkm	LC37.Known.gtf.sample.fpkm	LC38.Known.gtf.sample.fpkm	LC39.Known.gtf.sample.fpkm	LC40.Known.gtf.sample.fpkm	LC42.Known.gtf.sample.fpkm	LC43.Known.gtf.sample.fpkm	LC44.Known.gtf.sample.fpkm	LC45.Known.gtf.sample.fpkm	LC46.Known.gtf.sample.fpkm
1.61066e-06	0.229398	auxin response factor 8 [Dimocarpus longan]	IAA	CCG008564.1	14.1996	17.6639	12.6377	20.5205	25.3524	12.0502	18.748	19.6839	17.0113	19.3479	18.6932	17.6561	26.8551	7.07785	22.3012	18.7504	17.4266	21.7198	16.8862	22.7437	17.8309	11.5067	16.3891	15.7336	8.04266	7.5911	14.275	11.8935	8.3675	12.172	8.4235	16.807	11.5518	14.5197	19.7771	32.4141	25.6207	22.4661	9.72993	6.00942	18.4254	9.55267	19.9044	20.9188	16.8395
1.94708e-11	0.406059	auxin response factor, partial [Dimocarpus longan]	IAA	CCG024350.1	22.5066	30.4191	26.8008	16.2065	21.1696	22.9214	25.4901	23.6171	30.9247	21.5386	20.9513	26.0141	37.4999	29.7162	27.2601	23.5201	30.9393	26.002	22.9506	35.4593	21.89	34.2957	30.5076	17.1073	26.1001	28.8163	26.7879	19.7528	31.0978	36.0437	52.7191	20.1474	26.0708	23.8415	25.0712	37.0384	23.519	21.3637	25.8066	45.3107	27.4082	39.1149	39.5239	13.9896	25.4477
2.59079e-06	0.221028	auxin response factor, partial [Dimocarpus longan]	IAA	CCG067662.2	36.498	18.6158	31.1013	42.5855	48.5872	29.0777	44.1088	33.7478	37.7897	33.286	40.0178	61.4714	30.8844	31.2975	43.8575	46.4578	43.1046	54.1197	39.2563	26.7949	52.1266	16.5397	22.3026	45.4771	25.1712	23.6549	36.2222	58.9912	20.857	26.9008	15.9516	37.8236	27.72	36.8984	43.0025	62.6892	49.1675	63.2081	23.1071	12.4427	22.7021	45.5557	31.2256	66.9487	50.5009
2.40279e-09	0.336152	PREDICTED: auxin response factor 10 [Citrus sinensis]	IAA	CCG032238.1	30.66	35.5183	23.7264	39.1764	40.8814	18.958	21.3746	30.6467	22.8392	19.9064	30.9672	35.5183	31.8531	19.4015	40.9379	25.6677	26.696	47.6983	31.1133	21.797	19.8416	22.8362	23.0936	42.2458	19.261	22.043	21.3529	27.1012	13.419	18.2086	5.49741	35.9529	4.50914	20.5744	26.8574	27.6034	27.5208	28.3465	16.5433	8.38319	27.6019	13.1826	35.3668	23.2151	28.957
1.77745e-08	0.30487	PREDICTED: auxin transport protein BIG [Citrus sinensis]	IAA	CCG016168.1	25.7852	15.9089	20.3402	26.8144	22.7187	17.2914	27.275	30.5244	30.5471	22.7244	27.0841	30.1505	28.8043	17.0806	23.6069	22.4448	25.1125	28.7051	25.5952	14.8448	22.5272	15.2887	14.7384	28.0471	13.6598	12.725	15.0111	23.5832	12.0369	12.7419	8.56268	24.4941	6.29755	12.0556	24.4689	32.2674	24.2853	26.1596	12.0461	6.12225	23.5359	16.0187	22.2508	20.6424	22.5192
0.00336685	0.0861043	PREDICTED: auxin-binding protein ABP19a-like [Jatropha curcas]	IAA	CCG002962.1	81.2638	104.744	66.4094	157.091	88.1332	125.967	215.841	195.053	234.922	148.731	154.721	203.998	92.3368	297.206	186.717	285.438	192.587	295.812	514.419	440.435	362.522	170.498	84.8551	122.579	86.1464	115.008	109.546	164.859	176.451	144.899	47.4329	360.722	140.907	190.996	167.299	170.077	123.105	201.938	122.694	166.674	103.743	231.145	114.962	51.0554	311.442
2.39932e-08	0.300063	Indole-3-acetic acid-amido synthetase GH3.10 [Citrus sinensis]	IAA	CCG044339.1	104.761	109.809	42.8666	75.2315	46.9134	68.4097	56.6653	83.9024	105.62	104.801	188.334	101.568	35.1514	80.5982	174.277	135.676	108.916	96.6194	151.311	55.6331	131.104	53.6711	76.809	118.291	69.841	51.9111	52.331	53.5842	47.6068	59.9092	28.196	87.0798	36.8508	117.891	113.892	110.823	108.936	85.182	61.4224	17.5911	65.6273	31.446	67.8869	70.4522	194.271
0.127552	0.015659	PREDICTED: two-component response regulator ARR6 [Citrus sinensis]	CTK	CCG065929.2	62.458	63.4139	24.5764	26.668	19.7394	39.2287	30.974	106.801	22.8939	11.7363	38.1346	30.5098	19.9584	30.1408	34.4461	61.2328	38.2999	59.1143	30.3035	35.8828	34.9841	48.0649	74.5134	89.2292	39.6938	72.6438	55.5597	37.6956	33.415	66.1681	13.3163	70.9165	19.1944	84.524	41.9422	57.2208	30.8031	60.5947	43.8611	22.182	27.1201	33.5391	11.5585	26.1298	26.0457
1.13541e-09	0.347527	PREDICTED: DELLA protein GAIP-B [Citrus sinensis]	GA	CCG063197.1	16.9408	13.4806	57.3766	24.7549	85.494	73.448	14.1949	7.54737	5.01464	5.25824	13.7791	7.17577	11.5076	35.1258	15.8823	24.8305	16.0474	14.5033	28.7478	14.4834	22.2956	39.5795	13.1069	16.8913	45.8651	49.7338	48.0907	9.77324	43.2163	53.705	51.6434	7.97822	28.664	8.72055	7.20693	17.2503	12.7047	25.8175	30.9899	44.6956	16.1097	65.3794	16.3616	16.7961	12.3285
0.439157	-0.00462419	PREDICTED: gibberellin receptor GID1C-like isoform X1 [Gossypium raimondii]	GA	CCG050380.1	48.2644	32.6867	34.9062	29.4648	32.6808	37.6209	32.2211	40.8079	31.3758	42.0099	49.1487	52.1153	49.1081	22.4142	36.5531	32.6431	31.193	34.2644	23.5423	24.999	18.1598	56.3673	37.0288	36.6662	50.7567	43.3029	42.8176	28.7715	30.0934	40.9841	47.9822	65.074	33.952	26.0439	47.1055	30.7933	25.7565	34.8481	37.1755	39.2011	50.2103	37.1342	45.6166	32.6262	46.6072
0.000273167	0.135018	PREDICTED: G-protein coupled receptor 1 [Citrus sinensis]	GA	CCG022993.1	6.93186	15.3169	6.31082	9.54211	9.14455	8.98204	9.76073	8.25496	10.1898	9.52691	9.27665	7.1136	12.8247	15.3676	11.7924	13.707	12.3966	18.8259	7.8862	9.31973	18.463	8.34241	14.4238	12.9091	3.55896	3.08446	7.24953	2.62068	5.86848	5.31967	8.47948	9.87274	7.20687	7.39726	10.0897	12.713	10.7657	8.71602	4.57057	5.53403	15.4961	10.2582	4.53803	13.2021	7.19835
0.110038	0.0183534	PREDICTED: probable protein phosphatase 2C 2 [Citrus sinensis]	ABA	CCG014234.1	13.0942	7.05722	4.01045	8.9473	10.4349	7.10258	15.4906	30.5905	46.4471	13.551	21.904	18.9976	44.5426	8.69432	18.6306	21.9024	72.4685	19.6754	27.3083	33.0403	9.65302	14.1105	7.24196	13.5452	15.9153	13.1277	8.0861	38.136	5.50096	8.01835	4.80083	16.4843	16.8383	23.197	19.226	20.5318	10.4015	29.6933	5.61371	5.18485	6.4175	14.7687	10.2396	13.2537	15.7952
4.4571e-05	0.169322	PREDICTED: probable protein phosphatase 2C 6 [Citrus sinensis]	ABA	CCG022044.1	20.937	11.5992	7.30856	14.4279	28.5198	17.0876	28.138	15.3481	21.3827	22.1622	19.0238	20.9724	10.6783	15.7431	12.7736	16.7988	26.4817	14.0032	25.681	10.4693	11.7294	18.4846	14.9646	12.6494	12.5924	11.6733	9.78064	11.3927	13.4008	11.5794	8.14341	26.8494	8.87374	10.9268	20.4647	24.4002	18.7592	22.4771	15.4025	8.99401	10.6653	15.3073	13.5892	25.5799	15.8974
0.390969	-0.00299152	PREDICTED: probable protein phosphatase 2C 23 [Citrus sinensis]	ABA	CCG039917.1	16.8743	12.062	14.9577	11.8746	12.4505	14.8024	13.7937	23.1896	19.6935	11.844	20.0331	14.8854	30.6346	18.328	19.9728	13.298	24.2311	14.9105	13.0201	15.8989	14.0513	11.716	18.6448	13.7143	16.7006	14.7741	13.2338	18.1902	6.31794	9.90723	9.2493	13.1999	9.08763	15.8853	10.9382	11.1881	8.11438	17.0113	10.4655	12.1461	15.3909	11.4513	11.8269	10.1786	16.0363
1.60203e-05	0.188229	PREDICTED: probable protein phosphatase 2C 27 [Citrus sinensis]	ABA	CCG026918.1	111.726	100.595	66.3473	83.9578	45.175	33.2679	135.259	100.66	108.66	69.7974	130.25	113.778	48.743	32.5118	171.303	153.563	146.173	157.648	78.2847	54.2399	99.5994	40.3353	42.1062	140.346	83.9939	47.4945	12.8691	42.7825	40.7494	27.1047	5.16198	55.415	33.6298	187.835	110.935	45.7977	45.0973	50.0575	28.5681	7.90285	43.9071	12.5028	41.3614	59.7777	83.245
1.13068e-16	0.551257	PREDICTED: probable protein phosphatase 2C 27 [Citrus sinensis]	ABA	CCG059706.1	3.19092	12.1524	32.1153	4.87197	16.704	17.2025	4.03749	3.73311	4.02968	2.88875	4.92124	4.21891	7.84288	4.15731	2.09894	2.40651	3.03828	1.34648	2.36304	2.93809	1.18975	17.5189	18.091	11.7416	20.642	21.4716	14.3416	4.42019	11.9671	14.9971	44.5519	3.66361	17.6535	4.51108	1.35002	3.79177	3.40422	2.78763	20.165	28.8924	3.65417	12.873	6.502	3.4732	5.4676
0.00767003	0.0698678	PREDICTED: probable protein phosphatase 2C 35 [Citrus sinensis]	ABA	CCG060477.3	5.92688	7.06003	2.86371	6.55541	5.23851	2.96262	5.32499	5.20118	7.25902	2.85141	9.32958	7.43655	10.6771	3.40665	7.35765	4.05813	10.182	4.05509	3.29384	9.61583	8.30554	5.97243	9.18281	7.11108	3.05683	4.06987	5.06263	3.41239	5.92107	6.45877	7.15281	7.51265	10.9707	7.12449	12.7701	4.68017	7.00949	8.32125	4.73237	2.74068	2.01711	6.60228	3.3975	3.35732	8.37481
0.0538498	0.0317786	PREDICTED: probable protein phosphatase 2C 40 [Citrus sinensis]	ABA	CCG037848.1	12.788	11.4572	6.419	18.1781	14.5255	13.9377	11.8093	3.49574	8.07429	7.05862	11.528	19.5353	4.17279	8.5781	8.86144	11.6374	14.356	13.8655	14.6842	13.6482	13.77	7.45557	13.9094	11.0987	11.573	7.96837	12.5271	8.34323	10.2507	10.3713	9.32123	16.8559	12.47	7.52238	22.3242	12.2671	12.0192	11.5072	14.9408	5.78314	13.3676	5.71878	14.1371	11.8435	12.9362
0.000158586	0.145409	PREDICTED: protein phosphatase 2C 77 [Theobroma cacao]	ABA	CCG048180.1	45.3683	9.42086	7.12401	26.4905	24.4569	18.1167	41.0006	45.1361	43.0386	18.9198	40.9701	36.7927	9.51451	20.826	25.5969	50.4383	43.4099	53.6371	28.0431	17.5191	20.4216	21.928	37.5168	40.8098	16.6658	19.306	30.2655	30.3574	50.8309	49.8764	14.4551	65.2105	48.5223	62.0253	86.9664	81.6408	52.4701	72.3887	47.565	6.4592	85.057	43.1147	63.9676	110.046	111.214
9.54346e-07	0.238524	Ethylene insensitive 3 family protein [Theobroma cacao]	ETH	CCG009685.1	96.602	125.261	71.8492	101.804	108.987	65.8943	93.8149	130.593	115.71	133.358	142.426	135.607	120.283	127.864	147.337	112.091	101.454	144.235	127.862	115.326	109.297	57.5454	108.488	77.5203	51.1877	49.7134	73.2516	58.6527	49.0225	62.4102	8.65258	87.9288	68.7602	80.2175	68.1475	73.4267	59.7412	84.201	40.2587	14.5318	86.254	80.7721	101.156	216.246	173.233
2.4597e-08	0.299663	PREDICTED: ethylene-insensitive protein 2 [Citrus sinensis]	ETH	CCG028626.1	73.912	65.781	51.1912	84.656	58.0663	51.5712	111.47	115.303	116.824	93.2546	102.643	100.996	102.889	120.304	103.653	116.709	98.3399	100.483	117.556	105.706	52.1421	47.8811	60.1854	129.298	54.7037	47.9657	75.0395	49.3072	45.8477	64.5808	5.9619	118.928	57.6418	55.3301	105.763	119.004	67.0153	127.753	58.3154	7.97201	102.327	59.0216	104.089	121.412	97.6337
0.000277585	0.13471	ethylene response 2 precursor [Citrus sinensis]	ETH	CCG018181.1	9.01042	4.92614	6.97931	4.2502	4.04346	8.48327	10.0502	19.5464	24.2472	4.27803	16.9752	20.57	10.5089	10.2882	9.26368	14.1928	19.8437	14.1532	11.3217	11.3465	11.745	21.207	14.4301	20.593	13.5291	15.5377	13.9519	29.2652	19.6994	16.5039	1.48652	22.0077	28.7331	17.0315	18.3107	26.681	8.38143	35.7872	20.272	4.45077	4.81625	6.47694	6.29126	21.6978	11.4941
7.56717e-08	0.281375	PREDICTED: ethylene-responsive transcription factor RAP2-12 isoform X2 [Citrus sinensis]	ETH	CCG026609.1	16.2642	17.9237	110.427	95.4203	28.7947	73.2245	21.3916	18.7009	18.0862	29.3759	29.1813	36.2296	22.4992	31.0478	44.4244	27.7003	24.4362	38.6221	25.0791	33.9887	122.473	50.1662	21.0088	22.228	45.7645	52.6983	91.8094	79.7002	63.8929	46.7265	127.59	18.6931	60.5788	21.9869	25.6195	14.9095	21.9339	18.6111	51.3348	130.987	84.8807	117.747	121.977	43.5261	49.0838
3.11603e-07	0.257722	PREDICTED: ethylene-responsive transcription factor RAP2-12 isoform X2 [Citrus sinensis]	ETH	CCG047016.1	12.1258	22.0741	76.1182	46.4098	28.1704	39.7187	13.3006	7.36386	9.14599	12.2111	25.2788	26.1469	7.53114	29.2626	39.6288	42.3563	30.6927	23.4237	18.0653	10.0883	45.9562	44.7505	18.5222	16.6596	39.2346	31.1309	61.7646	53.5091	53.7541	37.4205	87.4371	19.4977	33.0423	6.8924	29.2912	23.6498	21.2315	24.3785	44.7838	101.402	83.8103	111.179	66.5379	58.3008	37.9931
2.11975e-06	0.224571	PREDICTED: BES1/BZR1 homolog protein 2 [Citrus sinensis]	BR	CCG034978.1	22.4854	65.0607	32.7474	40.5141	16.9687	41.9085	15.1179	20.1449	17.6137	65.4838	30.0926	22.7965	91.5849	50.3223	18.384	32.436	31.3356	20.5466	26.109	95.5166	63.8612	49.8099	14.8496	12.1957	40.8943	34.9919	45.6456	10.7238	54.5192	59.1422	38.8041	21.1985	45.7723	18.9025	19.7909	17.1731	11.5753	23.4343	47.3094	79.9316	58.4637	54.3254	66.5285	40.2221	29.1028
5.13596e-05	0.166676	PREDICTED: BES1/BZR1 homolog protein 2 [Citrus sinensis]	BR	CCG020486.1	23.0956	21.7019	25.9668	20.1891	25.7769	16.6962	32.4253	38.8086	37.7295	29.0639	47.8434	30.3701	41.6137	66.1998	36.9918	36.2832	46.8841	31.3028	34.6164	44.1347	32.6112	21.3096	34.5267	25.9663	17.2605	14.4695	17.4465	16.6821	15.5368	20.1657	6.85416	35.287	16.6237	31.1437	24.1642	23.6238	18.9935	45.1077	15.8063	12.2212	22.962	25.141	24.3934	55.3955	46.5845
2.07751e-05	0.183459	PREDICTED: jasmonic acid-amido synthetase JAR1 isoform X1 [Citrus sinensis]	JA	CCG033966.1	23.5138	12.05	3.55538	11.0311	21.3941	11.442	16.4971	27.6326	19.9962	14.4753	37.462	41.89	46.8695	13.3734	35.6234	20.8159	30.4414	34.9013	30.5272	22.3968	18.2848	22.7872	11.0367	22.7438	12.6445	18.2657	14.8303	23.5818	7.4613	15.2894	0.359726	34.0556	3.54638	23.8234	34.9483	29.0256	25.2729	33.4492	13.8278	1.96598	5.99908	13.8734	4.18878	16.727	35.5142
[truncated: 42 more columns]
