# Supplementary material for: Identification of Chilling Accumulation-Associated Genes for Litchi Flowering by Transcriptome-Based Genome-Wide Association Studies
Source: Front Plant Sci. 2022 Feb 23;13:819188. doi: 10.3389/fpls.2022.819188 (PMC8905319; doi:10.3389/fpls.2022.819188)
Supplement: Supplementary file 10 [file Table_8.XLSX]

## Sheet: Sheet1
Sample	Raw Reads	Clean Reads	Clean Reads/Raw Reads (%)	Alignment Rate (%)
L3D-1	6551368	6276129	95.7988	83.12
L3D-2	6579903	6083293	92.4526	85.26
L3D-3	5395513	5100914	94.5399	84.71
L30D-1	5750690	5488731	95.4447	85.65
L30D-2	5315452	5046635	94.9427	85.73
L30D-3	6677830	6459779	96.7347	86.51
L60D-1	10080443	9749417	96.7162	84.99
L60D-2	5418728	5277051	97.3854	85.32
L60D-3	4776983	3964519	82.9921	85.15
L75D-1	8761604	8343307	95.2258	87.31
L75D-2	6246721	5945811	95.1829	85.13
L75D-3	5027316	4177673	83.0995	86.04
H3D-1	5661471	5518071	97.4671	83.09
H3D-2	7180130	6990340	97.3567	83.74
H3D-3	5535776	5390839	97.3818	86.43
H30D-1	6679815	6590032	98.6559	85.61
H30D-2	6389044	6052162	94.7272	85.38
H30D-3	7374087	7281089	98.7389	85.25
H60D-1	7076303	6950803	98.2265	85.56
H60D-2	4829491	3693777	76.4838	82.51
H60D-3	6916159	6812867	98.5065	85.34
H75D-1	7850697	7718615	98.3176	87.28
H75D-2	7036062	6625572	94.1659	85.24
H75D-3	6659928	6539296	98.1887	86.54
