# Supplementary material for: Identification of Chilling Accumulation-Associated Genes for Litchi Flowering by Transcriptome-Based Genome-Wide Association Studies
Source: Front Plant Sci. 2022 Feb 23;13:819188. doi: 10.3389/fpls.2022.819188 (PMC8905319; doi:10.3389/fpls.2022.819188)
Supplement: Supplementary file 11 [file Table_9.XLSX]

## Sheet: edgeR.stat
Differentially expressed genes (DEGs) and Venn diagram of the DEGs
	UP	DOWN	TOTAL
L3D-vs-H3D	3866	4916	8782
L30D-vs-H30D	5285	2642	7927
L60D-vs-H60D	3321	5715	9036
L75D-vs-H75D	2874	1306	4180

## Sheet: DEGs_FPKM
GeneID	L3D_1	L3D_2	L3D_3	L30D_1	L30D_2	L30D_3	L60D_1	L60D_2	L60D_3	L75D_1	L75D_2	L75D_3	H3D_1	H3D_2	H3D_3	H30D_1	H30D_2	H30D_3	H60D_1	H60D_2	H60D_3	H75D_1	H75D_2	H75D_3
CCG050496.2	3.03768	0.99018	2.57585	0.639494	1.3087	1.46756	3.37996	1.76712	3.43934	1.94643	2.51367	3.81921	4.70385	9.57434	1.89482	6.30339	4.27603	10.1509	4.72467	7.61839	5.11709	20.9087	22.245	10.6275
CCG000979.1	45.1977	36.9432	47.2052	41.1306	72.9989	17.5412	31.9799	34.5604	52.7734	19.9018	26.7167	17.2479	34.0488	19.6055	16.5706	16.2326	17.7009	15.6971	16.7468	12.2923	30.8039	17.4249	12.5474	8.35631
CCG043500.1	26.6497	27.3768	23.3872	7.49371	2.77428	12.9045	12.3236	13.6742	13.7469	21.982	26.3355	27.4591	57.5558	106.219	71.0454	44.9497	41.3596	23.7871	70.4268	51.4196	62.8469	36.1305	68.4042	83.6371
CCG034187.1	16.852	10.9563	7.77711	12.1212	5.37053	11.1287	10.5964	11.426	13.7228	11.7629	19.0843	13.7122	23.8836	21.6301	29.5666	21.0045	27.1093	17.2764	23.0028	27.0762	22.2844	22.2629	31.0147	25.8925
CCG002074.1	74.2486	63.6318	49.497	35.1375	28.4088	31.7194	37.3404	38.284	25.9264	3.11262	2.3012	2.15047	3.45365	2.42317	3.25326	11.755	12.6768	9.34272	2.45005	3.62726	4.07437	1.51807	1.09468	0.723576
CCG063963.1	12.5502	23.4541	6.42681	28.7408	31.3816	32.2674	25.5846	34.7938	19.2692	8.74624	20.7644	7.70773	3.41792	5.7451	3.27237	4.67751	7.00671	12.883	7.01573	2.56057	11.6135	2.34748	2.69182	4.23005
CCG009041.1	24.5777	17.3202	44.0894	4.65317	3.55996	76.115	2.12803	3.27631	20.3359	165.797	95.7794	152.191	130.286	54.3213	55.9659	325.584	223.892	179.146	253.584	182.482	168.916	336.328	184.183	294.745
CCG031752.1	34.7727	43.0066	29.1597	35.8616	58.0399	24.2837	32.1481	36.3923	48.4145	18.3528	26.9505	15.8114	22.8342	16.4671	11.7636	13.4567	15.1276	16.2945	14.8456	13.7712	17.2717	9.21069	10.7025	8.12161
CCG024802.1	201.299	756.899	1432.34	303.39	192.326	326.443	372.637	186.786	207.055	135.68	79.5811	52.1328	79.9464	159.312	44.9597	85.1397	134.64	55.2461	58.4259	114.663	185.126	78.2074	244.97	230.433
CCG012124.1	34.7048	33.4181	39.9956	25.967	18.3984	42.1565	53.1394	60.6998	55.2255	45.404	44.7507	41.9302	91.6774	84.3049	65.6035	76.9547	77.9125	62.2273	85.5312	97.9227	85.8752	71.1781	76.3353	92.8089
CCG044335.1	0	1.72904	1.60077	1.18296	0	0	1.48108	5.54876	0	3.59216	4.89046	2.00617	11.0426	7.0131	10.7144	9.10013	3.01831	4.38065	6.9595	6.90954	8.78918	3.9037	10.5328	10.5928
CCG017842.2	84.9047	136.575	54.9613	13.553	11.146	6.98199	17.0645	13.293	4.21545	22.2812	27.4809	14.1035	7.72429	15.7865	11.6838	74.2966	97.8316	155.084	108.079	115.511	322.938	49.4635	173.79	246.927
CCG065016.2	10.0382	15.1706	9.99974	5.25585	4.10767	7.75197	7.17424	12.3562	4.53998	0.750854	0.313805	0.375512	3.60949	2.36047	1.70677	0.683447	0.928825	0.788094	0	0.70771	1.78449	2.00227	2.57282	1.85821
CCG042866.1	5.84216	4.22755	10.9732	11.0212	5.10224	12.2533	16.0521	28.0204	11.0664	39.2825	41.1426	33.1008	94.6748	79.2035	55.7065	37.6981	25.651	23.0729	54.7936	58.2028	61.0081	47.4806	64.0263	119.575
CCG025515.1	323.435	369.927	166.705	411.737	535.713	205.569	357.838	469.238	224.4	269.911	296.97	97.6005	45.2258	48.3208	88.8614	139.599	115.701	214.598	73.7041	47.2475	112.12	86.1468	75.6155	85.4761
CCG025931.1	32.7302	35.9432	19.6717	17.1961	5.59042	7.36221	16.4459	10.6382	10.0117	17.3432	19.5894	16.3446	13.4278	16.4131	10.9264	26.3411	25.8106	32.5192	30.3442	31.5517	40.7845	34.5764	47.1373	51.5254
CCG003705.1	344.751	276.811	374.632	305.306	686.664	313.475	268.196	242.232	403.022	213.813	294.754	143.296	237.724	178.343	137.401	133.299	158.979	184.39	105.53	97.2956	108.541	106.778	104.533	61.7877
CCG013199.1	11.9135	6.93942	8.10318	11.7716	9.78547	13.4294	13.2495	16.6412	10.6134	2.32571	0	3.41715	0.837233	2.0425	6.13628	4.64589	5.5591	4.87946	4.89781	0	4.42998	4.84545	6.25479	5.08271
CCG052422.1	0	0	0	0	0	0.475806	0	0	0	0.875605	1.79104	0.681959	2.33174	1.76475	2.89379	2.54744	1.52844	1.78995	1.5221	4.25539	3.48046	5.18421	0.795929	8.43902
CCG014808.1	15.815	15.6869	18.8353	17.0356	5.87417	7.84461	12.0242	6.43853	9.95098	12.3198	17.4524	12.6622	29.8059	26.2907	34.0199	54.7947	34.0336	43.1797	45.0103	29.8026	49.0218	27.4179	42.3843	45.0054
CCG026918.1	116.574	85.2574	63.7044	51.3743	51.1983	34.0303	68.3573	53.6484	26.7141	27.251	38.127	19.4279	27.4724	16.9368	21.6778	29.9458	23.0172	28.0556	14.9138	10.9296	13.0155	15.7141	17.0337	16.7696
CCG006663.1	22.5951	10.7224	17.4497	5.51597	1.18268	5.62232	7.61007	6.30349	6.9527	24.5251	6.88846	21.4241	54.8235	53.3757	31.5897	32.9287	29.9394	26.5064	45.3274	43.2739	56.41	33.2683	47.0208	71.5377
CCG031972.1	13.5591	5.11754	16.6137	21.0348	18.2703	59.7366	20.6371	15.9286	31.793	108.206	104.325	60.6679	461.976	349.768	321.542	16.7466	21.6133	16.9039	58.2135	102.499	158.385	202.552	247.307	272.201
CCG009304.1	0	0	0	0	0	0	0	0	0	0	0	1.75563	13.5446	0.667309	4.92415	2.60682	3.07629	0	1.91558	1.84318	0	4.51827	2.9821	9.80548
CCG020006.1	8.8669	8.26801	10.3274	85.3837	63.4455	148.658	183.728	347.144	250.514	11.9592	18.36	12.6542	16.0572	39.4266	27.1718	20.6581	15.1021	18.3323	48.1281	37.2421	22.5652	27.59	40.7406	26.3518
CCG017306.1	96.295	160.257	30.3327	62.0704	42.82	35.075	142.327	135.894	128.09	23.5262	38.4042	48.8634	21.3981	27.7571	44.2035	18.9287	21.0116	26.9034	15.228	18.1868	16.4408	8.07042	15.4317	16.4371
CCG054122.1	5.73163	1.27835	3.05765	2.07831	2.55737	4.40686	4.32005	5.67228	5.9347	28.0461	36.7061	33.8642	33.8465	31.2828	26.9264	12.0926	17.6686	21.6128	22.0296	18.2079	18.6035	19.0533	15.6382	17.2766
CCG056227.1	26.3609	18.3859	28.8557	15.2695	45.7592	9.42845	11.8643	11.1108	13.709	13.2879	24.4075	2.40438	2.30942	4.21321	5.51323	7.45088	10.1883	8.87078	3.70094	1.24344	8.36428	4.17694	2.19089	5.39001
CCG012595.3	308.705	514.901	436.838	305.422	408.097	332.319	215.025	253.945	247.161	296.532	333.792	236.718	222.396	180.766	142.524	236.159	267.714	242.04	173.184	115.356	165.534	248.907	142.943	134.755
CCG021518.2	12.9324	10.9017	7.26315	3.16804	2.78314	5.4506	9.53888	8.46003	7.02297	0.678047	0.817377	0.360566	7.26986	5.52187	4.20035	2.67139	1.49201	1.94752	3.40484	1.23712	4.38204	1.88896	3.38398	2.65796
CCG017866.1	40.3758	29.0729	24.9805	26.854	15.6334	18.9896	46.956	48.6421	54.1155	20.6796	29.8774	35.1514	125.787	70.2687	34.564	56.0229	65.5114	46.1983	70.3389	71.4562	90.1201	38.7344	52.3926	58.3856
CCG043620.1	10.6519	9.85367	2.73672	5.86292	4.12133	0.337643	28.883	28.9191	10.1583	9.43914	16.6271	4.77303	18.6503	14.18	16.7662	13.3475	21.9761	70.4571	38.3808	33.0042	76.2659	26.1207	42.7433	61.2146
CCG046284.1	7.67214	7.02693	10.735	4.63679	6.31692	5.91326	7.97082	5.64094	6.98195	1.89461	2.97489	0.920205	5.42446	1.60623	0.703353	0	0	0.416075	0	0.167186	0	0.561848	0	0
CCG001888.1	9.10191	6.37747	16.8914	3.90302	3.74048	1.74508	11.1743	7.20862	8.58932	40.3137	50.0153	23.0332	22.12	19.9592	16.7473	23.3902	37.7658	29.4697	20.3606	21.6547	25.5495	28.4643	27.0426	17.7203
CCG037231.1	1070.61	1273.1	896.604	1124.04	2786.19	1103.23	1558.82	1704.42	2021.09	238.696	728.449	256.76	573.96	412.311	366.347	449.33	346.556	340.526	228.799	188.288	304.569	250.826	274.547	183.774
CCG031303.1	112.379	135.605	146.47	113.93	141.041	64.8944	91.2288	78.5271	101.313	101.018	121.89	58.3433	73.0904	68.6957	75.929	47.3467	65.8242	53.1452	27.9183	26.9415	74.302	33.9325	46.6778	37.9684
CCG046976.1	48.4396	43.0732	78.918	60.8293	49.7059	123.88	85.2279	84.5816	103.356	324.972	131.452	249.865	348.046	497.831	443.261	158.391	163.077	175.097	270.577	317.841	277.236	406.366	323.893	534.949
CCG067515.1	15.1309	12.473	11.5683	11.0114	3.64805	20.3831	17.2593	29.8748	23.5804	23.4197	24.708	39.6636	43.3328	63.1215	51.281	31.0766	29.584	30.9885	59.5667	85.2306	58.0974	57.1533	60.4638	75.6306
CCG023541.1	23.0735	16.7359	25.6579	39.7679	47.7953	37.9032	44.1653	51.8535	36.7592	10.3037	11.1997	5.26982	10.5212	9.19186	8.39178	6.6056	6.8493	8.59641	6.4422	2.98991	5.88852	3.88867	7.13069	4.15841
CCG004987.1	21.4757	18.1543	29.4641	21.4683	7.38915	30.7803	38.9528	29.7362	31.7421	16.1887	26.2117	28.4812	39.7413	61.4848	31.2745	34.3813	60.9231	41.1452	61.6372	72.4443	33.9479	44.8848	55.6086	51.9842
CCG048663.1	18.2354	15.7729	11.9971	83.2865	44.1273	96.2366	88.9964	109.392	116.183	185.519	57.6708	97.8106	100.763	61.6044	111.221	37.5793	44.5132	55.4147	54.9817	67.4702	56.9996	61.6314	51.8772	60.9292
CCG054462.1	62.9256	67.6914	56.1747	57.8482	24.8692	41.6755	24.716	27.8563	18.7029	59.6785	33.6708	47.3235	80.1726	99.713	144.454	94.1843	98.7632	110.782	154.408	125.606	187.459	194.51	192.482	231.04
CCG057465.1	58.9496	67.018	64.637	57.3707	65.8409	54.7974	61.5102	74.2968	57.5746	120.552	90.4103	78.0684	313.017	130.169	98.845	155.716	100.908	99.0525	276.323	236.253	174.128	273.039	261.361	188.234
CCG038297.1	3.55655	0	0	0	0	1.27781	0	0.778543	0	2.77952	2.23045	6.04261	8.58874	8.8401	3.6834	9.2123	5.4136	0.87266	8.26555	4.75207	4.60016	5.63735	5.32118	14.1265
CCG046403.1	70.1382	79.2593	76.9882	87.9736	122.458	76.3357	80.2068	84.1169	83.35	31.7925	74.7699	34.7074	38.5218	20.9568	33.5191	35.5059	33.1457	43.2548	29.2216	14.3935	46.7191	31.6654	30.2618	29.4464
CCG035907.2	6.23603	2.47325	1.46911	3.85375	2.82226	3.748	9.62697	8.69944	4.77119	3.98178	4.93185	6.45244	13.4547	18.4592	9.53456	11.1717	11.3145	7.2711	13.5205	18.9291	13.8184	7.10505	9.51015	19.2815
CCG030133.1	32.7817	24.5926	25.286	37.3569	19.4326	39.1912	36.458	38.1272	34.6815	45.2342	46.0611	59.7804	57.827	49.7347	78.1206	59.855	53.3883	52.8279	49.8662	60.189	57.642	74.432	74.4419	93.8265
CCG022229.1	21.068	11.9999	15.5978	12.4026	15.2662	24.3383	20.1044	18.3152	16.2229	10.7717	10.837	12.3823	3.05601	6.12241	8.37369	12.9381	9.1245	9.66426	4.51405	5.43276	5.74146	7.3145	3.69242	7.41602
CCG044709.1	22.0424	22.3197	21.7249	15.2365	13.3355	16.6796	23.022	20.3254	18.4674	31.5995	31.187	35.4513	51.4663	56.068	55.242	43.7274	39.5523	42.4398	46.9283	37.9388	47.9391	47.1796	51.7398	59.0608
CCG025387.1	10.6331	14.1528	8.90045	2.25215	0.565796	1.61492	1.41206	2.89297	3.3464	44.0754	42.4706	37.7045	39.7141	50.5153	53.8402	63.3967	69.3853	72.0566	92.8255	129.666	128.447	61.0338	114.098	115.868
CCG037090.1	27.8262	23.5843	15.307	17.7543	9.38302	18.6239	38.0166	17.4667	14.7716	23.4185	35.4757	28.8365	65.8712	60.9633	32.8508	54.2593	39.3791	47.0875	88.7243	62.57	67.4546	42.6881	50.2882	52.1567
CCG055876.1	0	0	0	0	0	0.362485	0.382562	0.619449	0	0.611502	1.52887	0	12.0942	3.92424	1.92095	4.31814	1.00295	1.15226	4.53521	5.86944	5.25957	2.05201	5.72285	8.63628
CCG026119.1	60.5592	84.0194	89.2907	275.381	128.726	187.463	78.1461	89.4434	94.8706	133.913	78.2483	51.0995	21.0194	18.9834	43.6332	19.2277	16.8885	37.4598	27.4079	21.6923	22.0168	49.347	12.707	39.1392
CCG020072.1	13.2529	36.6124	12.7305	94.9789	14.4503	89.6581	59.5717	61.0382	50.2036	19.8141	16.1707	19.9576	47.9023	66.684	153.133	40.4035	27.353	14.2703	11.6773	11.9086	17.1767	51.5639	30.6	101.189
CCG044566.1	61.3563	48.8662	56.8869	25.1709	16.1251	77.1119	100.786	97.4258	54.6738	72.7918	57.3202	99.8249	140.343	113.781	114.261	165.137	147.46	146.537	124.163	126.327	126.745	137.101	174.553	146.966
CCG003927.2	35.1176	23.2155	21.5282	28.5522	16.3807	31.2852	47.6034	42.0668	31.7669	30.3894	33.6911	30.5766	46.267	50.7145	41.8142	51.897	57.8849	50.5702	71.6221	39.7988	74.8793	40.888	53.1604	72.3015
CCG006214.1	17.6957	12.5049	14.9025	8.95636	4.46956	13.191	27.7863	26.1786	12.9803	1.18887	2.52936	2.19849	8.37906	3.0617	3.08762	0.884416	2.59136	1.47888	0	0.296849	0	1.21806	0.333476	0.683866
CCG050508.1	29.7516	29.6554	25.0504	26.2036	19.8794	24.5844	19.1393	16.054	18.6968	4.31233	7.73941	4.57404	6.25213	4.32661	7.49164	5.91708	5.4336	6.22285	4.13424	3.18106	3.14746	3.16662	1.97988	2.75383
CCG026720.1	14.9236	10.2533	15.0255	6.49055	6.70185	5.20939	14.7203	12.1443	5.81318	23.7784	15.9383	24.0691	23.1649	34.7377	22.7693	26.9481	34.0093	29.7913	44.2142	30.1533	36.4369	29.2475	38.2614	42.8831
CCG036048.2	13.7727	18.9396	22.8976	13.194	17.5905	19.7423	18.0234	20.4076	18.733	42.6511	52.6473	42.144	45.902	59.0416	61.6852	36.5581	37.4369	69.4167	70.6188	55.8154	77.9384	100.055	84.7502	75.635
CCG009842.2	148.244	216.41	130.844	494.285	281.422	457.185	399.859	457.087	330.642	124.605	102.752	116.575	210.575	273.481	739.589	145.876	93.992	100.473	53.5719	69.6347	91.3228	184.547	163.538	322.765
CCG060951.1	0	0.64825	0	2.00278	3.08497	12.8224	6.05222	17.3541	5.62524	3.80057	2.54001	7.14065	3.59093	3.85278	0	3.43149	0	0	1.37628	1.22675	1.12835	1.15941	1.55363	2.68666
CCG018633.1	79.0994	82.2774	59.5817	95.0959	38.7979	62.6285	62.4461	54.1073	65.7877	44.0882	51.2812	23.6061	24.6949	23.9499	24.3588	25.8143	22.7209	31.1762	20.342	18.5984	31.3088	30.6405	17.5526	23.718
CCG059359.2	2.02824	0.482749	1.79549	2.03829	2.01863	2.1745	2.68262	2.83858	2.40745	2.84992	3.06534	2.99444	7.44344	5.54212	4.48522	4.80387	6.79416	6.24595	6.34336	4.95326	7.94305	3.97425	5.91557	5.88841
CCG053213.1	12.1837	10.5893	15.7991	12.8628	3.37729	7.73432	25.2219	17.3053	13.6563	44.8777	75.5295	57.126	109.588	159.143	120.565	38.2547	48.6332	37.627	80.5099	100.467	142.009	94.5453	85.831	111.4
CCG051065.1	22.0023	22.4259	21.3396	14.2202	9.90799	10.4085	21.8226	24.1199	12.1171	20.495	18.4042	17.737	51.0734	51.7113	29.2544	26.1646	20.2775	21.4151	34.364	41.6686	38.4109	27.5162	35.6074	38.5557
CCG010655.1	7807.99	10968.9	17713	23408.2	75403	12162.5	17406.1	16907.3	22518.3	19781	35366.6	9667.78	4475.28	3090.92	2200.3	5852.89	7700.3	7822.03	5299.57	4774.15	4645.51	5366.13	5174.42	2385.75
CCG024421.1	53.3094	38.3391	36.4992	57.4743	60.0472	46.6237	68.1472	50.1497	37.0123	32.8649	57.1407	40.1485	17.8296	11.1632	24.2797	36.5791	23.5953	39.2715	33.4255	14.632	24.3111	30.3946	23.9057	29.6012
CCG056430.3	11.0061	8.48621	7.59867	19.1543	19.0965	14.4388	27.9043	25.6799	17.8153	5.09908	7.02141	3.47398	5.89866	2.56934	3.38328	8.1485	4.9403	4.9301	4.2725	1.61553	4.50417	3.57341	3.29595	3.13614
CCG008158.1	36.4682	28.6347	44.5246	12.9155	15.3824	27.4324	20.4058	30.8483	32.2146	37.2145	19.4997	22.8435	73.0627	61.0853	47.5784	60.371	100.42	70.5545	78.904	59.9748	80.5289	45.4766	65.6672	56.0989
CCG012002.1	209.67	188.172	209.243	287.936	196.545	245.302	272.103	275.076	232.301	225.109	236.649	197.953	432.1	388.923	293.645	570.397	489.791	508.87	576.105	499.905	508.715	400.304	416.422	455.096
CCG043165.3	1.36166	1.39219	0.458889	0.428729	0	1.32639	2.6599	1.69982	0.461215	0.974344	0.947564	1.91031	3.01618	3.40461	1.66108	4.0972	2.51834	2.24386	5.70651	6.18865	3.38093	2.4114	3.3271	4.99697
CCG036111.1	4.55879	2.76185	5.42028	6.50673	1.76292	7.90804	10.4008	6.81754	6.6162	3.00895	5.97209	5.66782	0.752532	1.10201	2.57734	0.59595	2.43191	0.959692	0.934856	1.39877	0.566105	0.527177	2.38408	1.3449
CCG050683.1	43.7118	31.993	28.0247	25.8897	19.8468	25.5019	27.7229	31.1459	24.115	15.4933	15.6513	10.6929	14.4396	16.389	11.1171	16.1948	14.8683	13.0019	11.7123	9.85158	15.5762	8.08281	6.85469	7.03826
CCG042833.1	21.335	29.7116	14.7055	27.6079	36.7643	11.5566	30.4395	25.0203	10.7327	16.1698	17.7779	10.0219	10.5073	8.0272	5.14352	6.53641	3.36719	6.94071	14.6677	7.3658	7.81505	7.81072	7.39856	7.6249
CCG050210.1	44.6455	44.689	34.6349	64.151	51.634	57.9572	57.2588	51.9325	55.643	35.2153	24.2026	21.1886	11.5491	13.656	22.0775	15.9031	19.202	19.3076	14.2111	10.1093	15.327	13.8513	15.6806	19.7133
CCG025461.1	151.738	121.579	147.084	167.658	118.448	203.995	155.041	171.839	155.085	190.854	110.639	193.889	267.811	253.402	202.459	264.967	347.343	279.437	282.066	318.059	255.101	291.345	300.941	287.18
CCG053192.1	18.683	14.4025	10.775	7.93018	2.75814	9.22264	12.3616	13.0995	5.23267	15.1097	13.5696	13.3109	25.1727	25.1289	17.7857	16.8033	13.6683	20.7613	24.2608	26.7086	26.0435	25.0553	23.9424	26.5174
CCG018052.1	41.4855	28.0034	14.8033	13.2239	17.3907	9.31142	16.4246	20.2382	8.99616	5.09631	13.4522	6.96196	4.59371	4.12841	4.19241	4.99644	6.05415	6.57408	4.46778	2.35352	6.48853	2.74475	5.46755	1.76743
CCG025692.1	345.616	289.791	237.732	151.133	246.576	169.221	145.539	155.78	201.564	23.3052	59.8798	21.9313	58.1499	36.5818	27.2386	32.5362	27.3269	22.9101	23.3189	13.9249	11.1459	16.0798	21.3265	16.5315
CCG004039.1	13.5255	21.7868	26.8541	20.3453	12.9818	14.9373	28.1292	22.0914	14.5956	27.5946	27.1065	19.6061	67.6288	70.2903	85.7946	70.3455	54.9228	57.1537	69.6264	67.2288	67.6455	42.6719	67.8136	47.0607
CCG008123.1	91.7583	87.8062	67.5114	57.9261	130.574	40.0142	59.3494	55.0738	78.2044	33.7473	72.0434	25.3571	33.6582	19.5479	13.8373	23.2159	33.4818	40.9502	18.9002	13.7005	30.3323	18.9699	23.5103	10.961
CCG041234.1	28.3883	38.0313	42.2989	35.0589	83.4298	34.8133	35.0825	35.2877	44.5952	13.636	27.6695	12.4959	18.5398	15.5457	12.1529	11.1184	15.7271	10.1662	11.5703	6.09614	15.5712	7.11842	10.3717	6.04864
CCG016681.1	121.91	92.3206	122.954	64.945	44.0879	109.511	84.9437	104.46	90.1197	211.729	178.247	270.124	215.983	287.127	375.039	200.128	297.938	263.671	282.342	495.599	321.686	349.1	391.537	453.008
CCG008720.1	12.9407	10.6263	17.4114	11.7946	11.3164	20.8676	21.6124	29.8508	26.4152	30.9312	18.2027	37.6811	50.2733	55.7591	35.0021	57.8441	23.6165	32.2172	66.2532	67.0352	50.914	37.0797	52.118	66.0784
CCG012068.1	142.749	117.06	127.63	133.255	257.767	108.806	109.147	190.056	176.593	62.872	109.714	61.9855	53.3166	50.1915	30.2245	74.6193	77.0581	77.6117	42.1604	35.7344	43.2875	26.0758	22.0579	27.177
CCG010132.5	0	0	0	0	0	0	0	0	0	0.295686	0	0	0.920625	6.1647	1.15612	2.94378	1.03817	1.41275	1.49878	2.51268	2.09302	0.406879	1.56908	3.47436
CCG023898.1	674.115	737.477	615.802	1253.42	358.434	1270.78	670.845	1037.4	573.192	792.68	458.831	1059.65	1245.69	1582.55	3567.92	2994.54	3098.23	2916.18	2248.22	3650.18	2109.88	2728.22	1697.82	5377.33
CCG030497.1	88.9283	54.8797	50.1797	40.6854	23.3104	40.0767	62.5713	67.9008	39.6397	63.3459	42.3941	60.9691	125.868	129.753	83.4888	78.0255	68.5047	87.9397	150.389	159.591	146.822	105.677	153.535	174.924
CCG047902.1	21.0146	9.32803	11.9732	0	0	0	5.17464	5.6049	0	11.1987	7.2615	8.00659	0	0	0	23.688	20.614	27.4554	16.5869	11.7231	15.199	13.3574	10.1995	36.959
CCG031018.1	4.2618	1.78155	4.98364	0	0	0	0	3.15502	0	4.69605	3.95246	0	5.44687	14.789	13.8276	5.22961	8.77812	14.8313	12.2502	25.5319	26.1308	4.71741	12.6216	25.2927
CCG051239.1	51.639	39.1669	35.4732	47.5683	37.5172	117.151	55.2945	53.0993	108.015	31.6762	28.0028	49.973	474.357	403.72	202.935	27.6765	32.0638	38.3218	73.011	128.517	220.404	113.966	180.13	262.617
CCG024483.1	2.74195	4.99444	1.52605	0	0	0	1.38096	0	0.28152	26.5809	14.8109	29.2215	21.2256	31.258	28.5125	38.321	42.9147	45.0498	59.3847	74.9066	85.5973	39.149	80.0017	86.2869
CCG021235.1	1.27921	1.41704	0.413702	0.440163	0	0.53639	1.28264	0.13582	1.00221	7.12595	4.81733	3.94267	4.18253	6.53134	2.96909	5.11454	2.64627	1.8491	2.27471	3.04105	4.26872	2.79145	2.8274	1.29558
CCG046798.2	24.7668	6.59238	8.98464	2.26331	0	4.76474	18.8674	12.5392	21.158	11.2132	7.66631	19.435	49.9217	28.973	13.1877	47.0212	23.0738	40.093	28.4212	64.956	29.0461	25.7237	26.6292	26.7207
CCG055821.1	6.73238	4.80406	13.9112	3.10137	6.93019	6.29875	7.01371	5.19982	7.49953	40.6949	47.9989	39.8529	34.1108	31.9394	47.898	53.1535	40.2881	53.192	64.7558	50.3214	60.9267	83.1148	78.3059	84.1332
CCG027727.1	129.043	130.312	168.413	109.602	165.541	171.915	131.76	278.886	250.431	940.1	727.591	819.563	1483.6	1390.56	811.327	871.634	1241.49	1002.96	881.521	1190.89	865.113	1524.15	1644.52	975.464
CCG039715.1	51.7658	47.8111	52.0617	46.0256	47.9146	50.9224	68.4206	64.2067	81.5879	69.8818	62.571	81.1196	123.101	139.783	96.7367	131.833	122.297	114.888	161.468	135.745	125.569	114.489	128.592	105.647
CCG035187.1	3.8281	0.828528	1.05429	3.98125	4.23802	2.50724	0.887956	2.81157	2.43477	6.63236	15.2877	10.0034	21.3787	25.7216	25.3441	23.3853	24.582	19.7794	21.822	32.9573	20.5939	32.4861	10.9377	35.0518
CCG027812.1	434.676	395.35	513.35	387.059	521.104	398.592	305.468	286.34	419.343	209.114	315.662	161.454	242.815	208.092	152.684	189.554	201.553	206.246	160.93	147.408	187.388	136.345	124.598	151.341
CCG038894.1	1289.82	1423.71	1777.45	1606.69	1502.13	1630.99	664.783	579.769	963.937	1033.24	863.218	775.765	393.262	365.984	641.133	648.927	576.907	598.056	359.288	239.638	464.782	754.189	500.6	493.141
CCG062420.1	98.1225	100.259	109.608	69.711	127.79	59.5849	86.3181	90.6864	69.5063	43.246	73.7992	35.2757	48.3423	35.8171	38.905	54.9605	43.1298	50.8126	34.7948	21.8569	41.942	32.896	31.6072	30.6376
CCG034232.1	315.29	356.029	305.177	275.582	291.072	297.284	278.729	288.841	285.516	319.546	237.524	147.748	227.368	193.525	179.74	149.925	162.494	141.772	170.637	195.398	160.016	152.539	143.548	149.466
CCG006848.1	12.7021	13.5048	16.3745	16.7114	11.2552	20.7367	19.5064	18.198	20.3631	11.8572	21.5691	14.8783	43.8488	40.6689	45.3169	39.8514	30.3816	37.8804	33.4577	25.6384	48.6897	24.9046	24.563	31.1661
CCG011655.1	338.579	503.701	569.676	581.223	875.362	453.309	194.937	189.879	224.92	304.367	172.651	111.234	67.0956	68.8164	121.889	122.146	109.873	155.643	80.7781	52.4129	80.1792	114.277	67.6183	73.3256
CCG025392.1	0	0	0	0	0	0	0	0	0	1.57576	0	0	0.166865	3.85818	1.10347	4.66722	2.64028	0	5.56118	1.08936	1.16161	3.53984	3.9236	3.89988
CCG005665.1	174.772	116.376	226.749	203.388	213.445	247.441	303.414	245.593	252.63	133.349	107.59	107.779	385.172	553.521	434.741	58.0425	76.2013	97.7561	130.85	149.281	197.354	180.31	239.191	209.226
CCG009396.1	56.8572	68.5942	52.8492	59.1346	88.7335	45.7743	52.4325	43.6398	47.4962	41.147	40.9254	32.2368	25.4337	24.347	16.6568	28.2655	21.8472	34.5196	20.1543	13.6135	24.5877	23.7782	18.4704	21.7461
CCG038009.1	15.7367	19.3013	12.8321	7.62352	8.77036	5.95791	8.86401	16.8496	11.7482	0.790853	1.63205	1.59086	5.16882	4.44595	4.30621	2.43099	1.58804	2.09467	2.41296	3.53165	3.09004	2.24147	3.22784	3.7872
CCG025557.3	4.90469	2.91577	3.45305	3.36653	2.28085	5.85362	4.5791	10.0375	0	8.94396	4.51775	6.06621	12.3417	25.2884	6.37009	14.1345	8.84669	9.38931	15.7715	19.3171	20.2524	5.61433	18.0947	28.246
CCG007506.1	5.45756	29.2519	7.58672	37.9064	14.4031	18.2914	34.5576	34.3495	15.4517	6.57673	12.47	32.9789	66.9487	82.2895	32.2639	138.3	80.5106	38.9266	274.607	92.0917	54.6855	26.3587	99.5463	40.9671
CCG010966.1	23.9006	28.515	34.6686	47.9196	28.3723	31.6735	21.9882	14.8586	16.9895	3.24564	4.30185	5.53102	0.91535	3.28465	2.4557	5.33113	2.16881	4.59293	1.84382	1.1222	0.59415	1.3509	1.1162	1.27354
CCG037727.1	372.995	435.217	383.969	404.658	686.396	288.191	339.98	363.054	488.127	142.14	294.299	123.936	139.101	126.472	129.948	127.905	107.534	125.923	100.241	99.0132	101.577	107.266	78.9693	78.3802
CCG034012.1	0	0.62074	0	0.726267	0	0	0.550009	0	0	0.754189	0.632682	0.422699	1.34722	5.31591	2.39358	4.42957	2.9109	0.352449	4.67525	2.14119	6.33353	0.657828	4.08942	3.73925
CCG034058.1	75.3187	79.5374	67.2719	81.1573	46.5364	96.6013	67.429	73.9546	80.4277	96.2451	74.9573	61.8193	123.549	187.255	130	166.422	142.503	160.73	174.915	142.707	174.273	148.031	120.535	147.26
CCG036422.1	5.8653	2.88218	5.82486	3.72233	6.08604	7.09659	21.3312	13.7199	11.9636	16.5607	24.5102	37.8802	78.1487	54.4973	14.0566	2.46733	3.15047	3.05298	48.6756	27.1043	24.5529	10.2439	22.9179	13.2664
CCG024254.1	22.7651	25.9121	23.8115	26.8865	58.644	19.1421	17.8417	20.1944	32.8943	11.8755	19.1104	1.15055	3.63373	4.28275	7.04094	7.00528	4.99657	4.95856	5.05037	5.23043	6.00685	2.50323	4.42869	1.43908
CCG050261.2	79.5778	55.6321	77.4092	34.0793	39.5121	56.0968	56.926	57.4397	33.5793	72.216	47.2998	52.5397	155.046	195.837	117.343	100.067	119.673	105.664	117.573	174.366	134.486	85.8526	109.697	116.21
CCG015073.2	2.88377	0.481017	1.83623	0.829634	0	3.8606	2.69052	7.70072	6.24939	13.0393	27.1895	15.6537	43.2429	49.5206	55.3139	22.8765	12.8523	8.43982	45.211	48.7778	59.6185	43.4973	47.2236	59.9632
CCG053337.1	33.6058	33.7251	38.4097	32.6239	22.9838	21.7703	20.5817	28.2048	33.3158	11.8317	16.0296	6.81533	6.94796	5.77429	7.04991	0	4.57927	4.98036	5.88281	4.94343	10.641	5.09144	5.66141	3.42623
CCG009274.1	18.6366	19.906	16.3966	10.3226	13.8872	11.4879	21.0446	18.8046	13.4325	7.51345	9.56404	6.32601	2.64355	8.57217	2.44393	1.50077	4.36313	2.52243	5.19344	2.28282	3.79869	3.13416	4.71202	1.92801
CCG024783.1	41.5517	29.4285	42.9194	29.0701	3.94219	42.7076	61.2477	73.6464	51.3705	89.7463	64.0924	82.1929	159.658	192.395	74.8157	62.6058	71.4154	61.4097	136.22	163.537	129.14	107.248	145.955	160.467
CCG030162.1	3.48873	3.362	2.1953	7.54727	0	5.94161	8.12729	5.77526	1.82201	7.19832	7.68346	8.14925	6.35664	8.07097	12.4587	19.5867	17.009	14.449	16.6456	5.51857	16.3178	12.5398	16.8362	17.0824
CCG059829.1	61.4765	48.9246	94.3985	110.754	130.743	127.83	97.6199	75.4583	70.3431	67.2024	37.1774	40.6072	105.564	173.315	220.664	20.1552	34.9422	42.2202	41.3824	35.2228	77.2342	94.7869	86.353	72.442
CCG018235.1	69.5038	71.4007	52.3725	48.9593	35.505	43.0958	77.4113	93.5191	67.8833	69.8601	84.6425	110.99	158.379	134.147	75.3341	131.808	135.407	117.898	227.444	191.231	128.378	144.825	163.673	129.909
CCG025315.1	45.1047	36.281	37.1772	32.7083	32.4836	44.5225	30.7952	34.051	28.6932	163.633	132.48	168.244	287.512	261.039	296.097	202.412	209.562	217.914	553.331	446.106	427.748	543.725	393.402	382.461
CCG060470.1	30.9354	11.3895	9.09968	6.15173	2.22419	12.003	14.2789	26.7003	12.6701	38.2569	22.2375	21.9942	60.7174	49.2208	12.977	38.1949	46.4305	43.0983	76.8089	86.4681	71.893	70.8929	55.64	58.6545
CCG012133.1	4.70004	5.24686	11.9174	4.032	2.26633	4.38461	14.881	10.928	9.51731	2.01026	2.77443	1.83148	11.2557	28.3206	10.3082	27.6075	14.3954	12.2843	19.1795	17.532	21.2294	16.6799	14.3119	17.8474
CCG022286.1	13.9906	20.6361	17.9447	36.7853	33.0272	17.6198	16.2364	9.34711	13.1957	11.4131	14.8734	7.32308	6.77747	6.03844	12.3385	5.86759	7.3629	10.4428	3.54737	4.18277	4.89654	5.96606	7.14944	6.89681
CCG010537.1	25.6577	20.5859	37.7114	14.9347	10.8383	42.1922	32.8398	47.6299	71.4272	56.05	33.607	76.9002	274.12	387.868	314.594	47.7164	56.1585	41.536	88.9158	130.271	151.161	78.7264	102.842	161.235
CCG013118.1	33.5746	54.5002	56.9256	46.2609	69.7504	46.1036	39.2699	35.0638	36.9559	87.2304	90.3735	56.125	30.1694	21.3083	26.3164	28.619	24.272	40.3797	18.5067	21.6527	26.7568	35.8011	20.2561	18.7776
CCG006365.1	19.5854	21.6945	17.8402	30.9338	20.0548	25.3515	20.3456	21.0343	17.7128	33.8981	24.378	26.4428	38.172	42.8421	50.6322	40.9935	41.4988	55.0584	47.0239	52.0846	48.244	55.3096	51.9127	60.9372
CCG007319.1	32.1513	26.6164	19.5928	11.559	19.9038	14.4828	21.5102	23.4307	28.8448	9.05002	14.5194	6.31589	8.64933	8.19057	6.29435	9.66975	8.47161	6.40892	6.33395	1.5379	7.24571	1.8155	5.98513	2.38224
CCG027351.1	17.5138	26.3186	32.6539	54.2534	63.3271	60.2895	53.4651	65.657	67.6603	16.8608	55.5572	10.9238	6.4195	9.84885	12.5955	3.70399	12.433	21.5327	22.58	15.1887	8.67276	6.35304	3.7989	4.21792
CCG047603.1	18.7669	12.7284	19.7389	14.3887	12.1868	14.6203	22.2047	23.2588	16.8942	6.87777	9.52418	11.9745	8.10855	4.29282	1.2453	9.97134	10.3108	4.89891	2.61012	2.12417	0.843824	2.81749	3.56005	1.55537
CCG009156.2	419.732	569.621	387.449	322.269	472.864	260.429	288.64	275.092	245.63	235.14	215.911	189.846	114.206	83.4179	86.1749	139.034	145.815	108.482	164.721	50.5223	97.1062	131.184	95.6508	79.4057
CCG009846.1	9.68831	9.25736	6.16272	7.48076	2.60823	7.40398	7.53584	8.7395	8.36006	6.96774	9.47641	7.2317	14.0515	14.1753	18.896	27.0581	23.23	18.7746	17.9205	13.9267	21.8273	19.5353	23.5532	23.7654
CCG043646.1	4.43989	3.57025	2.68631	3.39262	0	3.62523	4.86635	13.7583	3.60072	5.6426	6.38705	11.0907	22.7275	13.7941	6.51157	16.2932	7.49531	6.8501	19.9093	14.0865	14.3886	6.10907	38.592	13.1419
CCG037068.2	110.637	89.0715	136.851	122.791	98.7944	60.2394	231.8	289.756	84.5533	26.8564	110.092	53.765	50.9496	41.4674	21.937	53.6171	25.9223	40.7641	40.1997	24.7264	28.7802	24.0812	35.247	47.6099
CCG021994.1	40.0764	30.3003	37.0677	76.468	21.1288	53.2712	56.6209	65.902	39.9404	71.0335	67.0845	52.1089	93.8572	130.53	147.79	138.105	105.816	128.435	128.935	112.454	124.776	156.527	121.982	187.501
CCG045845.1	135.362	138.501	165.613	75.3163	80.7032	169.14	134.449	161.552	134.437	179.855	105.418	147.029	230.754	247.345	231.76	391.355	393.033	283.715	229.639	285.428	266.745	236.935	296.043	240.89
CCG024014.1	13.729	9.49505	7.70126	11.9214	11.1579	13.5417	16.5763	20.5142	14.3668	16.543	20.3538	18.6797	27.5996	35.7304	20.9373	30.7844	19.1366	31.5836	35.3937	34.5522	32.6374	30.5585	37.4036	34.9505
CCG046819.1	163.516	221.799	81.5941	433.168	476.188	180.625	187.202	175.041	137.683	23.3795	40.1598	17.0898	20.9915	9.42143	10.6589	15.4766	12.4071	32.0077	44.4711	23.3082	25.386	16.6328	15.5829	8.62617
CCG047033.1	68.6115	75.5836	81.5016	75.655	35.1142	43.8669	68.2148	52.6509	59.0113	62.7148	84.2494	52.3948	136.224	131.815	110.826	230.934	135.89	162.662	164.978	117.085	213.681	127.049	180.888	173.67
CCG029122.1	33.708	21.7869	22.8918	13.5381	11.5323	14.8708	46.3264	26.6943	14.1169	26.3061	21.3295	19.7214	36.762	42.6843	46.4884	40.6608	43.1227	39.4549	38.6465	43.3535	61.6613	30.4669	56.3327	83.1909
CCG063778.1	76.6601	63.0397	54.6241	59.9995	25.7115	51.1001	75.795	69.8332	43.1973	56.8649	54.4603	51.4943	111.924	120.622	86.2697	91.4531	79.1917	74.0442	84.9278	99.0144	108.689	80.6188	84.5077	145.348
CCG003873.1	4.35457	6.95786	8.75113	7.45877	6.40489	6.12841	6.37085	5.14824	8.59317	7.54479	11.3795	8.13297	16.8627	15.0205	10.4475	25.2643	16.2521	18.8181	16.3553	13.625	18.4975	14.7507	20.7386	11.768
CCG034332.1	28.3014	28.8515	25.832	25.341	44.2911	24.2898	24.4208	19.779	21.2162	10.4455	12.1213	12.0644	9.34187	8.01102	6.65291	9.63246	13.4965	11.2207	8.32104	7.75551	8.93953	5.81085	6.36718	6.58863
CCG030867.2	0	0	0.337671	0	0	0.754827	0.951934	1.35659	1.53495	1.31168	2.32572	6.2321	14.1621	14.8061	3.9973	3.59947	1.93582	0.997513	15.3968	13.994	8.87023	3.61519	14.4924	7.08284
CCG037166.1	2.29105	2.97502	2.53873	1.41406	0	2.47536	2.67814	3.00961	1.70515	5.46047	2.66478	5.21188	10.1852	9.09287	13.6087	4.87657	5.11052	3.06154	11.9281	8.95413	7.30531	10.3937	8.07822	12.4187
CCG049837.1	40.2526	93.4151	51.178	52.7308	72.326	55.4955	146.374	236.459	96.1353	179.059	148.584	104.083	135.242	127.821	195.858	543.938	345.687	504.476	309.983	380.699	497.173	177.238	457.818	398.471
CCG013084.1	5.44234	4.9658	5.11312	6.99348	2.93068	19.1627	25.8834	24.8654	16.0387	7.39848	16.3885	18.9789	23.5302	25.8541	11.2056	32.7665	18.8663	20.9	55.1878	38.8135	25.4176	15.6064	28.1706	40.1802
CCG040868.1	47.3061	53.3293	48.3749	31.211	12.5474	33.5575	25.7821	21.2186	27.5775	4.69154	5.12975	4.94472	2.67217	3.92001	3.52423	10.4063	7.70712	12.213	1.71079	3.09417	3.15013	1.7746	1.29811	2.77252
CCG014059.1	4.24139	1.37942	9.81498	5.48197	3.66525	5.10438	3.68656	4.26473	8.84344	9.16061	6.84	11.0824	5.29692	10.902	22.8756	16.9093	15.6389	21.605	13.2711	9.49236	20.9686	23.1799	19.2701	22.4453
CCG019046.1	488.615	608.813	465.458	338.688	472.732	292.785	311.547	298.347	269.133	249.72	248.034	211.52	147.871	106.303	101.267	180.565	171.149	141.652	189.725	77.9656	109.311	149.241	113.965	84.7437
CCG035942.1	29.5337	22.5135	19.1047	12.446	5.1178	22.7657	43.7483	37.8431	30.0909	21.3544	12.2142	39.9175	71.7254	43.0353	26.8585	54.0654	40.7846	24.4356	150.272	66.4172	41.8945	31.652	59.2466	67.2227
CCG058061.1	96.0478	99.5166	88.5504	55.8024	114.742	61.7151	58.3823	39.9276	65.7824	39.7415	53.8845	32.5239	45.7054	25.1475	19.9449	47.0567	51.5932	37.801	34.0945	20.222	33.7504	26.2014	22.1241	20.8453
CCG054805.1	26.6266	23.3801	23.2554	11.445	6.03233	7.86999	8.76825	9.58283	4.4094	15.2165	9.16448	8.24582	4.05511	5.77541	4.67255	17.0735	16.5736	34.3611	36.8307	16.5788	29.5876	29.1968	26.2389	16.4623
CCG059793.1	31.4644	18.9335	24.4175	8.18614	5.54055	12.1297	25.1632	25.6506	20.6329	2.16562	3.77366	7.07843	11.3247	10.8971	4.43673	27.8657	14.8	19.0265	16.606	11.5843	15.2664	5.43035	11.878	11.309
CCG028642.1	38.6625	65.862	23.6691	4.45701	3.53663	0.845818	5.99899	7.10414	0	6.87793	6.50174	6.91227	1.28201	5.89358	4.89219	39.8968	67.1228	109.38	57.0101	63.7181	184.766	28.8613	104.76	184.055
CCG051435.1	3.36261	1.38347	3.76806	1.874	0	3.35885	6.62744	6.57093	6.38243	6.98399	7.15186	6.73175	17.743	16.5539	9.25087	20.4091	10.1394	9.61413	14.1583	11.4542	17.0172	11.6619	16.4597	16.7469
CCG035722.1	15.8855	12.2196	8.46576	14.8408	10.2281	18.7736	21.8731	34.583	24.7143	17.1496	34.1157	43.3832	36.7734	32.0661	36.5953	47.1635	43.0797	31.9713	81.4021	43.5679	35.634	67.0849	58.759	54.6614
CCG006563.1	39.4949	40.7732	41.7117	33.4819	14.9675	31.9263	53.1001	49.996	27.1975	31.7681	39.7562	30.0455	102.949	110.723	69.6062	67.6794	55.9112	45.3656	53.1934	70.8633	80.845	55.4244	73.8086	99.2728
CCG026377.1	13.451	13.6905	14.2607	30.0367	26.0199	30.68	29.9757	27.3846	22.3949	19.6539	15.109	17.0115	59.4024	66.9197	74.644	12.1855	14.3662	10.5357	54.436	46.6637	56.1975	65.5284	50.495	48.0913
CCG001443.1	13.8602	10.8153	7.36981	3.17941	0.429327	4.42382	5.84051	10.5878	5.80499	7.11668	6.65537	8.06523	38.3402	75.6854	29.5304	20.2776	16.9525	12.2717	48.6886	33.6329	27.8623	15.7673	39.198	40.0454
CCG062643.1	302.292	295.174	209.082	148.427	91.3624	109.399	183.271	179.461	108.715	77.449	95.4399	73.4408	176.554	151.237	163.441	22.5178	15.0891	21.1862	100.361	66.4	88.5051	140.371	140.232	159.128
CCG023000.1	23.1307	15.6285	17.6157	8.2622	7.78144	21.558	8.79919	12.4848	11.0401	7.475	11.1711	10.9349	3.36548	5.24403	5.8976	6.54342	3.28541	3.94204	1.88461	4.60898	3.58371	2.18553	2.9331	6.00558
CCG046466.1	28.1776	20.5215	45.651	120.859	62.2023	36.7553	157.697	100.252	61.0602	114.601	167.018	73.1343	99.0939	87.0803	45.0484	34.7585	15.3733	11.4133	48.1637	32.7321	40.5016	61.0263	75.9679	64.1049
CCG057041.1	4.9739	5.46445	5.04508	6.75193	16.3881	5.32815	8.36562	5.78006	7.22994	3.38251	1.67813	1.5058	13.0518	9.57687	11.6254	0.908077	2.1828	0.608577	3.94923	3.97337	3.40925	6.24928	6.08979	7.82228
CCG028459.1	5.67838	6.0431	6.57099	13.0565	18.7605	19.2004	19.8704	24.0802	20.2481	4.87767	4.63323	4.81201	8.62094	10.8797	14.4134	4.23314	4.97785	3.56873	6.42143	8.39112	6.92051	9.29798	8.70366	8.71673
CCG039155.1	38.8813	43.7549	50.2664	42.3358	18.6103	49.6423	38.7411	22.3791	28.6735	12.7092	13.0761	22.9499	23.9759	18.8185	26.982	26.374	17.3832	15.2529	19.5944	12.1761	19.1734	28.559	38.1674	34.716
CCG043377.1	162.92	126.344	199.614	227.727	90.1974	220.47	191.089	171.144	193.873	289.006	221.815	222.816	536.649	505.423	502.869	601.144	638.519	489.48	569.765	577.878	558.608	467.113	571.182	526.135
CCG015372.1	2.69868	0	1.7678	4.49384	0.559801	7.76337	9.0845	9.8867	9.24204	6.16938	5.56551	17.3381	23.7918	22.7817	15.4595	19.2507	10.2122	18.4961	23.7119	18.4415	17.9198	27.3566	29.1623	27.0129
CCG009596.1	3.11898	0.705579	4.20601	3.52041	3.127	4.63316	2.46521	3.25592	4.42828	19.3366	20.1631	18.8235	16.2725	12.7356	23.4811	20.5944	15.8188	18.996	26.7824	23.8968	23.8514	44.4254	27.891	38.9081
CCG017936.1	99.4065	75.2268	95.1629	108.973	68.022	167.752	151.481	134.594	102.113	157.613	117.514	189.199	176.099	197.159	227.335	251.894	207.962	222.496	260.916	263.49	240.721	238.28	268.562	399.27
CCG067211.1	7.47943	4.4039	4.60794	3.36264	2.67166	8.64957	5.99582	4.9109	6.70393	15.3595	13.8007	10.7083	7.58188	11.3616	11.1889	13.5057	13.2264	11.1298	6.49926	11.0915	14.5694	6.02504	6.57937	9.73598
CCG008061.1	72.3298	62.65	68.7781	54.0754	35.8208	59.3904	67.6937	72.3097	51.8711	46.27	34.98	56.7937	153.647	143.875	70.5183	130.618	103.719	98.5925	113.048	115.521	86.2901	66.9782	86.294	89.8036
CCG012512.1	0.65761	0.715701	0.586455	1.90704	0.766004	0.728639	1.41453	1.01906	0.942722	0.654147	0.651051	0.250171	0	0	0	0.42921	0	0.3	0.385017	0	0.274905	0.051683	0	0
CCG029421.1	4.84904	10.5437	7.11331	7.52832	5.53925	12.0671	8.53657	13.2828	4.25947	9.14317	7.65777	9.98406	17.3705	18.6869	6.98625	28.3145	27.8529	22.9978	40.4634	27.1667	25.1455	18.2138	24.9868	22.4855
CCG005661.1	108.701	81.4969	110.668	199.113	111.124	285.928	208.76	276.958	253.687	59.4	63.6941	68.7706	216.703	207.43	173.659	100.966	92.0878	69.2384	107.043	115.006	91.112	124.614	108.964	116.092
CCG042750.1	5.96858	11.3323	11.7893	13.5487	9.92004	10.7457	6.17114	5.87778	10.5388	13.2939	16.8303	7.56799	3.50563	3.93265	7.50511	6.08238	3.85166	4.54423	2.61939	1.19034	4.70293	7.74821	4.47948	5.40026
CCG063104.1	158.165	137.028	189.88	117.188	162.83	144.89	184.593	188.271	159.018	210.626	184.963	202.986	329.63	286.376	178.028	339.767	377.551	334.738	313.545	311.973	284.114	314.764	372.709	279.943
CCG048962.1	12.5411	9.0067	10.9924	5.47609	1.45711	7.05099	5.60701	1.53108	2.35079	7.20658	4.86612	0.969365	15.9261	23.9638	22.2269	21.4892	24.4072	29.673	14.4782	26.7427	17.0992	14.3091	10.1908	20.8582
CCG019950.1	8.48697	12.3183	7.42764	3.12633	1.37804	4.56784	3.78851	5.16784	7.09096	0.235617	0	0.601141	2.41167	1.31594	3.18108	1.14482	0.876206	1.98287	1.40447	0.921485	1.33612	1.89458	1.46568	2.18382
CCG003852.1	5.78095	6.96654	6.88577	1.1263	1.84442	0	11.9403	17.7178	11.5455	8.04781	19.6316	15.7868	11.9367	12.4537	9.81509	17.5062	20.1602	48.1288	55.6943	26.8238	67.9883	56.1103	36.5699	43.1785
CCG019305.1	11.8872	12.5288	9.30688	7.92151	9.20589	11.3427	12.6146	12.4113	9.25335	10.3478	11.8435	10.3282	21.8556	20.5042	18.5577	19.2899	17.9334	22.568	21.929	25.7579	23.3033	17.5565	20.3329	26.1802
CCG060780.1	79.5684	62.2068	124.23	73.0577	94.9297	87.4761	85.211	81.1338	81.6603	111.095	100.913	111.829	170.549	145.792	114.315	300.779	206.268	231.024	222.28	137.816	144.06	203.466	213.081	163.746
CCG052057.1	9.45792	7.40844	7.75514	8.56012	5.76311	9.78815	8.09495	10.4352	5.7385	1.54049	3.80972	3.29503	1.72453	2.62418	4.28706	4.64076	1.02633	2.9461	0.696122	1.8418	1.02012	1.86771	0.556689	1.36685
CCG052299.1	88.2248	80.0123	86.7734	49.5484	165.008	53.8912	57.3378	76.0338	81.196	39.0639	60.8944	37.734	50.5403	65.5509	19.0413	31.02	51.9372	39.8238	28.6155	17.4771	25.4054	29.0991	28.9507	16.6124
CCG002954.2	16.0758	16.2986	20.0913	14.3338	14.2218	15.9844	20.6553	22.9502	17.4345	21.1145	16.0097	29.6401	32.4988	31.3268	24.0286	34.2497	21.7665	28.5056	37.4709	40.363	33.9624	35.5761	41.6271	40.6415
CCG016676.1	10.8209	15.3392	12.385	2.98297	0	8.23191	14.4832	11.0962	10.9487	7.58852	8.40869	8.31349	34.4665	30.1668	12.656	22.141	18.2282	13.996	26.2194	26.8536	20.774	11.4002	28.9603	21.3191
CCG036514.2	0.591112	1.12485	0	0	0	0	0	0	0	0	0	0	3.68526	3.83834	1.38553	1.99522	1.51486	0	0.933823	2.56288	2.88508	0.578542	1.96348	1.54493
CCG012908.1	9.91126	7.9514	6.15164	3.15975	7.11081	5.41011	6.67343	9.87837	6.21297	19.1401	23.4396	18.0963	21.5908	25.7699	21.9084	23.8552	24.2636	28.6214	35.2927	26.3061	55.4203	24.5798	38.6117	42.9583
CCG018833.1	1.81623	2.63935	2.30259	1.1467	1.2916	3.32533	4.20745	3.93148	11.1607	3.77895	4.89636	11.4795	5.93828	7.09565	5.75917	8.16333	8.6442	11.3598	26.5062	14.1665	10.1406	16.7327	13.8574	11.6522
CCG060682.1	1.05366	2.12344	1.52922	0.500668	0.213104	0.438938	1.51869	2.73025	1.20633	1.41995	2.03345	2.4061	6.33861	8.62942	4.41262	4.289	1.77971	2.17969	6.25809	2.08296	4.90109	3.32558	5.32199	3.13199
CCG064256.1	0	0.652241	2.65626	1.0676	0	1.25444	1.13229	0.470299	2.41677	2.67356	0.943462	3.49755	3.62932	6.33011	4.95503	3.81572	3.07471	4.094	11.3851	6.8158	3.79635	8.32508	5.25556	4.16756
CCG056734.1	246.571	205.792	314.84	174.158	211.606	100.318	437.379	589.438	273.884	181.729	291.204	141.2	33.9384	50.1677	37.1586	268.269	284.895	480.494	73.3984	78.9202	147.973	67.7158	54.4774	99.4645
CCG020381.1	21.7865	46.0676	87.4352	60.9491	75.254	40.4672	9.2854	9.12405	21.4999	36.9683	42.7702	16.4559	2.92285	7.22264	22.3879	6.50448	7.45076	13.3157	5.65106	3.02972	9.11347	16.9005	9.74463	12.594
CCG043801.1	0.530108	2.06953	0	0	0	0	0	0	0	0.63505	0.24329	0.999116	4.43176	4.93792	2.63491	1.37084	0.546609	1.91679	0.641471	3.57694	2.02911	2.36993	5.68031	10.5529
CCG051452.1	105.194	84.9664	94.9329	139.888	111.653	97.4632	103.881	115.524	101.236	95.5287	110.251	73.774	174.56	158.427	144.67	278.524	263.112	247.762	267.182	226.566	256.882	202.216	191.881	221.998
CCG008337.1	2.64461	2.51439	3.06486	0.551596	1.47958	0.7955	1.89348	0.618924	2.23425	4.91592	4.18798	2.33796	3.873	5.41043	6.85336	4.81779	6.81853	6.33751	4.98017	3.50674	3.57382	7.09955	6.62965	7.01969
CCG061611.1	64.749	76.935	41.9578	21.8538	14.1669	18.1079	20.2314	25.4337	14.0718	32.9969	43.7368	35.4392	20.2733	22.9632	18.0304	49.6977	51.1354	44.9163	32.366	27.6849	32.0026	22.0053	30.9297	21.8683
CCG021106.1	6.08868	5.41196	10.9903	6.17661	0.384623	13.622	10.1543	13.6691	22.2869	13.222	11.2766	11.1016	30.5385	36.0208	21.6243	25.9946	24.0923	17.1985	33.7559	27.6288	28.4643	24.2932	20.034	37.7219
CCG036393.1	7.64731	10.1844	6.05253	5.24463	5.05287	1.47025	4.51387	7.10086	1.8309	3.53864	2.4061	2.21522	16.4523	15.7928	10.6053	12.4896	10.5983	20.3423	9.45519	6.11891	14.2578	4.71452	9.73498	9.03398
CCG044319.1	12.6805	8.39137	17.3608	18.4493	9.99597	18.1381	17.8285	18.0331	16.9451	21.4294	17.9141	27.0061	30.2784	23.9457	29.0292	35.2198	26.3838	29.9048	39.8621	30.3392	28.8355	42.5475	34.6469	42.9151
CCG003162.1	16.1598	13.0742	10.9393	29.2102	115.585	33.7094	88.7994	275.593	95.5868	5.65293	3.3596	3.14208	1.23089	3.49262	10.3078	14.5755	7.81205	13.3253	13.4722	22.982	13.9442	8.2197	20.4627	22.4222
CCG035463.1	19.3694	21.6354	15.7905	12.286	4.08451	26.3279	5.2543	9.10924	20.4282	96.9609	96.5473	93.813	19.8936	42.6816	83.0297	13.4754	43.1697	71.806	22.5988	67.2403	40.0697	17.9971	27.7155	61.7576
CCG045852.1	23.3079	11.3116	17.6153	15.8145	15.3817	40.9027	31.0325	46.6872	37.4444	11.6892	12.1061	12.3501	120.268	119.364	49.1446	6.94128	8.01053	5.76068	20.964	13.9713	30.6896	26.3711	30.6989	32.1933
CCG032501.1	22.7159	27.78	28.8583	9.68171	9.97156	10.5013	8.48665	8.64144	6.47418	1.05418	0.348355	1.60496	6.05032	6.76077	5.16436	1.76926	1.28909	1.2449	3.20089	6.41088	3.20632	2.69368	2.26723	4.04011
CCG032151.2	18.3586	17.2047	12.9709	26.0682	16.4425	13.3458	28.002	25.9822	10.657	5.37156	5.86393	3.0573	2.96971	3.05251	2.42627	4.9444	5.33748	11.7239	12.1928	5.37822	8.40603	10.6987	12.591	13.6602
CCG061163.2	43.3651	64.9335	78.5564	59.5521	74.1496	39.1985	42.2099	29.9874	51.5758	22.4571	26.1231	10.2322	14.1768	7.76939	8.50865	7.2551	6.00361	6.31892	3.00464	3.43402	2.38261	7.61641	6.18499	4.09907
CCG010571.1	9.56213	7.03452	9.38437	4.72912	0	7.73388	7.68141	9.33372	4.89208	9.65231	9.47452	10.153	20.9175	42.4783	42.9072	12.8432	12.3719	18.3341	17.4538	24.3668	21.8567	11.3691	13.8216	31.0247
CCG052429.1	20.7953	21.5266	23.4302	26.2627	16.6597	25.9084	46.5428	52.5203	29.5945	67.6731	37.5874	63.3579	127.082	108.981	73.0431	45.8955	49.7078	39.224	102.098	142.886	91.8415	83.1255	110.404	117.274
CCG016961.1	67.4084	59.6998	76.56	66.5603	38.8319	61.2064	103.7	130.423	59.2038	41.7237	82.6613	63.3634	134.623	142.181	112.4	119.041	116.988	135.413	139.406	126.264	177.222	92.1748	115.599	178.218
CCG006738.1	8.99185	10.6781	12.1484	12.9199	9.01308	12.145	10.9077	9.24692	9.92535	5.80121	7.15135	4.0502	6.09693	3.71458	5.90031	5.34528	5.16055	6.84947	3.20898	4.32115	3.73998	3.47935	3.62211	3.01099
CCG062806.1	12.2075	7.18649	10.6667	7.78874	3.20704	5.70998	13.8889	13.9671	5.43272	5.36124	8.82146	11.5834	30.6611	27.9887	9.907	25.7757	15.955	17.582	24.3083	31.4301	21.3189	16.8438	21.5304	19.3055
CCG058356.1	385.668	389.857	604.296	473.917	642.414	199.643	402.168	352.143	162.613	207.403	460.731	151.966	40.5071	52.0742	81.4589	214.957	169.147	249.605	57.9601	34.1021	100.823	88.8638	71.2784	63.9695
CCG021937.1	1.94674	5.07488	4.47696	5.52457	2.94822	9.55326	11.5026	14.9774	11.8709	3.97447	3.96269	4.54133	32.2288	29.853	14.169	0.859732	1.85126	2.7597	6.12122	5.80144	5.60723	8.77817	9.57291	11.0982
CCG017106.1	4.95604	5.22921	5.12528	4.24898	2.95528	9.8258	9.07393	9.65314	4.93769	14.2156	10.107	18.3072	13.5808	22.9682	26.4118	31.0276	28.6956	32.1245	26.4678	38.3886	24.4129	22.6184	18.7801	35.3573
CCG005478.1	39.4205	46.5127	16.699	18.6822	7.72534	11.6119	26.5889	11.9693	6.3618	26.2213	21.9849	18.6164	9.09041	18.7947	12.1074	30.5128	32.8422	47.5933	46.6014	49.7925	57.2092	38.305	58.3127	68.7125
CCG019538.1	21.4223	12.0243	42.2737	163.303	41.6215	156.894	200.802	246.785	353.564	81.8371	203.308	300.943	75.962	62.4241	133.528	309.784	222.63	238.713	134.644	95.0214	149.736	110.573	115.142	106.986
CCG010266.2	199.22	150.824	193.994	160.699	121.306	170.183	159.107	88.2923	133.257	107.562	103.322	82.7529	77.341	69.9787	47.695	93.9015	86.0356	84.3462	66.4852	64.9454	75.8959	59.8569	65.9301	47.1169
CCG001019.1	6.27871	1.61463	1.50385	0	0	0.402035	4.48892	1.06104	3.31727	2.39527	0.536321	1.45604	17.2323	14.9858	5.00181	4.70389	4.18429	5.90741	11.8834	5.42068	7.4447	4.22429	10.4351	5.75541
CCG053960.1	11.4007	5.20644	16.9874	2.53995	3.52082	4.6178	5.70035	6.08649	6.18564	19.0325	25.5304	14.4734	24.6194	20.9008	20.0018	25.1977	19.7885	22.9416	15.7979	10.1506	18.5385	9.01664	8.96295	11.2181
CCG004609.1	99.7879	140.427	123.152	156.888	141.604	152.22	106.684	100.372	126.162	93.4961	93.7192	65.7262	52.6332	39.7814	60.4308	74.8789	67.4374	60.3257	56.566	29.5559	53.3341	68.1333	52.7743	55.6277
CCG037339.1	79.0566	76.1525	72.4248	24.5994	40.3021	62.1795	63.8288	48.7149	63.3743	81.9206	40.1053	52.5617	146.443	190.382	116.011	108.078	113.275	105.368	122.477	166.375	145.46	84.9539	116.899	138.873
CCG040657.1	14.1742	10.9845	13.9485	13.7915	8.82123	11.8807	20.3907	24.0271	13.664	15.9948	28.8615	14.9791	21.6917	25.1768	20.4836	25.3618	18.1431	21.8541	35.4051	26.3949	34.1326	39.2719	37.3294	43.6038
CCG000786.1	8.07556	7.1005	8.18124	6.54992	8.5667	14.6046	12.5859	16.43	20.6433	18.7539	17.0182	10.7198	28.5805	41.7129	24.3482	24.9357	27.3876	22.7012	30.3733	24.65	23.8691	31.4108	31.88	30.5327
CCG042223.1	29.1317	22.9507	17.968	10.3123	8.6294	17.1221	15.2944	14.5519	12.2692	3.55593	0.894981	6.00648	9.02317	9.55746	6.96198	5.01687	1.91878	4.06872	6.03904	5.60667	8.43648	7.74295	8.06794	8.15178
CCG055670.1	64.9103	124.332	115.778	205.684	146.812	138.48	67.9784	49.6709	90.7053	149.991	81.9665	78.5667	14.5289	16.4731	51.543	32.5994	55.9836	49.9374	20.3879	23.3792	30.9226	70.7009	28.9562	37.6903
CCG036569.1	7.70209	5.87982	4.71464	9.79652	11.1945	17.2314	11.9299	13.5331	16.5167	2.5114	2.5735	2.79475	10.4442	16.4065	11.9839	4.81901	2.12523	2.61121	8.55248	8.55552	4.69965	7.80923	5.93132	6.32775
CCG051321.1	58.1149	54.4477	65.5907	33.9741	29.8592	38.7351	46.0485	41.0785	27.9304	63.7633	58.6827	63.4055	127.052	106.058	90.2685	106.632	80.897	88.1289	117.256	94.3371	127.351	110.046	124.552	112.028
CCG026364.1	3.74404	5.70709	2.65015	3.28143	2.89731	5.09264	7.6281	4.09862	7.43135	8.04492	9.65467	16.4895	11.8411	9.99215	10.7054	19.617	23.3164	15.5842	19.8472	20.1744	15.2575	35.415	20.3326	17.6717
CCG017255.1	0.317002	0.616017	0.716021	0.462898	0	0	0.470687	0.616266	0	0.454283	0.350034	0.148712	3.99037	4.96206	1.87782	0.884981	0.916142	0.933624	2.80493	3.19035	3.41476	0.875625	2.41963	2.71363
CCG061428.1	8.38679	13.1618	4.43695	10.9808	8.98097	8.2492	26.4727	62.7896	15.0294	2.68385	3.425	0.854317	2.28732	0.541923	3.17325	3.9891	2.78083	5.00896	2.85592	2.91295	2.7994	0.171715	0	0.495369
CCG014311.1	5.50471	7.8276	4.56664	0.917985	0	0.75027	2.4934	1.98487	3.53969	3.59375	6.49503	1.90398	1.69618	3.10312	2.00606	6.55607	4.68986	7.71821	6.14205	12.6206	9.3914	7.27557	10.119	9.63484
CCG057590.1	58.8073	60.733	52.1696	64.2065	49.2456	57.4261	46.8523	44.2073	57.081	51.7201	58.241	54.8839	68.9943	86.58	99.1018	106.894	97.5862	101.625	103.217	69.3041	109.523	94.9482	98.892	95.1418
CCG067333.1	5.02094	0	31.5207	9.52134	5.60049	7.26566	10.6118	12.6657	4.02533	2.11096	1.5168	2.07805	0	0	1.34151	0	1.14982	2.62121	0	2.00329	0	0	0	0
CCG062785.1	27.6624	16.4955	27.2381	20.1244	21.7754	15.3351	38.7755	31.8464	18.3013	34.067	46.7923	35.2776	111.87	64.4854	51.7591	118.043	105.39	134.193	128.547	109.384	141.921	72.4373	105.379	83.6674
CCG019382.1	35.5936	44.3323	35.4766	45.2634	75.7876	37.169	41.9336	30.923	39.6018	15.3303	28.3734	12.2223	18.2247	19.1483	15.1836	13.8662	16.2088	14.1298	10.3965	8.40341	16.647	8.31452	10.3109	4.81461
CCG063929.1	6.27194	5.18091	6.18843	8.45617	4.38948	4.04143	8.56541	5.90264	5.31617	6.9212	4.30329	4.61614	11.6704	11.5879	14.8308	14.2724	14.291	9.99239	10.0098	13.5955	13.7316	12.73	12.9234	11.5114
CCG041287.2	18.0997	19.5149	7.76718	25.8056	11.9639	14.395	28.0004	33.1012	12.0628	8.26255	31.6263	13.3431	1.1144	4.02728	2.74205	8.98858	4.20107	9.61143	5.74651	4.76036	5.17743	4.87007	5.98859	6.16762
CCG001270.1	49.9755	43.2829	48.6283	20.6996	17.9808	33.7395	40.6307	33.0892	30.3266	51.9231	34.3467	34.8838	104.337	143.007	67.1439	72.0208	88.8391	82.3651	81.6308	115.442	95.2742	56.1712	82.1858	84.2376
CCG031470.1	2.80702	0.947171	3.58881	3.33593	2.4041	5.05302	3.19337	5.97334	4.5633	7.797	8.96824	19.5236	5.22092	5.00821	6.67896	8.02291	13.6698	21.3739	6.42367	12.4816	10.6373	5.02485	4.41816	9.44057
CCG034740.1	249.608	200.828	234.313	324.363	223.339	161.493	538.785	560.791	213.27	238.293	367.283	119.609	99.5847	119.629	72.2093	128.84	131.951	135.117	132.659	111.478	182.075	102.528	113.24	149.344
CCG058670.1	7.68097	3.44736	13.1992	20.4945	15.3654	25.5157	8.57696	15.689	17.3268	17.5819	22.2911	26.3023	26.281	20.3376	44.1598	34.4794	38.1919	31.2419	30.2573	23.8986	40.2761	40.5223	33.4457	38.1436
CCG006789.2	21.7377	26.1638	18.7031	18.2778	12.474	21.9782	26.2759	55.9235	35.7714	43.0574	50.0747	62.465	128.302	147.404	62.4378	83.2801	60.965	54.2444	96.6544	136.546	102.932	82.1824	73.9219	118.68
CCG006536.1	8.53454	12.0918	10.283	2.68953	0	2.72695	4.1281	3.49012	8.23641	14.1085	12.68	17.3947	37.8245	55.2054	27.3488	29.607	30.6048	13.106	47.2355	36.4221	41.662	22.0865	44.5641	53.8121
CCG005047.1	8.85837	4.41787	5.91881	2.17338	4.60647	0.954526	6.54022	3.43867	0	3.68894	7.71217	2.10906	17.2499	11.7342	5.62784	4.9625	6.85609	8.46235	15.7389	10.7041	15.4804	7.77607	9.85516	12.0899
CCG046714.1	10.9135	4.101	9.4171	4.151	1.58459	8.35159	12.7686	9.42088	4.30316	13.537	7.90875	14.8426	24.9642	36.6765	14.0832	45.6031	30.2236	32.951	28.6578	33.055	22.2927	20.6063	17.232	30.492
CCG015681.1	87.2693	99.5573	97.0142	109.822	99.8369	109.083	65.3443	55.7848	76.3803	60.2327	49.8328	36.4134	24.787	26.3584	31.5382	37.326	43.2272	40.605	24.7979	20.5811	27.1235	34.916	28.3982	23.3025
CCG028757.1	11.9695	16.7836	19.6756	10.8291	6.4671	7.89583	7.28035	5.56338	5.42464	1.38533	2.03049	1.77453	0.789729	1.72491	1.52918	3.0136	2.66543	2.42962	1.75595	0	1.19626	0.895799	0.824068	0.309862
CCG043033.1	69.0651	84.2691	69.9813	63.914	48.0858	65.8336	93.492	111.491	83.9777	34.4327	24.4897	33.2439	42.484	31.2833	28.0628	40.443	45.6241	30.7494	30.7952	29.4552	21.887	18.0662	23.3498	18.721
CCG002334.1	25.7159	22.744	24.6826	9.54122	7.41681	11.2413	17.6189	19.1765	15.8197	8.44381	9.8488	15.9343	9.81086	12.4147	7.56223	25.1491	21.71	20.4687	9.57175	8.58396	10.4738	7.24587	7.04494	8.48594
CCG065763.1	6.86237	7.27808	9.53415	9.40032	11.0161	11.7414	12.6674	14.6022	12.1574	12.9185	18.5996	18.1453	24.9231	21.5655	23.8418	27.7251	30.1773	28.8505	26.7378	22.2935	27.3382	38.8067	27.1027	28.1127
CCG029556.1	59.0613	79.5327	70.7634	23.3477	33.2807	42.0353	102.941	112.271	101.125	25.5167	55.9616	104.148	177.902	137.481	75.4123	186.828	158.126	146.774	302.169	110.281	179.661	138.143	233.53	114.292
CCG023211.1	671.483	636.247	642.053	528.379	645.793	494.014	621.314	508.632	438.726	485.187	378.749	353.471	1434.14	1441.77	912.281	816.593	1117.37	1004.83	1011.22	1222.31	1091.98	585.135	908.411	800.236
CCG034348.1	8.56389	5.3332	6.16738	8.79425	10.0332	12.1096	13.6695	9.63082	10.6436	16.1712	8.29359	18.3913	38.4562	35.4309	25.3951	31.2772	19.9891	17.4878	32.057	17.4078	22.1849	24.2569	27.2132	31.9591
CCG043553.1	97.681	122.124	113.08	122.112	120.668	133.131	73.5969	66.538	96.788	79.1395	53.9971	50.4866	41.0995	29.1221	43.8976	53.8967	51.1306	47.5123	35.8174	18.9426	38.2194	33.0518	29.6969	30.8993
CCG033805.1	202.554	260.443	258.703	206.679	473.802	247.03	209.885	235.36	245.86	123.415	173.889	100.936	96.6136	66.4084	74.2112	74.0274	63.8047	86.2418	49.9482	22.8494	64.4442	74.8235	62.7871	46.3649
CCG028746.1	79.6653	75.1775	56.1271	48.7452	27.1982	63.8	48.3505	47.3609	34.0853	11.9762	12.4188	11.6108	7.75732	9.6695	5.09808	20.0126	16.6834	12.4383	10.1595	8.8427	12.8646	5.82721	2.85455	8.28295
CCG035694.1	3.28182	1.63345	1.7668	1.44618	0.937369	2.92611	6.02446	4.38558	4.99149	5.3824	2.21062	8.54728	5.8873	8.6891	8.7407	4.75629	6.26727	11.4714	7.02312	14.5739	7.65435	8.72862	10.2241	13.5704
CCG016887.1	14.3244	16.2316	9.04333	7.26746	2.81665	4.88363	11.3459	11.4801	6.37947	0.588829	1.35486	1.09743	5.6033	6.5697	3.74673	1.86406	1.05485	1.98697	2.59943	2.57539	4.29275	1.54565	3.34799	4.40763
CCG031187.1	52.8753	65.369	21.3445	25.1746	3.76278	42.5284	7.75367	13.2058	9.7212	48.6228	45.1441	93.9004	35.1981	87.3448	153.012	74.8569	107.541	55.0864	121.789	96.4656	66.5906	120.67	92.2493	269.476
CCG039787.1	10.7924	6.73672	8.23243	4.11965	2.7019	6.01184	3.86477	9.36291	6.5667	7.88671	5.49306	12.7104	23.6589	18.9551	11.239	12.7471	13.4865	24.407	20.0381	19.1118	18.2347	17.6609	24.5469	20.3241
CCG036976.1	75.519	71.3541	86.3528	97.6372	72.9142	92.704	80.6535	92.1625	71.5745	59.2562	64.7191	54.209	40.2742	36.9504	31.8247	47.8032	50.8846	47.047	40.6373	34.947	43.9241	47.0771	27.9416	37.6369
CCG034413.1	62.6481	70.0411	52.9214	58.5959	77.5847	67.2625	65.6698	81.0844	61.201	137.382	97.0601	82.2136	285.505	129.034	100.069	142.572	110.924	90.9431	283.483	238.672	184.099	308.093	262.283	221.276
CCG034879.1	69.5856	62.4793	52.1424	52.2348	29.8957	68.5077	69.6147	78.1048	46.1252	27.2286	23.3487	35.1951	23.6008	12.3964	8.67528	19.9422	25.894	18.8187	7.56158	5.72667	4.99098	10.9516	9.07578	4.8737
CCG056462.3	49.5714	65.1077	62.3801	73.2538	85.7499	46.1931	54.8888	40.8164	36.8889	40.1311	37.0153	37.4425	20.7556	23.5126	24.2141	30.8749	34.7452	34.3695	26.9476	17.2888	27.378	24.9646	23.4929	19.8101
CCG015289.1	12.6395	6.83393	8.40086	5.58908	3.66943	8.23581	4.70423	5.01291	5.68191	25.5004	12.2911	19.658	30.2591	70.2562	67.9272	31.1424	96.9369	94.4719	36.545	87.269	83.2546	30.6886	39.154	65.1122
CCG048800.1	7.66559	8.13847	11.1457	2.70538	1.45712	3.26342	9.69758	7.42009	5.26415	12.6457	13.1874	20.925	19.4009	19.6263	12.4672	23.9968	18.8272	23.1296	22.2698	36.7951	25.5759	23.2558	29.0132	29.6135
CCG026998.2	9.54802	15.824	13.6478	7.91131	11.5421	9.73986	6.06709	11.126	12.7644	3.94206	6.13534	6.67762	4.6014	4.13522	4.03371	3.19843	2.94189	4.04895	3.25147	2.76062	4.06633	4.12791	2.34415	2.68674
CCG031481.1	2.80061	1.18088	1.9675	0.398931	0.415382	1.55374	0.800326	1.0038	0	1.73371	0.785407	0.848565	4.61135	22.4843	5.33239	2.29842	6.35063	1.57434	6.49349	16.1675	2.28216	0.722073	7.96851	5.8551
CCG039207.1	1.05282	0	0	0	0	1.02543	0.61809	0	0	4.49246	1.40209	4.08533	2.7809	2.3917	6.2742	6.0336	7.42239	2.83037	4.38394	2.34952	4.1003	10.9908	8.2929	13.5631
CCG032414.2	10.8621	10.747	0	16.4909	5.54617	40.9095	7.84077	21.5931	8.39556	4.58492	1.98514	5.14312	1.97039	0	0	2.71644	6.64477	6.98539	0	0	1.15871	1.82207	1.60726	0
CCG057346.1	20.3179	17.3754	18.9561	10.0702	4.75459	11.6347	30.5344	30.6722	17.4628	11.8222	17.4847	17.2427	53.5864	55.7538	28.6945	44.5076	24.3165	33.0876	41.1911	41.3568	44.5749	24.1106	40.4765	39.429
CCG023605.1	70.5593	62.1656	54.1749	38.1826	37.8331	44.1709	57.0715	63.5671	51.4274	48.0816	53.4899	59.2631	101.319	111.326	80.4705	82.0916	94.5731	89.7167	108.708	106.043	111.265	71.9002	112.088	98.6306
CCG047577.1	4.88509	2.06754	7.23856	16.5763	32.4295	13.8052	83.088	81.5166	17.3027	6.35421	14.6044	8.52212	18.6334	9.20744	3.88673	0	1.89511	0.303296	3.64873	1.26029	2.22594	2.82224	4.88696	1.59473
CCG037620.1	185.351	381.097	80.0942	12.4799	20.8778	7.89495	41.433	19.4855	10.3392	43.0439	62.255	37.6968	15.1551	14.8989	20.6696	74.5213	96.2146	99.209	75.6337	72.5228	144.794	44.5204	89.9589	136.238
CCG015585.1	73.9146	51.2995	81.4372	42.9555	56.9242	66.997	86.698	104.412	75.9035	21.0313	32.7399	32.0847	34.1898	35.4211	31.7877	32.9478	35.8943	36.1341	20.2616	21.0118	30.019	13.8317	19.3761	20.3397
CCG030137.1	0	0.477166	0.766059	0	0	2.54392	0.514556	0	5.08017	17.5035	19.4878	26.6559	59.8177	80.626	46.5937	44.8428	35.2393	8.94779	32.5384	48.7741	37.1789	29.9183	45.9245	63.8953
CCG037873.2	10.7672	7.14529	7.99185	10.8849	4.0151	8.94987	12.7872	11.6751	12.0623	7.70892	10.5346	9.28561	16.6047	18.8407	14.2284	21.3096	23.079	27.3192	27.4697	18.8434	25.9612	15.2133	14.705	18.0622
CCG011187.1	141.874	103.809	132.1	96.5969	52.832	145.349	100.216	119.814	120.337	231.687	226.694	322.991	235.28	342.502	385.366	232.837	339.966	307.872	332.248	518.545	345.381	435.941	435.333	534.496
CCG064328.1	22.7393	20.2986	32.8213	28.9848	41.2015	24.4171	26.4826	25.1021	30.2515	16.6388	29.7293	8.75904	16.1166	15.4149	13.0089	14.5856	13.5586	27.322	12.888	6.49714	23.6306	6.687	11.7622	8.39596
CCG051670.1	14.3901	15.0076	13.9686	17.987	12.2276	14.0665	13.1592	15.1072	13.8424	15.5082	22.5462	15.2896	23.4688	21.8881	22.8953	34.6103	31.4944	31.5847	27.4179	28.9911	28.8518	25.3736	28.4791	35.7153
CCG027544.1	23.3564	32.031	36.8469	4.58095	13.745	8.27286	19.8441	23.7175	17.5625	79.0401	114.158	73.1159	9.96115	12.2539	13.3399	114.82	132.179	198.246	70.8018	52.6602	58.1961	49.309	36.3052	48.6186
CCG054428.1	8.33425	7.37446	14.8024	31.5838	27.9194	29.922	52.0093	77.4891	42.4137	66.7837	88.6317	87.3832	86.2993	108.357	80.3813	104.008	110.322	86.5363	126.831	100.634	98.5771	142.077	148.017	111.143
CCG035772.1	23.9015	27.22	49.6235	15.4431	4.99775	22.5553	42.301	41.9715	16.1572	27.42	20.9662	32.288	81.673	115.211	52.8741	77.7587	68.3614	55.6444	71.2952	80.4411	77.0148	37.5775	76.6175	118.437
CCG053609.1	19.1534	24.4702	21.0267	19.0841	9.09553	21.6857	15.3931	9.6971	19.5265	13.6278	17.3314	6.10154	8.40066	4.83607	5.41944	8.19735	3.72801	14.6858	5.07394	1.93219	7.34855	7.64194	2.2999	4.14951
CCG045698.1	91.6432	108.455	103.009	78.1154	161.358	73.4741	123.157	185.968	120.041	41.6249	43.1029	77.5588	37.1322	36.0608	41.5078	42.6658	71.8628	67.103	81.9295	55.6288	38.5963	21.4557	21.0011	23.3021
CCG022776.1	793.076	794.818	677.019	715.196	833.261	635.811	535.423	356.486	518.754	377.862	391.942	284.534	239.234	198.719	220.137	382.384	337.137	353.561	194.859	149.675	283.899	242.57	211.258	187.037
CCG014239.1	6.91137	1.54496	13.4443	0	0	0	0	0.803439	0	0.693996	1.66339	0	1.3048	0.89535	2.02495	1.93618	3.36278	2.07704	2.19365	2.72941	24.7185	10.1234	10.1712	101.43
CCG021189.1	3.6978	5.30578	8.26334	3.07429	1.95695	4.93724	5.0959	4.51155	6.97322	5.06201	6.83717	5.94372	21.7016	16.0596	12.568	8.97749	16.3315	7.36526	9.0027	15.1399	13.9137	16.2844	11.8039	21.9693
CCG015038.2	9.45061	11.2982	9.55868	33.6612	10.8796	41.1161	26.1202	22.3066	28.0163	6.79893	3.48332	18.9467	2.37556	0.529326	0	6.1522	3.87472	5.50147	0	0	0	1.8161	1.92023	1.85045
CCG015269.1	8.02308	2.86832	6.16191	17.3959	22.7125	19.7054	23.1371	59.1475	30.0345	6.86457	8.73909	16.8251	56.8482	99.2872	33.224	6.18591	7.49833	5.16547	19.5949	28.0797	15.4933	16.5243	31.4138	21.7042
CCG066836.1	18.9666	13.8475	14.0276	8.03267	9.1688	10.9201	18.4619	19.7774	12.0785	13.8356	12.8028	13.1682	27.9711	30.7911	21.0209	15.9389	18.4701	21.5041	29.8387	33.847	21.5136	18.2369	25.3082	25.0089
CCG012589.1	11.1958	9.04679	5.58509	0.808558	3.35438	1.11085	5.59467	3.17771	2.18812	9.98525	13.6144	14.8571	1.19576	4.44812	4.6296	31.2502	44.1387	49.6451	8.39288	11.611	15.5837	5.21247	6.64453	7.98292
CCG042227.1	72.2267	51.1952	68.0406	85.2536	69.5377	90.9482	128.864	141.983	104.546	108.026	112.01	134.667	226.953	275.3	209.343	168.051	142.558	173.82	230.622	212.781	255.135	197.925	224.571	249.553
CCG060422.1	9.15897	7.72419	0	3.75622	3.62695	6.65907	5.05632	10.6402	4.36574	4.28678	0	0	20.7402	26.8218	11.8443	17.6108	12.7969	12.5168	11.8327	32.1733	11.7486	8.60139	11.4946	18.6536
CCG007795.1	31.9396	46.3301	33.8917	36.1945	37.7742	50.3939	47.7197	48.3612	50.4944	20.4439	20.7853	17.8604	15.4084	15.2357	10.5401	16.4498	14.9774	16.4193	13.7066	7.37327	12.6342	13.9846	15.1166	11.083
CCG054185.1	22.3119	21.6714	17.3088	30.8426	13.764	18.5694	29.5629	39.6962	25.1875	6.37596	10.7564	8.34572	10.6972	8.90152	7.6019	10.3429	6.91409	8.52551	10.0071	4.40247	6.70876	6.815	4.16295	5.56337
CCG059305.1	364.347	777.154	186.383	39.0171	38.3519	20.8502	94.8222	49.2504	52.0984	119.052	125.644	125.294	30.7446	47.2783	59.9145	256.492	259.341	328.107	222.123	224.306	492.374	182.1	331.05	474.203
CCG003242.1	7.39639	2.77087	4.29815	1.77267	1.09794	1.83664	5.18356	3.33151	3.2839	3.86513	3.96547	3.65375	8.08366	11.4684	6.8636	3.91904	3.75489	4.30282	8.23224	5.73686	9.48673	5.90423	9.83423	14.005
CCG020662.1	2.15104	3.06529	2.8887	3.47499	2.59499	4.36649	3.00897	3.08402	3.50153	1.65251	3.06603	1.57479	1.04246	0.985155	1.34261	1.08811	2.23361	1.20622	1.24025	1.63327	1.3916	0.878459	1.1141	0.329188
CCG021483.1	12.0351	15.1476	21.2722	11.4437	7.97471	9.39714	10.6777	17.6729	9.99974	38.0298	25.1867	27.318	83.3079	59.9937	52.176	80.8072	87.2895	69.3754	76.4953	67.8861	91.2891	74.4217	97.7804	69.1393
CCG061859.1	12.976	13.152	4.36118	0.979962	0	0.603891	0.655088	0.831295	1.57729	1.43916	2.242	2.89985	57.1549	79.0738	39.3338	5.20126	3.49495	0.588663	5.56813	8.25085	10.2258	2.45765	6.39858	13.6303
CCG050411.1	5.2254	2.78223	4.0422	0	0.236679	0.968544	1.67397	1.18662	0.674653	1.31366	0.848017	2.1533	9.40393	8.92496	5.18811	13.5482	5.56737	7.88375	4.37566	4.40773	8.21497	2.03869	3.29164	10.3893
CCG055708.1	13.288	15.4971	13.3406	6.67114	3.88456	3.66109	4.28552	2.67489	3.16749	15.1166	19.7168	11.9512	18.0781	42.9591	30.4816	21.8595	24.3794	19.2823	29.068	16.9175	26.4836	19.6224	29.1142	34.3087
CCG023035.1	15.2735	5.63961	13.6126	10.0263	11.2939	13.4112	21.3015	27.5177	13.4332	11.9528	15.8468	18.4247	32.4146	25.6103	21.7992	24.6217	33.2588	23.9397	31.3389	31.6009	32.3761	27.2491	30.6267	31.4257
CCG012203.1	241.116	289.49	376.286	278.99	271.836	217.168	245.486	194.45	234.975	112.229	124.721	78.337	100.192	53.566	75.0074	88.5148	63.2882	70.9386	32.7609	18.8569	29.1681	50.6771	35.3808	32.5153
CCG016930.1	22.3817	15.4211	26.7056	9.66378	6.31143	10.2789	37.5963	47.4834	23.2596	11.6004	17.5712	22.9369	15.6273	16.107	8.81305	29.0478	27.253	25.0849	13.9284	17.1855	14.7458	6.9301	12.5453	13.0487
CCG057170.2	38.6232	43.548	35.7939	64.8014	25.8246	40.0187	47.5387	60.002	71.0075	40.8661	47.4192	41.4963	88.6633	76.1283	78.0651	107.125	99.2336	86.081	123.949	124.723	105.659	89.1483	104.373	129.027
CCG029863.2	132.008	115.802	79.2842	74.4677	111.6	93.4366	108.661	137.072	105.554	11.876	19.3508	20.4718	26.8653	16.6145	15.2905	50.4679	40.891	36.1945	12.6479	11.3584	20.1919	6.79836	5.56593	3.98973
CCG037237.1	432.602	425.557	405.132	461.284	720.917	380.266	471.84	425.37	490.866	165.054	422.094	218.442	223.555	153.023	130.347	181.628	150.233	216.336	154.573	87.552	230.79	146.809	131.987	131.817
CCG041189.1	70.2427	77.9918	101.992	108.03	164.395	75.3116	63.5821	60.5851	64.4037	108.568	88.218	52.5577	30.7283	38.0998	47.344	48.67	63.4285	56.0938	37.0537	31.4106	41.5938	68.3594	34.0654	52.2115
CCG000488.1	148.546	165.819	235.152	343.517	154.582	285.966	500.506	333.995	230.962	322.988	214.356	225.142	475.251	430.997	550.695	149.462	117.54	78.8567	202.954	184.34	265.721	599.664	516.936	504.415
CCG039324.1	530.788	220.823	1394.37	214.371	534.277	544.529	1585.57	1383.98	845.881	6525.08	4801.2	5903.89	1050.18	1398.3	2136.68	1180.88	2482.95	2178.41	2139.43	3355.46	3125.8	1574.53	2296.81	2908.59
CCG066943.1	5.61447	6.67685	6.91015	1.80148	0	2.75453	5.60992	4.44106	3.5564	5.60876	5.87445	4.20224	19.4281	19.1013	12.9208	18.5298	15.1549	14.7607	12.9153	21.8386	15.8392	6.45713	13.2619	13.6601
CCG063940.1	219.314	185.345	136.535	152.995	190.105	127.37	155.953	158.173	111.216	88.1862	112.029	95.4457	97.339	68.8918	50.5128	102.975	77.8401	94.2088	75.7858	74.7588	83.2203	58.365	62.5785	49.1255
CCG052469.1	58.9901	71.4124	88.3484	106.998	45.7598	89.9215	45.9115	58.2818	63.5111	52.3516	108.337	55.7003	24.6671	20.431	61.9227	37.194	54.406	48.2187	32.0391	21.6904	35.7903	56.231	20.796	36.7039
CCG013308.1	97.4415	127.224	201.172	88.823	65.913	104.159	95.2318	92.0976	95.1173	256.943	198.003	228.658	391.14	449.857	378.23	473.711	476.851	497.796	505.201	377.088	482.229	537.538	443.963	493.997
CCG014052.3	12.7975	20.0602	16.8711	12.4044	7.99424	16.2911	26.6877	24.8084	16.2601	23.7368	14.6965	15.5265	70.128	59.73	29.2854	73.2895	72.5976	44.6796	66.6418	64.3887	58.3632	37.4785	55.8159	41.9181
CCG038777.1	523.644	224.262	1317	181.382	459.575	485.462	1349.19	1284.39	627.716	5506.49	4196.69	4684.48	1212.25	1457.93	2098.06	1304.88	2520.82	2189.51	2164.6	3680.05	3141.9	1589.71	2544.37	3042.27
CCG005611.1	16.2178	14.1665	18.6701	12.12	5.34466	13.3649	23.8223	20.2478	14.1608	13.3065	11.0872	17.4039	25.3544	25.9674	24.7449	24.7832	18.583	21.7248	30.4489	29.9286	26.5021	21.4565	30.7955	21.6707
CCG057331.1	2.64562	3.02026	2.52443	4.18677	0	1.75697	3.48698	3.52623	4.94295	1.17881	1.11101	2.9569	6.45093	6.1821	5.63645	10.7574	10.7879	4.75055	5.58772	9.67822	7.21494	3.8565	3.49196	6.58237
CCG037879.1	2166.33	1784.24	4322.71	1137.82	1567.18	2304.75	1707.72	2998.5	2493.86	6287.51	6479.23	8235.46	6665.49	5726.65	5761.48	11636.8	9782.9	6925.06	12107.7	7740.32	8136.06	12656.4	11987.5	9294.65
CCG009632.1	7.36074	5.4513	5.92733	8.62563	5.55534	7.94347	7.99681	8.67759	7.55458	5.94068	8.36204	3.6315	3.33522	4.30819	3.16311	3.83027	3.42744	3.7106	4.06366	1.97623	3.50099	2.19533	2.77339	2.76669
CCG006797.1	10.3732	11.0475	7.31035	9.99751	6.4616	4.70941	13.0457	12.3622	8.32278	7.19017	6.18546	7.53219	53.0864	37.2963	32.6784	29.0598	44.6142	25.2279	35.6125	45.4299	35.5329	17.4492	28.1493	34.5016
CCG009316.2	25.7465	26.4519	19.8296	27.5444	14.0047	20.1862	29.4612	34.8207	24.5023	14.0589	16.9302	12.5064	53.6655	40.9188	33.205	5.38908	8.25404	5.93971	20.2258	16.422	19.7284	24.3173	24.9589	27.5652
CCG043621.1	81.6236	57.0932	74.6906	64.8564	40.234	115.274	81.9827	104.653	66.0299	108.191	64.0729	109.68	140.704	129.491	192.07	153.979	129.921	154.319	135.355	178.598	143.972	154.792	128.56	200.523
CCG010523.1	38.1066	32.6639	30.7042	37.6074	29.077	32.9951	53.8113	48.0044	38.5313	15.7724	27.54	22.4859	20.4665	15.2849	14.2943	24.1774	20.6161	20.2234	16.0299	14.9709	19.8628	14.2265	11.7938	16.6422
CCG022426.1	23.3574	20.1984	27.6246	16.0264	10.8483	24.7108	27.048	40.443	29.4693	26.086	15.7552	37.0245	44.8263	43.1435	42.9779	72.2727	55.1497	61.2671	54.8786	64.1844	53.4461	44.4123	63.4154	67.3216
CCG013010.1	7.48352	11.3379	6.32506	5.85149	5.04372	7.60803	7.52027	11.6122	3.85061	9.31275	6.66823	8.87326	16.1051	20.779	15.7844	14.9455	13.6138	14.5115	14.2396	13.3882	16.805	20.7266	13.139	22.2672
CCG017503.1	27.8612	121.3	103.608	14.8032	152.784	119.646	90.2207	98.7433	131.923	68.7928	9.6734	11.3956	69.0842	10.3522	6.40286	10.0563	11.3866	57.1209	50.8144	42.9957	8.36841	6.09714	11.357	7.0268
CCG033375.1	23.0193	22.4499	20.678	35.5299	20.1022	38.4714	47.1539	50.6559	21.7298	19.1424	14.9411	14.6341	13.9521	16.3391	11.9004	16.7923	14.9394	15.0714	13.3188	18.2601	11.6388	9.18731	10.9765	13.8054
CCG028243.1	391.408	460.866	374.259	313.235	660.501	240.719	285.805	288.851	346.603	199.25	303.739	184.115	115.432	124.631	155.628	255.876	210.266	247.235	186.296	91.7801	157.969	149.604	133.131	100.251
CCG052445.1	241.826	842.625	1528.36	328.146	196.799	327.642	444.938	207.702	241.617	119.753	74.5709	54.4094	99.152	240.867	46.3873	99.3691	161.396	50.5655	84.9929	142.688	231.624	86.9372	304.612	252.124
CCG055150.1	6.16853	10.9243	2.78695	0.592009	0.380506	2.16105	6.36351	5.54748	8.86035	8.57398	16.0038	9.11457	6.67124	19.2188	13.5496	15.8452	22.2606	31.3319	21.0647	33.7496	35.6551	20.8322	27.9448	36.689
CCG058299.1	0.725453	1.61869	0.528727	2.17495	3.8644	1.49658	5.0873	16.2825	6.03326	28.9493	40.526	14.5307	100.919	14.5484	87.6721	46.0766	25.2607	13.8291	46.4796	15.6522	32.1793	62.6602	63.6548	59.652
CCG002216.1	43.5449	28.5256	28.9419	2.90565	0	4.33203	13.1049	8.00956	0	5.1849	4.84109	5.53734	21.4156	27.7838	13.2932	57.4562	28.8868	24.6924	25.7008	16.6737	33.5635	7.70625	20.0715	27.7152
CCG010020.1	7.003	3.99091	9.52324	5.8638	1.37688	4.75183	16.6277	9.21763	9.39119	17.1175	9.50581	11.3572	24.2616	31.1532	13.1914	40.6109	29.0363	27.7524	33.2271	35.0907	29.2564	20.4726	30.1476	32.6901
CCG051963.1	166.731	120.247	162.954	133.587	81.1139	196.593	131.045	135.028	105.016	276.771	169.443	165.906	259.099	237.352	263.996	265.582	230.813	261.395	384.128	324.924	384.738	396.89	331.275	384.249
CCG041126.1	81.6663	50.5554	66.5035	55.7097	39.8866	74.4869	85.4481	92.125	79.8471	73.2334	61.8444	82.7677	106.014	120.752	98.2004	127.183	140.153	119.19	117.682	157.912	129.415	102.218	123.24	147.321
CCG053212.1	124.756	160.582	157.231	109.382	113.71	55.3799	93.3831	56.0176	67.917	201.937	151.031	116.919	278.043	308.524	333.139	234.749	172.422	146.261	182.471	160.257	311.925	182.794	331.747	296.081
CCG013165.1	2.22845	3.85082	4.5799	2.07694	1.00399	1.57849	5.98754	5.47194	4.82719	3.78298	2.86492	3.96972	7.27283	11.2317	3.92531	12.8948	13.3687	8.62024	17.2244	20.4927	12.308	15.8447	13.9418	21.437
CCG065575.1	242.659	242.126	185.89	226.366	206.47	178.239	155.19	130.932	143.476	114.57	101.616	74.9589	109.468	77.8222	69.6812	89.8105	84.7169	96.4659	101.985	75.584	79.5416	65.3993	76.1237	58.7971
CCG034175.1	294.211	309.273	346.839	313.988	284.678	291.344	402.847	500.593	331.162	593.325	621.508	506.774	663.104	629.025	630.61	934.824	822.665	972.329	1225.84	1026	1076.61	1099.87	1242.74	946.269
CCG061770.2	5.32681	1.4418	1.3995	0	0	0.834198	1.06725	0	0	2.95368	1.96653	0	10.495	18.1092	5.99708	6.80363	3.58352	0.364824	7.00996	10.9325	3.96441	3.02491	7.04033	12.4501
CCG008549.1	6.53779	5.33171	7.72564	2.30977	2.00086	7.14828	5.07193	5.53107	6.16538	7.47228	9.33093	8.10725	18.9758	20.5065	16.2015	18.0327	17.1615	9.85614	20.5207	15.7897	19.3051	18.5761	19.6344	25.1629
CCG031984.6	4.3898	6.87535	2.42475	0.999665	0	1.08265	1.26522	0.709823	0.889162	1.27891	1.58142	3.80206	7.02737	10.1685	5.59761	3.2004	2.34814	1.84656	11.1998	5.40852	4.71418	2.80311	4.8478	6.53273
CCG005984.1	54.3726	68.5153	51.0514	52.0315	49.9751	75.4848	107.302	127.196	71.7478	13.6726	18.0462	22.507	23.1693	17.6688	14.9162	7.14548	10.7837	4.2033	2.88477	5.16363	1.32615	7.8613	5.61396	5.9309
CCG039771.1	19.3729	18.6895	22.037	61.1772	27.7739	62.3316	53.1765	56.9052	58.6482	31.4811	29.4612	35.766	110.902	146.335	128.752	34.4042	37.1703	25.3837	109.136	89.3656	98.1369	114.959	92.5406	98.1461
CCG021726.1	19.0935	14.2625	9.19318	5.03632	0.783696	7.85126	17.6343	14.973	9.66216	14.0983	7.67589	7.44422	23.9294	32.0013	13.195	22.4032	14.3942	14.9949	25.2644	27.3042	35.9079	22.1233	38.276	36.3468
CCG065488.1	0	0	0	0	0	0	0	0	0	0	0	0	0	12.5714	24.6217	15.7515	0	0	0	14.8143	19.1562	0	0	36.0325
CCG060107.1	0	1.13641	0	0.732642	0	0	0.660211	0	0	0.926626	0	0.490294	6.40925	6.20208	6.21263	1.95942	1.79674	3.76355	7.71671	2.79215	4.65664	5.1646	4.82625	7.70176
CCG015882.1	387.75	320.68	405.86	267.649	253.773	346.933	411.306	428.643	309.69	377.272	318.091	302.425	655.345	731.045	539.056	593.341	648.774	678.486	697.499	717.866	762.414	509.208	622.088	760.456
CCG025580.1	5.90857	4.47211	2.9917	0	0	1.03335	1.41932	0.630949	0.410402	7.12759	5.27371	4.21065	2.07786	3.28526	0.56708	11.9541	10.0864	7.34543	2.08675	2.3149	4.06484	3.23233	2.66498	2.31318
CCG003565.1	7.768	7.06822	5.72101	6.82786	3.75746	8.08256	7.71258	8.48251	4.72787	11.989	11.8279	11.6364	13.7182	10.0586	13.06	15.0575	15.5499	12.4021	15.9522	11.349	12.774	18.6374	14.6509	28.4047
CCG024015.2	25.0222	26.3987	44.1663	15.3647	24.4042	17.9086	32.3471	34.3692	19.8976	81.3213	92.9672	64.4576	148.029	142.1	98.6378	214.934	170.131	157.402	343.451	206.012	236.497	331.593	304.53	243.288
CCG052105.1	0	0.634014	0	3.78857	3.27354	3.33578	17.8547	21.6002	20.9581	72.3272	81.6801	20.6445	148.205	59.214	166.684	41.8741	55.4395	16.2934	91.0969	59.862	75.7251	93.2043	95.5581	150.984
CCG017120.1	0	0	0	0	0	0.790595	2.16805	0	1.45825	0.540503	3.05796	5.40537	8.17637	5.94723	3.30388	0.780955	6.42673	2.65334	15.2667	9.19998	4.30487	6.67148	11.1501	7.34734
CCG012310.4	2.07563	1.39798	1.33885	0	0	0	1.15893	0	1.00099	0	0.945205	0.620802	9.03449	5.06121	2.12879	2.92692	2.265	3.29974	4.82864	6.39262	5.01907	1.03738	1.77842	5.97722
CCG001961.1	147.874	203.878	232.728	276.56	202.46	236.371	114.649	83.3054	139.662	104.502	123.11	88.6012	29.5259	28.7622	55.7646	63.9393	48.0947	67.905	32.693	18.6425	45.5729	81.7008	28.7706	41.2994
CCG039322.1	19.4942	10.175	13.0781	19.5646	11.2554	15.5399	34.8299	20.085	13.7261	11.5832	11.2792	18.8506	27.2619	35.9911	29.7912	38.7809	29.579	29.7312	43.6614	65.4527	36.6145	33.4416	34.1405	54.4465
CCG045121.1	388.711	286.137	419.215	262.66	227.397	368.884	419.11	536.053	433.591	406.315	281.157	434.199	813.897	796.731	511.988	945.861	945.401	935.172	1004.42	961.581	840.68	592.162	807.062	711.37
CCG039993.2	48.9832	74.7381	81.452	41.1159	40.89	38.7664	49.4861	66.6958	64.4248	55.8436	94.0929	70.7368	12.2838	25.488	31.1854	86.5069	65.7922	77.5149	30.7145	25.5072	27.2951	38.1367	38.3527	45.3154
CCG020715.1	56.6957	56.9603	75.077	28.6934	12.1171	32.6584	41.4449	43.3048	33.3068	53.5694	74.6558	90.9976	101.835	139.168	165.601	57.7318	69.5447	54.1697	236.183	109.794	287.983	322.871	239.867	691.779
CCG058020.2	21.6987	30.7011	25.2511	30.8109	55.9162	33.8232	30.0083	25.3046	35.6682	29.2264	38.6366	23.0249	17.4005	11.2777	14.8339	17.2771	19.5364	20.5654	13.6374	11.4184	9.74583	15.9926	12.0077	10.3218
CCG041575.1	929.047	622.043	486.354	502.646	487.65	390.837	483.565	423.865	404.291	93.1818	128.859	72.008	196.197	136.909	84.3131	148.436	133.301	123.64	108.439	79.463	102.54	52.8768	64.9507	57.1357
CCG027619.2	273.583	225.349	157.82	54.3925	62.4986	52.3641	57.5238	64.2329	39.047	166.628	145.625	100.801	75.5951	74.7787	66.3622	110.351	146.001	105.281	89.1945	79.965	102.989	84.2053	97.3049	93.2493
CCG049527.1	5.24659	5.39459	4.35714	9.03546	5.03916	9.64563	8.00715	11.4305	12.2392	1.39596	1.64073	3.4978	10.5924	10.1518	8.71617	1.75855	3.03307	1.51417	7.0814	6.85961	4.10381	6.59876	6.12497	6.96209
CCG062615.1	13.3976	10.4051	16.5547	27.1711	27.5421	20.4784	20.2445	15.9648	19.6835	9.72404	12.1116	10.9246	7.8524	6.04549	5.85163	14.9469	16.3129	13.0364	8.30799	0	8.95523	6.8372	3.83171	5.21744
CCG012598.1	34.5215	51.2809	50.6191	45.1301	42.5413	33.9096	54.8748	38.975	37.2711	23.384	40.55	19.0385	25.828	18.1675	22.9967	13.6328	16.0252	15.8752	11.307	8.18776	15.4994	14.9163	15.1482	18.246
CCG046058.1	49.131	27.7553	36.5916	39.3888	76.4232	28.5251	52.1018	43.9284	35.3994	18.6673	25.7807	11.8327	13.9264	11.6195	6.22505	19.7512	17.3092	18.7816	13.945	11.8823	12.1644	5.88272	3.38625	6.03828
CCG022063.2	31.9293	33.517	13.0974	19.866	14.0446	16.9058	20.7293	34.2686	19.5633	18.0564	16.3931	16.3838	67.3604	56.4708	39.7255	41.9482	30.0133	44.2253	52.2	56.8007	56.3847	34.2891	41.512	45.3226
CCG002393.1	39.3751	36.8902	28.3849	26.4827	11.4074	20.216	29.6361	40.3861	20.9454	21.2184	30.9162	40.7365	61.3588	52.776	43.4198	74.4561	48.3375	45.3769	78.5444	50.6767	55.8907	44.345	57.1644	59.2762
CCG063396.1	45.1271	42.5541	62.5075	34.2947	28.8156	51.7671	53.7336	75.4237	45.3835	23.1543	37.2644	30.1727	8.55395	16.5818	16.7758	6.68336	16.062	18.5954	3.30325	18.4067	18.7827	9.68414	11.091	19.0065
CCG060097.1	36.4505	29.1426	36.9733	59.2297	34.1004	68.2465	24.4025	23.5776	40.5259	166.184	100.871	86.3559	98.11	133.929	199.913	102.259	100.749	112.982	148.982	140.384	166.219	269.09	158.177	216.083
CCG049867.1	2.28692	2.08975	1.43857	1.43306	0	4.11295	5.68306	5.50576	1.32286	3.05696	4.77002	5.77703	10.5677	14.3817	3.3571	11.2638	6.94427	6.96125	9.4321	9.91787	8.53959	3.84018	14.3222	11.901
CCG061465.1	8.73357	7.95592	5.88787	5.15357	5.17332	6.7871	10.9836	13.014	8.35543	0.571784	1.11225	0.693605	0.901044	0.784566	0.347326	1.88829	1.6033	0.760195	0.254215	0	0.932359	0.25688	0	0.280702
CCG006688.1	51.1872	41.3694	29.0321	32.4238	24.7516	45.4283	57.4972	46.4515	43.7121	59.2923	45.7863	54.5531	86.7238	105.094	90.3852	67.8982	75.5004	58.4584	85.1514	96.4244	75.8179	73.4181	74.1986	106.83
CCG001569.1	18.6008	11.9	7.22333	21.0052	8.43331	6.82245	20.902	15.2997	7.62275	46.4171	58.3895	39.1218	58.9035	59.6901	70.028	65.3413	56.4181	76.2806	74.6138	80.1631	156.06	68.5207	89.3239	123.925
CCG005078.1	1.21149	1.85369	2.58917	3.40856	0	4.17	5.09229	3.73864	2.27756	5.82962	3.31459	6.91568	9.57113	8.16427	9.20884	9.73677	14.7224	13.7418	5.74592	12.3701	18.7979	6.90045	15.2597	14.6583
CCG002990.1	11.08	7.02589	4.4983	34.2408	17.6255	67.0383	26.7398	26.5867	27.3833	2.97041	3.42149	6.79404	19.8457	15.0619	26.2905	6.38818	3.77636	7.35666	11.1972	12.6168	18.6592	28.611	32.0457	51.2765
CCG060710.1	0	0	0	0	0	0.43163	0	0	0	0.632665	0.487704	0	6.95168	7.16702	1.4853	2.88534	2.45384	1.32918	2.15653	2.50844	3.12952	1.32837	1.8425	3.94262
CCG049251.2	14.9883	13.433	12.9111	3.12655	5.65564	4.71289	7.8813	7.79976	6.37422	8.84447	13.7651	13.1636	7.14996	7.76146	4.7823	23.0738	12.6783	24.8645	12.0537	7.76583	14.4878	5.09355	5.62153	10.2212
CCG009040.1	10.1529	3.54803	18.4452	3.28447	5.37294	16.2629	0.633297	2.8792	5.02507	23.93	16.9116	13.9054	13.2931	22.789	30.1055	27.3033	22.5692	21.3931	18.8373	19.1462	24.2634	50.0062	22.6341	44.0129
CCG056607.1	194.25	207.713	251.811	228.588	219.27	291.851	180.68	192.223	253.798	250.998	214.34	200.34	91.2705	93.3565	119.66	107.831	115.291	96.9286	83.4184	87.7545	92.3342	119.696	89.0079	82.4488
CCG035291.1	3.11038	3.89108	4.27192	2.39771	4.29813	5.83398	2.99688	4.21304	4.25753	17.5987	14.3163	18.1313	29.4923	41.5901	51.1282	19.3144	20.3624	12.1213	27.006	27.718	29.7045	31.6473	21.5246	40.2696
CCG023477.1	14.0704	15.6213	15.11	9.38354	6.96953	8.46632	7.99782	11.6033	8.89172	12.4768	14.7388	12.8821	24.8373	30.2823	27.9504	28.0467	11.9417	16.509	31.8344	26.5587	30.1988	27.9482	33.6714	27.7411
CCG014032.1	92.0899	114.488	144.59	42.0711	55.8243	48.0753	73.7281	104.628	95.919	72.5124	123.848	92.8801	15.7545	34.6371	29.8726	147.231	120.761	132.366	41.8054	28.4924	31.4153	39.249	35.9439	50.0265
CCG054506.1	72.6359	53.5127	47.8846	20.6853	12.8221	11.3511	24.6964	43.4762	25.021	20.4248	23.617	24.3372	23.6986	30.7371	13.2454	93.1169	88.1549	97.9609	54.642	50.3463	52.7076	31.0888	57.4936	48.5947
CCG061201.1	8.04087	4.75619	7.92265	1.12679	1.5226	2.1346	3.85321	4.33058	3.69295	4.77443	3.59713	5.81039	10.1415	14.3542	9.26677	5.42203	4.35088	5.29352	7.42255	6.19064	8.78576	6.66973	11.1906	12.7673
CCG018051.1	4.46183	4.82246	4.85923	4.99573	1.6934	6.18871	7.28735	12.0954	5.52953	7.08078	6.83105	9.56871	11.3879	7.78986	8.33305	14.4591	9.2802	12.3232	13.3573	13.1293	11.8065	12.259	12.4095	15.4666
CCG062350.1	20.6906	9.7182	10.9492	3.38075	0	2.53925	6.52097	3.16993	1.59584	3.02725	5.26336	3.07944	20.4318	33.2203	29.6937	27.6653	17.4259	14.2862	13.1045	11.1414	26.5089	6.37068	10.3175	33.9846
CCG051965.1	18.9763	15.3726	6.71902	2.22762	0	1.73582	3.56354	0.852906	0.942673	5.14546	4.36104	6.18774	3.93247	3.69438	8.54186	9.55434	8.62745	11.3715	8.74136	8.43409	10.5799	7.79636	12.22	11.2115
CCG003881.1	71.8621	55.2184	48.8018	36.8141	61.42	50.8387	72.6958	87.6013	63.3305	99.8008	109.237	154.696	216.397	178.937	123.34	198.963	178.027	168.021	257.016	217.255	194.112	195.127	257.742	187.566
CCG010643.1	60.3025	54.7689	42.3427	44.6861	37.1142	47.7867	59.2469	61.7347	39.7603	33.3831	46.1963	61.1823	127.997	120.101	85.62	98.8585	112.755	84.6426	137.832	87.3148	93.2035	105.813	185.445	110.524
CCG012574.1	3.01199	3.33248	2.48625	1.93708	0	1.60359	3.78353	3.78529	6.72687	4.61125	4.54188	6.46122	22.5178	22.8819	16.8639	6.6412	5.52102	4.02169	22.6345	17.5725	44.2787	21.7412	36.2683	22.6808
CCG038439.1	14.2089	14.7886	14.1316	17.2265	17.4323	30.3388	41.1594	40.0808	30.0268	19.4474	17.178	21.3049	68.2414	60.7437	56.0565	7.39163	1.52178	2.28796	18.8467	32.5005	11.5047	45.7983	45.0742	49.9908
CCG062138.1	0	0	0	0	0	0	0	1.91269	1.06507	5.63394	9.97101	5.68964	46.2434	5.07037	59.7222	10.9684	13.5625	5.83732	23.9926	9.49899	13.7053	21.7992	33.9392	36.8333
CCG057246.1	1.22581	3.16035	4.65295	0	0	3.05626	1.37864	0.492417	4.65976	1.1739	6.13597	7.96922	9.11008	8.2492	13.3166	8.54641	10.8907	9.17301	14.6897	15.4646	21.1582	9.60088	17.949	17.3875
CCG031986.1	59.3497	55.8747	48.4309	31.1385	9.68527	35.2593	47.8083	38.4694	22.0645	6.05426	3.04696	12.0111	27.0924	23.5705	18.6862	19.5931	8.16696	11.5449	13.1374	13.365	8.80065	11.6554	16.0634	22.1571
CCG062263.2	122.303	87.8142	64.9286	36.4261	33.1724	31.6761	100.119	84.9549	63.4872	69.3299	95.7427	61.5239	56.2166	66.1153	40.2404	102.768	50.5744	67.9915	29.8389	51.4377	33.5063	19.2272	38.7993	40.6264
CCG015653.1	143.574	184.285	200.998	203.394	211.287	153.637	131.63	142.636	124.772	171.722	146.664	148.926	30.1404	38.8411	70.7043	82.1266	65.1336	124.71	60.7621	57.7063	52.1585	111.14	69.3038	80.6647
CCG004417.1	75.7055	64.2036	41.6098	44.5264	80.5771	160.481	199.76	240.776	261.974	70.1198	100.563	189.593	109.198	193.394	123.451	180.041	244.015	219.341	455.059	380.596	269.82	211.722	295.379	181.783
CCG044567.1	2.79101	8.37435	5.28035	0	0	6.30629	9.41071	3.57543	6.54168	23.3677	14.9842	12.9817	12.5542	10.4625	11.4303	51.7168	16.9539	15.1081	61.2972	36.1269	23.1257	45.225	31.2585	32.1766
CCG030376.1	17.5175	16.6791	22.669	18.527	24.808	22.6114	22.4855	20.0847	21.7433	25.6574	22.6028	23.1647	42.1304	36.0973	29.3062	58.3908	53.2181	49.8942	41.2333	35.3724	34.0541	45.8635	42.8319	30.6535
CCG023415.1	99.5864	67.9797	58.0914	71.2306	64.9552	62.9794	116.486	117.644	85.3717	21.9047	35.4277	23.7908	31.3673	33.9257	22.2745	48.4715	49.0643	38.7704	35.0539	23.0565	22.2502	12.5537	16.2824	12.9724
CCG054080.1	1.56038	1.30689	2.91206	1.02	0	0.863256	0.742503	2.28992	0.851316	1.44086	3.63037	0.487169	3.41031	10.277	11.0598	5.8057	4.90763	8.01203	6.76776	10.5318	16.1209	7.4877	10.3039	14.6084
CCG009264.1	20.0853	25.5562	60.6639	30.6286	30.9019	48.2741	32.353	35.3607	24.0086	22.8026	25.3495	21.9878	3.06723	9.0408	11.431	20.1459	17.2497	15.7615	16.351	6.42617	15.9489	9.77185	12.1539	12.4025
CCG062432.1	150.122	160.1	153.494	119.069	137.904	115.151	109.82	124.137	118.602	74.8332	93.2411	62.2562	61.599	62.0069	47.6667	88.6226	78.8095	69.7924	63.1517	53.1679	62.5594	47.9213	49.5007	47.2052
CCG036883.1	0	0	0	0	0	0	0	0	0	0.953054	0	0	3.62289	1.4919	2.7047	13.7329	15.6789	10.1979	14.6283	25.4881	14.3553	15.3964	12.988	16.0258
CCG050669.1	0	0	0	0	0	0.468277	0.505373	0	0	1.74569	0	2.41085	1.71351	2.77809	3.16179	8.59548	1.96193	0.765859	9.27202	5.37378	3.04701	13.715	12.5614	16.3743
CCG053129.1	2.81772	0	0	0.724046	0	1.08754	2.88652	2.09641	2.11197	4.22806	7.54148	20.9557	14.0238	22.3826	10.3435	2.84636	4.90287	5.48484	7.82335	14.1293	9.6211	2.624	3.56097	8.2418
CCG011667.1	153.276	93.5265	84.9593	394.44	97.514	213.877	199.066	95.1661	100.358	55.0038	67.1546	32.4761	49.205	34.2496	28.8502	63.5391	58.2935	64.2152	36.2232	35.0065	30.4861	15.2396	28.657	35.8424
CCG018201.1	6.92545	9.52949	5.51386	5.55354	0	6.2024	12.9731	8.95048	12.5778	9.74875	5.73709	14.564	29.5931	23.3486	8.57518	39.1898	11.3468	12.5809	27.7257	20.2162	20.5255	34.1197	22.6658	36.8471
CCG049379.2	14.1578	17.6798	15.4523	13.9055	5.31145	19.359	13.1905	14.6195	14.0896	22.4614	22.399	23.128	31.5359	30.655	26.031	31.2896	36.5987	32.9888	71.799	25.2496	25.5948	38.5737	52.3934	37.9913
CCG006912.1	69.0382	56.0843	43.5368	45.787	62.572	112.425	52.2922	51.2305	123.939	27.8182	39.0953	46.1302	880.274	547.916	163.087	37.1552	48.4232	48.1455	91.3316	179.038	270.903	96.1207	220.288	212.182
CCG016914.1	82.6298	83.3347	104.985	73.0432	96.7927	142.982	120.21	99.6035	124.629	137.93	102.285	165.821	317.395	321.858	220.954	180.648	236.741	206.067	199.032	247.51	153.965	275.411	241.59	173.321
CCG056402.1	10.953	7.22553	5.57415	1.16478	1.9645	3.36856	2.62888	1.30515	0	7.32855	1.64223	1.2562	10.5442	26.2821	22.9175	24.7445	26.3602	26.8528	9.71086	21.2023	9.84899	11.6933	9.0021	12.574
CCG035262.1	31.1426	25.4563	18.5056	23.208	2.9871	32.5788	50.1791	55.9235	24.0845	38.8416	23.5786	38.6705	47.7417	80.0798	65.891	66.5989	44.2013	60.6918	84.6107	98.8411	94.4216	40.774	56.5919	95.0115
CCG057264.1	3.06713	3.44753	2.99134	7.02607	3.67191	8.43309	10.4457	13.0122	4.52248	5.54692	5.78657	21.6027	19.3926	25.3933	4.30073	18.3995	18.8504	7.37365	122.902	91.8005	23.9626	28.5131	44.8004	33.1633
CCG049224.1	26.6341	19.4291	14.4495	3.73253	0	1.89671	6.91147	5.59479	4.97162	12.4682	15.5086	13.0409	4.8467	11.3349	15.133	8.79389	18.4872	32.8698	7.94025	22.6712	17.8675	2.85759	9.48842	8.92291
CCG010264.1	3.49012	2.25963	3.90213	1.00832	0.675187	0.84723	0.813755	0.634194	1.52689	1.07126	0.839368	1.23307	0.18601	0	0	0	0	0	0.15136	0	0.324635	0.238271	0.375388	0.452381
CCG062478.1	12.4936	13.8405	5.28249	1.53951	5.42741	3.1081	4.10877	2.17088	5.59301	8.8002	10.6385	11.0333	21.586	25.6991	21.8496	12.3003	10.2126	7.48347	15.7736	7.9157	16.1504	13.6706	17.4759	24.8165
CCG018138.1	0	0	0.442924	0	0	0.102559	0.097479	0.2805	0	0	0	0	4.78491	2.75388	0.738672	0.916714	3.53362	0.474229	2.50131	3.66291	0.300092	0	4.72241	0
CCG066246.1	6.54269	0.465514	4.95659	28.627	7.95798	31.9239	16.3758	14.3766	22.5775	2.0983	0.71372	0	17.3604	13.8529	18.7491	4.06631	1.54662	5.82253	9.08625	3.74781	15.3172	14.863	16.0531	26.7889
CCG052125.1	32.2922	24.1937	33.0199	21.562	27.3182	23.0029	26.0025	25.205	28.664	17.8642	28.7867	16.5891	23.9377	18.1856	14.2506	17.8476	13.8795	17.5854	16.7678	12.0524	14.8566	12.6255	12.3633	13.0692
CCG036763.1	54.0767	50.6055	51.956	56.2724	48.6383	72.0467	70.0052	89.5148	72.022	86.665	79.2724	108.491	204.478	169.664	108.364	195.914	160.389	157.623	167.882	143.987	181.707	153.495	166.185	160.061
CCG016092.1	0.626632	0.848446	0	0	0	0	0.729998	0	0	2.34134	1.20746	1.83564	17.4327	21.8958	10.3174	3.13586	5.12858	0.87026	9.17661	5.2808	9.61818	3.94569	7.2824	11.9692
CCG052091.1	4.90736	11.8322	14.1928	10.5346	22.7835	5.68873	8.89998	3.60462	14.102	2.36908	8.36864	2.95238	2.88204	1.0508	4.92199	0.902883	3.00861	1.85265	1.46399	0.979167	5.53458	0.60297	1.94404	1.58643
CCG017605.1	24.4988	32.4133	22.0322	3.85655	10.8986	4.55835	42.1143	41.4002	36.7168	21.1493	17.6854	18.5077	84.6121	118.465	65.4501	71.6764	43.0728	39.9171	56.0402	43.3546	103.9	42.8014	63.3099	49.5035
CCG029354.2	48.5298	77.7579	66.6704	61.2169	124.966	47.8468	44.8793	44.669	72.0031	25.2299	47.0971	12.009	17.4099	10.4875	17.2973	16.7866	13.9975	17.0276	11.7342	6.64409	13.6949	10.2512	6.50355	6.43741
CCG051184.1	0	0	0	0	0	0	0	0	0	1.58278	0	0.206888	0	0.996109	2.41537	0.995847	2.4301	7.45569	8.25223	2.31694	1.72279	1.03623	4.84939	3.32953
CCG013982.1	108.288	92.0064	105.377	252.846	101.34	248.834	103.748	89.1419	101.283	140.094	136.634	78.7572	27.3052	22.3898	72.3748	47.3706	32.7031	56.0192	28.037	19.4348	54.0361	57.7484	36.07	55.9495
CCG045287.1	3.77418	4.49866	6.70824	6.00028	3.52563	7.65126	19.1645	17.3252	16.7368	18.4778	21.3856	29.0885	39.6985	39.6575	36.8653	43.9875	20.5033	23.9707	31.8267	34.0234	37.3049	36.5899	36.0117	65.1985
CCG053205.1	47.3066	44.4214	51.2259	35.3125	0	33.0103	41.53	43.1684	19.5064	38.142	19.3315	48.8742	73.7181	78.4146	78.2673	91.6306	79.5312	75.2562	78.3248	81.4779	65.1782	56.5092	94.2958	120.451
CCG042090.2	43.2669	36.5261	43.5034	52.9219	39.3341	70.5562	56.9511	65.5562	57.9729	45.1772	34.9816	65.1731	105.214	96.0329	107.1	112.805	106.182	76.7108	110.225	104.541	98.6297	95.2466	102.275	109.911
CCG010142.2	75.8978	64.7147	68.3777	42.7877	113.671	26.8363	30.2231	32.0671	41.7376	7.98461	19.4543	10.6014	12.7405	13.4297	8.0782	20.9672	17.3508	13.1799	8.55161	5.36609	6.29863	3.43261	6.12309	3.37
CCG061501.1	0	0	0	0	0	0	1.34506	0.610473	0	1.87458	0	2.08803	0	10.458	1.02771	3.84868	14.0644	2.22136	15.7753	17.2898	4.80511	1.06419	10.1018	7.95676
CCG034179.1	3.8431	4.49152	4.23245	3.20076	3.02742	5.59263	3.8765	3.62003	5.05048	1.05499	3.09609	2.96635	1.46622	1.53812	1.98716	1.89485	0.993527	2.31248	1.63197	1.61152	2.39216	1.08054	0.950054	1.57576
CCG022504.1	7.24276	3.68982	7.27064	67.7016	32.3384	61.7868	21.5927	27.2318	36.4355	18.4853	23.9858	22.2308	26.6826	22.1615	52.1271	12.0669	13.8715	11.8923	14.4264	20.9825	16.0126	17.4152	10.4346	14.562
CCG025754.1	58.8214	47.0241	50.2875	23.3792	40.6009	17.8973	30.781	26.5815	18.798	74.586	67.008	62.9309	23.7253	36.922	38.6545	38.0801	78.0952	88.9591	40.6601	49.6897	53.8139	26.72	39.0516	43.5853
CCG048324.1	281.151	285.432	299.952	328.773	580.017	294.364	317.817	296.43	455.508	113.571	239.933	120.945	231.576	121.894	105.82	157.904	151.537	142.301	85.561	85.046	102.414	82.6032	73.1753	44.4587
CCG000199.1	106.992	86.1842	88.1852	100.304	62.2369	113.361	287.331	248.929	206.556	85.4308	192.574	199.414	59.7462	32.8455	66.713	203.329	137.256	243.719	65.5317	39.6513	109.254	28.5638	56.5696	35.445
CCG034231.1	10.0578	7.02796	6.45189	0.396404	2.87567	5.52918	12.6851	10.7895	20.7593	8.63902	11.8964	30.808	18.4231	21.781	10.4466	38.8025	32.6706	34.7565	71.026	59.4689	35.2397	44.0481	39.641	35.209
CCG056333.1	46.6003	37.8034	51.0257	31.2174	23.9428	39.2092	68.0401	58.6823	56.7953	31.2073	47.8702	31.5119	165.684	127.08	56.2059	119.587	97.5422	84.0197	102.069	75.137	103.693	65.255	83.5052	58.0985
CCG010471.1	129.795	95.3667	116.846	75.2001	70.0049	97.8586	88.945	93.4178	95.6344	56.0795	67.7042	53.421	50.7971	57.281	43.3211	60.1778	63.0266	52.4954	34.4118	18.2279	34.6741	36.0935	35.3828	37.3199
CCG049279.1	3.93478	6.36483	3.58077	5.23315	4.63643	4.17327	4.40057	2.85051	1.92886	3.19579	3.56455	2.35966	1.1612	1.67785	1.40532	1.83091	2.16965	1.36646	0.594211	0.500878	1.23198	2.44652	0.308516	0.970862
CCG055590.1	22.7154	65.332	96.6847	16.7162	10.8817	17.424	37.1064	22.2916	14.2682	1.87169	0.214109	2.08394	5.70418	12.3597	4.23055	7.40431	8.98854	3.42488	4.71193	1.57262	7.43523	3.18538	5.67455	8.70691
CCG037726.1	284.452	435.758	344.216	310.795	729.571	270.065	269.935	299.279	375.639	150.545	278.911	86.8211	94.1775	89.5283	102.43	104.517	92.2573	109.71	85.2582	68.5559	84.2991	72.9263	58.4625	60.0551
CCG025262.1	33.958	25.7674	21.0477	42.8163	5.17055	60.7633	25.6068	21.729	11.2481	28.9457	18.6732	40.8106	74.6918	74.0553	41.8376	161.299	116.714	60.6333	148.8	103.118	74.3835	52.4898	105.659	128.278
CCG024718.1	19.5297	12.6229	14.9434	17.9608	12.4724	17.3094	13.3642	17.7007	9.29634	9.15088	9.03374	5.63064	4.29576	7.44135	6.2853	6.42066	5.17581	7.2743	2.94831	1.67884	4.87348	2.88471	2.39054	4.50449
CCG027318.2	57.8761	78.4819	76.1874	97.4234	66.4705	107.635	106.079	141.078	97.718	90.3741	63.5993	73.604	239.4	189.953	136.825	145.748	208.332	162.722	178.863	219.849	164.179	91.004	150.807	148.886
CCG046080.1	0	0.468262	0.83424	5.29282	4.15224	4.70547	5.11561	9.88561	3.786	4.45242	5.08807	3.02467	2.49034	1.7381	2.85743	1.0612	0.123506	1.03644	1.31745	0.548671	0.896487	0.567761	0.482914	1.91456
CCG015219.1	11.5065	10.3019	2.912	5.76222	0	3.50076	3.84675	2.99918	0	5.39767	0.563038	19.9967	58.646	68.6619	26.8596	21.6566	18.1236	9.2021	57.5291	79.5738	30.1132	29.6012	77.6336	70.0352
CCG035162.1	20.1918	17.4681	30.0131	10.2054	18.6617	14.5367	9.53745	9.40776	24.6443	32.9357	29.1924	28.717	46.0644	32.6961	61.5882	55.2134	57.6637	58.5759	32.2021	32.8001	67.9285	73.0202	56.2636	68.178
CCG010669.1	12.1504	8.80314	13.0286	11.8394	10.2384	9.38178	9.41198	15.1102	11.4457	24.4404	23.7773	41.6725	26.7319	23.661	33.0652	25.1819	36.7219	49.7782	49.58	47.6032	48.3719	42.731	44.5193	65.4118
CCG040187.1	42.9168	54.4741	59.091	4.31666	11.3653	11.8798	21.0123	20.4932	28.6857	61.0141	80.3255	57.6948	96.3275	148.901	78.02	70.771	70.7172	81.6792	92.9291	101.524	160.655	96.6929	154.226	148.405
CCG024782.1	23.1734	22.7468	14.642	17.6971	12.1414	16.4345	40.0833	31.7391	18.23	46.3845	38.4146	42.5645	77.8177	99.3035	39.9486	34.7672	47.7125	37.2142	85.3515	104.658	52.0412	54.62	96.5925	108.872
CCG022165.1	49.5558	55.8482	48.7037	20.2848	9.3941	33.4907	29.5024	33.1912	29.558	58.9703	42.0896	134.214	148.339	153.622	89.7571	51.4296	48.91	39.8818	104.745	169.006	92.5835	137.343	186.992	253.656
CCG033547.1	0.649025	0	0	0	0	0	0	0	0	0	0	0	1.57647	2.89752	4.03669	1.65269	0	2.25222	1.21903	0	1.73946	0.338081	3.35643	4.75074
CCG006795.1	55.0755	45.7248	40.8237	35.836	50.4032	52.3517	65.5256	66.7492	59.6087	73.5264	89.5751	65.5671	166.052	170.793	137.609	121.172	164.963	175.088	179.824	137.648	193.04	117.828	132.717	112.316
CCG052134.1	17.4348	13.1801	12.4934	10.6377	2.75543	12.5657	21.5472	19.7943	12.6402	25.063	16.322	9.96829	162.412	100.69	41.8317	76.095	74.5753	55.1291	83.7953	101.527	91.9185	79.3664	84.157	77.353
CCG016903.1	59.2526	43.0272	55.8332	67.4393	50.4146	64.9701	47.7467	54.7399	40.822	225.556	172.998	235.267	386.092	351.054	410.526	263.445	269.091	289.775	699.043	644.854	562.87	746.095	494.318	559.537
CCG000767.1	246.786	242.738	228.481	196.081	245.261	182.772	230.123	196.695	185.923	179.62	162.918	138.739	555.553	536.118	368.376	294.648	467.164	368.162	407.891	478.638	417.007	219.652	320.495	265.528
CCG056709.1	42.3836	47.9852	44.44	92.1157	75.9015	68.5833	55.1941	70.0109	71.1547	18.0099	38.0067	22.5762	11.8532	10.1278	12.2968	41.2775	23.357	22.32	8.93727	9.39028	9.2484	7.91475	8.92216	5.74134
CCG028808.1	115.662	104.823	137.006	113.643	55.6813	166.668	137.177	135.47	109.494	270.661	120.445	286.315	326.619	425.006	542.057	229.739	252.668	254.327	295.681	410.453	290.4	473.918	444.161	713.367
CCG014573.1	4.71505	2.68301	4.03751	3.89607	1.52903	4.81009	10.6686	12.8406	9.38776	2.56538	5.27082	4.67397	8.0922	8.34183	5.3866	16.4451	7.99527	7.11916	6.3272	6.81499	6.31357	6.07515	7.025	8.66462
CCG030176.1	65.9979	78.1674	67.2586	66.3947	38.9461	103.587	130.912	124.965	107.017	90.0833	70.2089	104.474	148.592	158.851	119.761	167.901	139.283	133.62	190.159	216.695	172.745	132.163	129.377	187.747
CCG014387.1	16.7118	12.2671	18.8064	21.4314	10.172	20.397	16.3147	12.3328	10.4595	40.2093	39.2296	35.5582	48.6497	55.9842	59.2347	30.5008	36.3607	42.0955	58.0655	63.5506	69.1917	63.9681	55.536	73.558
CCG002275.1	8.59174	8.3143	3.36209	4.6131	3.29744	10.504	10.094	11.3364	5.79277	13.4631	6.53483	13.9549	22.05	22.9712	13.8438	22.4424	38.2303	21.7532	46.7711	44.7109	14.6517	19.9205	26.0796	26.6718
CCG039133.1	127.334	134.88	90.2609	99.5985	70.3183	134.414	90.5373	55.059	98.3814	63.7207	48.0468	48.5951	56.8095	57.4951	57.8992	49.0549	42.522	44.668	40.1534	50.2889	33.5045	39.2208	28.0511	35.3861
CCG047154.1	12.8935	7.08599	18.8541	3.29207	3.46717	20.0178	0.696843	2.86417	9.21977	22.1806	20.839	20.1701	30.3818	34.3542	33.0915	43.3894	39.5346	30.5094	31.2451	54.423	19.2663	49.6514	28.9931	59.0367
CCG054101.1	24.7664	25.9269	16.8085	11.1627	9.64913	10.4701	14.1313	11.5609	15.8072	1.49442	1.85131	2.67202	9.56808	9.40982	6.82125	4.31383	5.63406	2.90631	3.21006	3.32864	6.58138	3.09104	4.60339	5.05196
CCG001333.1	53.7072	50.3994	50.9943	40.4302	44.6595	41.9489	29.3412	29.313	28.9668	163.487	140.288	181.428	337.815	273.909	281.728	227.919	220.096	240.374	608.089	516.944	465.937	526.788	413.026	360.944
CCG015098.1	5.64553	4.63912	2.84297	2.06033	2.22122	4.49589	6.98487	4.45256	4.62367	3.93525	6.42075	11.4797	22.6395	15.5052	13.7307	14.6534	11.4191	8.63067	16.0698	11.5702	12.5488	13.4094	21.4948	12.5442
CCG055141.1	52.3679	39.792	54.2587	46.8857	33.8714	29.5105	36.9512	35.8582	22.6207	27.9614	38.7709	22.7139	81.1905	70.5344	76.0967	55.946	65.464	95.5247	50.6368	66.201	98.1528	40.9205	55.909	55.6145
CCG019813.1	1.34898	1.42496	0.181351	0	0	0	2.21989	2.47623	1.2832	3.05737	3.39777	2.51677	6.63042	3.47148	3.28037	7.2277	6.70598	4.70862	10.8945	9.13439	9.68199	8.63068	9.07958	7.36906
CCG066226.1	89.3015	65.6429	95.0991	67.2983	34.8319	110.084	106.646	136.3	101.645	106.496	81.2237	118.396	116.554	134.836	124.933	231.2	179.749	196.768	181.343	207.38	197.642	154.864	159.146	205.311
CCG030043.1	636.841	545.611	1288.77	380.36	549.628	589.161	581.907	698.258	885.244	1409.78	1726.64	1776.24	2154.99	1766.63	1363.11	2870.94	2401.65	1831.68	2870.01	2114.26	2101.63	3013.23	2786.17	1991.02
CCG008872.1	157.94	142.004	110.853	178.192	150.795	170.129	182.566	160.085	145.836	94.9134	86.2807	51.1499	89.2675	77.2454	87.2712	94.8624	115.1	116.207	66.339	56.9155	108.315	34.3626	64.3191	45.2822
CCG016893.1	31.9443	22.8889	27.1858	20.8015	11.9151	17.2578	45.4037	41.1153	32.4947	12.0689	19.1396	17.193	18.2051	18.7106	8.95125	30.8019	31.4607	29.843	18.2138	16.8296	18.6428	6.1781	12.5355	12.6985
CCG062498.1	22.3739	15.7041	16.4311	20.6201	2.28683	16.9625	19.6425	19.5322	9.66181	21.9642	22.0112	18.8993	40.2988	38.4365	46.1982	38.4369	40.2473	43.1064	48.6452	50.3763	56.2759	41.61	41.82	64.7194
CCG060812.1	17.5022	11.4682	11.5143	10.2149	6.52106	15.0876	12.8289	15.3214	13.8718	11.9023	17.0944	14.4432	36.309	24.9547	39.9419	27.8985	17.6544	25.3716	42.9327	33.0469	46.635	37.7849	47.9463	69.178
CCG067144.1	0.876064	2.56498	0	0.598544	0	0	0	0	2.10554	6.49315	7.42697	1.72913	19.4503	11.4563	16.0631	11.0775	6.25152	5.80419	9.25741	9.29484	15.3587	14.4661	11.4866	22.0147
CCG040361.1	0.157983	0	0	0	0	0	0	0	0	1.33889	0	0	9.63706	9.11899	5.30947	1.16298	3.11734	2.25633	1.8644	4.33084	3.50141	3.97959	0.91624	20.7511
CCG027724.1	20.766	14.9468	18.955	35.0763	42.9579	45.6758	65.5473	94.1593	66.6805	25.6197	51.0601	28.0439	68.6541	33.8009	25.8961	13.342	5.35638	8.09927	7.44019	4.52584	6.89218	12.3911	14.394	9.79407
CCG055833.1	1.23797	2.77987	2.30443	2.95118	1.18553	1.98697	3.74429	3.32175	0	11.4637	6.52366	9.2164	8.70127	11.2797	11.7593	17.8444	15.7169	11.4878	28.8348	42.2951	24.1675	54.9746	36.2199	49.4036
CCG051741.1	1.4423	2.3948	3.58189	3.03309	1.95441	3.01669	1.87162	1.20212	0	4.20053	5.79795	6.6178	5.34248	8.41644	18.6612	10.1565	7.11098	12.929	8.44346	8.13018	20.2776	12.0766	12.6715	25.8339
CCG031399.1	6.85682	11.5506	9.75164	3.63275	3.08986	7.95323	6.64105	11.4203	5.66008	2.05758	6.08692	3.08248	24.666	16.143	12.7185	14.5252	14.8399	13.6476	16.4466	14.1439	28.9449	10.3906	10.7291	13.6283
CCG011832.1	939.38	915.697	840.823	684.778	1263.42	534.764	550.023	586.227	791.406	309.825	493.2	242.381	464.247	337.908	181.876	436.127	537.406	401.349	256.73	185.476	255.13	187.347	233.439	134.378
CCG018168.1	0	0	0	0	0	0.393515	0	1.00253	0	0	0	0	2.7672	0.151291	1.02078	5.3021	2.16828	1.21896	3.05934	1.04674	2.78104	0.706407	1.51838	1.96428
CCG039385.1	24.641	21.9039	44.0372	33.5693	20.8588	64.1844	36.545	43.2796	42.8271	73.0844	57.5186	67.5086	62.5291	66.6254	93.2905	92.8781	91.8206	77.5676	62.7845	76.4061	60.9383	112.135	95.89	128.169
CCG006977.1	38.4721	39.6091	43.0772	35.5163	18.3247	29.4326	38.466	36.0862	34.2497	12.8007	10.7978	8.60714	12.333	10.8567	4.70564	16.8558	14.3441	21.6389	10.0033	8.64315	6.56716	3.77857	3.86204	5.91945
CCG000689.1	20.6838	22.0604	18.9826	7.20457	2.66534	10.4183	24.5997	19.4621	16.0139	11.7594	12.7946	19.4885	73.7032	75.0439	25.9809	38.7206	46.7041	31.8773	53.5594	89.1589	65.3503	18.0188	53.7474	40.818
CCG013828.1	162.818	133.772	127.231	114.429	166.459	53.9377	70.7788	84.5369	106.118	24.2271	57.5023	25.3909	40.1129	38.4143	20.6861	31.4906	35.8551	24.011	35.3602	10.6924	31.5493	18.1467	20.1404	13.2756
CCG055671.1	51.5345	106.275	154.649	211.276	155.916	186.861	80.4882	68.5514	66.7768	145.282	111.709	52.9994	20.7773	17.5621	53.9989	49.4068	55.6809	64.4089	19.8259	13.2886	29.1868	68.2979	34.6222	37.8972
CCG021423.1	27.5355	24.8016	25.8378	21.8208	5.60433	29.5359	27.1257	25.3893	33.5304	34.0781	24.4301	26.1514	45.3333	56.8326	66.6723	53.7706	43.0596	47.4595	49.261	58.6322	54.6049	51.6845	55.9987	70.7345
CCG057260.1	330.369	268.233	215.89	204.271	230.43	169.509	219.634	215.182	228.726	97.2722	158.912	87.8987	134.384	129.373	67.2587	117.247	107.011	88.8034	104.596	61.3132	98.4949	65.6924	75.9906	60.6751
CCG033774.1	0	0	0.408465	0	0	0.81285	0.38192	1.04615	2.35958	6.18853	1.2887	6.0953	8.02617	7.72444	7.37689	5.46812	4.08841	4.05901	11.7585	12.8515	15.6253	18.4392	21.7751	25.6385
CCG002122.1	29.7876	24.2662	24.2756	49.4616	16.3858	42.2185	36.2107	35.3646	22.6509	27.7345	26.264	23.4108	13.6041	10.6706	19.2197	9.95409	24.6402	22.2016	5.77817	15.0788	20.4185	21.5047	13.8427	16.6565
CCG015286.1	1434.14	1588	1765.74	1739.86	2030.32	1628.25	964.498	766.259	932.508	910.638	644.486	512.737	397.626	330.294	468.163	602.82	557.355	671.508	431.76	480.505	491.109	558.216	351.04	472.538
CCG046247.2	12.1629	7.39114	9.12885	9.42822	4.04108	13.0903	16.4954	22.5295	10.5137	16.4525	10.3448	16.0961	17.5391	25.7432	16.348	17.8852	14.0561	17.4897	23.958	29.5163	24.2309	27.0391	24.173	37.9534
CCG046892.1	24.09	17.8585	23.1184	7.78593	11.4113	25.2701	23.5493	23.2353	48.8313	33.2173	23.5655	41.6274	210.354	264.281	225.883	33.2278	45.4479	33.4839	69.5101	88.5808	115.669	52.1261	71.6111	100.77
CCG040156.1	23.3794	25.5924	31.0063	43.4332	30.9385	42.8454	26.9667	33.5909	36.3596	36.9799	41.1421	37.8862	50.5622	50.8479	56.7895	112.045	92.5617	84.0606	95.8335	44.7446	59.5586	101.074	83.0866	83.2694
CCG008249.1	10.6755	6.60385	7.46878	1.76273	1.37414	3.65698	3.94591	3.68367	5.78661	2.18199	2.70275	5.71784	15.6737	18.5335	7.26473	30.0704	11.8885	6.99397	10.0058	8.91075	5.46421	5.48879	8.10841	11.4816
CCG066106.1	8.34523	8.22631	9.03626	4.75884	1.81413	5.43282	6.45175	5.63875	6.44211	0.36672	0.330682	1.02628	3.32498	3.58244	2.24489	2.05483	0.953848	1.47506	0.906384	2.18865	1.98964	1.99287	3.35695	2.10724
CCG005039.1	42.3396	43.8455	72.1456	108.1	140.468	103.661	83.9136	59.9841	81.2848	69.0328	31.7888	26.4147	13.1184	12.4663	29.4937	19.0689	12.6406	25.8244	19.4037	14.8809	13.5119	19.0174	13.8089	4.79426
CCG028874.1	2.63347	1.85373	3.52937	0.495245	0.681415	2.57073	3.62353	2.54984	3.97702	3.28728	3.64871	4.09493	8.0173	6.44435	6.48524	7.43328	6.22768	5.44294	7.88824	4.4282	8.37119	7.56717	6.15647	9.03301
CCG050423.1	3.90017	0.916896	1.63112	0	0.467252	0.669203	3.23968	2.84394	0.7101	3.24717	3.98462	4.39056	10.0258	12.2097	4.4708	4.59518	5.53462	6.91906	4.78308	8.85271	8.09346	5.84699	9.15799	15.3705
CCG008118.1	88.6113	127.449	75.4524	82.2927	22.8138	58.5784	58.2457	61.1237	81.1102	35.7684	42.2095	30.9164	26.444	22.0445	29.3061	27.4669	19.953	10.4852	27.2527	18.1647	15.2998	21.4279	5.28423	17.0616
CCG040254.1	12.5001	12.0977	9.48264	4.77424	0	5.45448	6.98115	3.96516	0	4.93375	7.56974	7.39666	46.7911	45.273	22.5447	32.2699	51.2449	47.2686	34.4559	54.3431	59.1538	18.6816	48.0941	44.7716
CCG010112.1	65.6326	43.5367	86.8521	150.161	196.198	308.489	213.314	265.023	337.997	125.443	121.471	168.484	318.695	387.02	260.771	56.6953	52.6812	59.571	202.243	168.313	136.359	244.291	254.915	176.206
CCG016196.1	23.8808	17.3801	20.9932	17.974	10.9732	17.4339	39.3045	40.308	23.0521	25.2754	25.7727	23.6149	59.8848	56.116	43.9936	54.119	45.4418	55.3822	64.0462	47.5911	62.4822	36.8963	53.0452	48.8515
CCG050325.1	65.333	63.114	67.8601	31.0361	50.9116	44.8049	72.2414	72.3196	77.455	58.5349	63.1671	75.1395	231.022	255.242	102.29	99.7318	110.561	91.2664	155.139	174.545	139.187	85.9486	150.071	108.575
CCG031015.1	19.6959	17.8865	20.4627	0	0	4.91185	1.18355	6.09561	0	38.7374	31.5724	11.8682	30.1255	52.0678	113.56	36.8601	48.7052	62.7518	59.9701	136.251	148.771	33.8158	67.7624	136.132
CCG029891.1	10.0886	1.59813	6.99698	4.21396	0	1.03895	3.99712	0	0	4.383	0.99605	1.28116	24.8412	36.7349	19.409	19.3338	2.72634	8.12312	21.5603	8.7006	14.7169	6.8963	16.8938	32.9066
CCG052692.1	41.4075	22.9779	30.9302	34.1834	13.9802	32.3784	39.0029	40.5996	36.8315	69.4134	70.0102	58.6991	151.884	179.574	133.906	164.179	142.528	100.627	156.36	124.399	172.692	153.178	188.288	274.54
CCG039045.1	203.769	185.916	217.894	163.066	103.106	239.332	204.604	173.613	199.52	434.925	209.996	440.881	510.2	713.142	796.171	385.621	390.994	420.422	486.062	698.216	493.768	734.972	683.91	1109.05
CCG059670.1	174.897	110.757	152.526	92.3239	99.5082	176.913	136.65	133.271	129.344	218.119	220.986	156.264	323.201	330.992	244.958	269.463	273.322	322.032	372.852	337.707	365.669	318.028	341.693	316.197
CCG026389.1	65.7372	87.671	122.711	198.774	216.987	122.029	125.74	158.894	98.3021	58.4206	109.444	28.0735	19.6131	10.085	17.9509	22.4958	24.6168	41.6392	18.0207	19.3173	21.4967	26.1433	21.8893	15.3426
CCG037719.1	8.53209	5.2587	6.20496	18.1402	10.2033	16.5175	18.3184	14.6578	16.12	9.48912	9.0327	7.4048	13.1394	14.3223	7.66706	1.67995	6.33785	4.02842	9.37845	6.11873	7.47855	4.16235	4.57421	2.57354
CCG006232.1	7.22648	5.77529	9.4908	2.01004	8.72112	3.06686	9.58175	10.0508	2.21201	14.6655	31.0349	35.7879	16.5686	13.5114	19.1248	12.3382	10.1326	25.6501	18.966	12.8358	16.2301	12.0839	16.4622	12.8097
CCG044020.1	68.956	80.0111	52.961	61.4003	39.507	60.8063	49.5961	44.1609	62.9645	67.5193	81.6402	72.2368	136.119	100.999	135.729	163.777	143.564	157.304	137.478	89.5114	148.929	165.6	147.83	138.12
CCG028425.1	0.420243	1.03904	0	0	0	1.05055	0.307258	1.97317	3.72777	10.1886	9.66877	11.3691	6.077	1.92729	2.31323	3.93838	2.23247	1.70449	14.4835	10.3557	10.5779	30.0808	16.1641	16.6859
CCG006868.1	0.915869	0.329805	0.379104	0	0	0	0	0	0	0.199018	0.990522	0.849996	2.71263	2.83471	1.43561	3.28955	3.75749	1.82313	3.23763	2.65703	4.55912	1.29144	3.22744	5.83643
CCG031409.1	517.667	336.295	300.544	61.443	80.886	158.629	25.5254	72.5318	195.25	856.513	796.695	709.059	1181.99	1693.66	1221.42	373.532	655.532	397.993	360.579	449.396	360.986	494.075	296.114	541.852
CCG016490.2	33.2099	28.9512	15.0826	22.1673	14.0144	28.9461	32.2641	38.0629	19.8144	1.5177	6.43208	4.92481	7.17708	5.57023	2.20727	16.4544	14.0887	10.4736	1.61557	2.63529	3.82062	0.803657	1.40684	2.55005
CCG065306.1	259.195	276.69	469.349	296.744	1592.83	151.073	417.539	409.864	503.455	243.697	620.956	139.32	207.17	107.961	40.7408	156.356	202.67	187.634	158.676	149.043	121.355	85.118	126.391	43.508
CCG054323.1	7.0962	9.23484	6.36149	6.3974	4.16846	9.28118	5.87994	16.8384	8.55714	28.7603	37.1761	35.7585	30.9768	41.7415	24.4627	32.016	40.42	42.0618	48.7653	60.1953	43.7708	60.0256	50.2263	62.6609
CCG052506.1	7.96648	9.9504	5.94704	6.78792	1.80972	4.89347	10.073	11.9654	11.143	6.73075	12.138	11.0146	25.4918	36.457	17.4895	20.9863	14.4735	11.8208	22.1585	18.762	28.2964	14.2857	21.1882	21.614
CCG015000.1	12.9437	3.02283	0	1.53503	0	5.51027	8.51075	9.42865	4.26819	4.64005	0	7.65288	17.8945	17.6051	11.3586	11.5311	14.8529	13.9605	15.0911	23.5664	13.2648	14.0969	10.0346	30.3867
CCG054127.1	427.158	474.475	571.929	183.391	420.251	239.419	365.793	352.455	465.785	223.413	389.695	325.532	144.317	151.553	101.19	650.042	570.49	574.916	164.685	157.312	285.903	122.069	111.714	127.712
CCG023372.1	5.09457	4.7993	5.42755	2.98326	1.12498	5.16946	5.98667	6.73299	4.38176	1.12479	2.8609	3.62317	2.45332	2.44373	1.26697	1.5422	1.55411	1.16933	2.99588	0.631904	1.02896	0.876146	1.10786	1.17863
CCG066576.1	0	4.59093	10.6965	0	0	6.62914	0	0	6.01602	0	15.4208	12.2881	16.2636	45.2854	32.7702	25.6578	18.0169	11.0202	33.5194	59.8402	24.0401	69.9606	28.6161	96.7354
CCG033698.1	13.4443	3.88311	14.4798	20.112	19.6843	41.7148	95.2224	218.509	202.607	10.7435	20.6163	71.9246	15.077	53.9796	112.352	4.75735	6.03336	10.9803	9.7784	7.36812	13.3512	6.14047	10.3797	9.46514
CCG003030.1	35.2127	49.7902	44.1141	15.5467	16.8034	28.9285	33.898	39.9471	30.488	58.4966	88.7116	61.3461	101.863	128.361	236.278	71.9604	82.9199	109.239	61.9158	59.4256	123.121	109.902	97.336	200.898
CCG025631.1	19.2572	24.909	17.9485	13.6704	18.5398	9.58064	12.3291	10.6272	9.92591	11.9862	15.8598	4.15616	7.32433	8.58074	5.23738	8.05143	3.21672	6.39838	7.18628	3.51326	8.15034	6.17331	5.62618	2.3163
CCG035120.1	15.6438	14.8821	10.822	4.00398	1.84808	6.32474	9.0835	11.2725	10.4248	9.93888	14.4224	17.5083	39.5249	66.0373	38.9258	25.8401	27.594	9.97997	46.1987	31.231	34.8066	17.5966	36.4355	52.1912
CCG018475.1	69.3316	64.5664	44.1146	74.7661	49.841	62.1912	71.1372	68.6009	53.433	8.66733	16.8482	12.6956	23.6286	21.534	22.8184	41.0906	26.443	29.855	48.5391	18.4155	29.6379	24.3567	22.9789	33.6271
CCG015505.2	78.259	102.916	99.2837	112.516	221.129	47.971	74.4239	67.2414	54.7969	47.0322	88.199	20.8098	13.551	20.6208	22.4311	39.2132	45.4655	59.6283	23.4643	23.9493	38.9896	20.4169	21.187	17.0736
CCG064780.1	122.681	126.097	170.884	117.987	191.779	62.2663	136.149	134.667	52.2888	51.0333	140.866	62.0655	26.2181	22.3724	44.9047	83.6	76.3266	72.4126	20.7653	11.8968	36.4742	22.2752	20.8601	19.9074
CCG054798.1	130.453	147.626	183.931	27.0706	28.3032	25.5302	31.5651	22.2304	31.2358	44.1282	48.1898	43.7571	46.7684	42.3035	54.2516	129.026	93.4883	116.577	53.0132	51.5245	86.6826	77.7164	73.4885	101.382
CCG055146.1	86.2958	52.0769	45.534	68.4306	3.4579	82.9955	69.6703	38.7359	30.3046	14.4478	25.8813	33.1626	391.63	379.237	157.111	13.6871	28.5638	16.6155	39.4595	102.901	162.86	22.2693	73.9369	108.63
CCG054808.1	7.15056	2.8292	0	17.5224	9.29453	9.8798	12.4222	20.9352	27.8058	15.5799	3.34619	20.0798	121.232	113.394	59.453	4.22027	1.74588	4.11501	46.4132	60.5252	27.1416	102.094	97.8446	62.4611
CCG051829.1	22.2462	29.9561	34.3764	0	0	22.4493	30.2236	34.8054	18.7137	54.4659	59.653	66.67	113.239	162.063	127.671	123.067	134.524	144.306	132.092	164.425	167.575	131.239	182.09	123.659
CCG043201.1	286.935	329.306	271.466	650.95	245.63	462.392	662.891	431.613	240.093	64.1291	41.8593	47.8895	59.1243	37.6572	41.8814	143.144	116.117	107.374	16.7742	20.224	8.30709	19.8038	16.4941	15.6668
CCG046848.1	21.5349	18.2057	18.3764	16.8136	8.47727	11.9026	14.477	11.615	16.6929	8.4782	8.25732	10.9846	7.92081	5.88878	1.06852	8.00829	3.05244	5.07824	5.03729	4.09909	4.70343	2.69376	5.14603	3.90187
CCG012590.1	29.9139	40.8683	29.6499	30.3657	17.0382	22.4811	42.1726	40.0875	26.2501	55.1243	38.6196	36.2497	52.337	48.8802	71.2514	74.068	45.82	54.553	60.4255	60.1565	73.2593	58.0786	81.1802	84.9319
CCG015288.1	25.6176	16.7015	14.3025	2.88139	3.14947	4.99078	3.13945	3.60862	6.91436	6.69046	4.34455	6.05447	10.7267	10.5382	10.3828	7.97483	9.77649	9.46873	11.5872	8.13358	13.4733	8.90743	8.97907	16.4385
CCG021534.1	34.9395	34.6639	49.2813	23.7369	46.941	21.5705	26.2424	24.8121	23.4962	27.6065	22.2298	22.5388	17.4423	18.5235	11.537	15.052	15.5669	19.1989	15.3321	12.2854	17.4319	12.3037	14.9767	13.6126
CCG035595.1	41.694	35.7237	10.0545	10.2054	4.28523	8.68536	12.8612	9.07332	5.94452	1.84525	2.05753	4.73889	4.49133	2.97317	1.82814	3.83133	3.61673	1.38067	1.78905	0.340117	1.83771	1.45759	0	1.00127
CCG060356.1	0	9.341	9.59559	0	0	0	0	0	6.69452	218.612	0	54.876	0	0	0	4.60819	69.8829	66.6456	103.209	6.99371	4.09375	0	0	4.82172
CCG047223.1	4.56637	4.64906	5.64107	8.04448	3.25052	10.4653	14.6098	14.7811	12.9618	10.1601	6.88631	8.84573	12.8599	7.74942	12.4629	32.3584	18.0602	15.376	28.5311	10.987	35.632	10.7776	20.4967	20.5596
CCG059028.1	57.6358	63.3793	32.3347	50.8373	114.359	32.0241	48.061	81.0726	38.6415	20.747	48.1589	7.23225	5.67668	9.8014	4.21774	0	4.51487	45.0867	9.97494	6.19348	14.8843	6.0368	6.9826	8.74035
CCG047574.1	0	0	0	0	0	0	0	0.727427	0	1.4838	0.331511	1.64047	4.23236	5.06521	2.12002	3.964	3.05909	0	4.9663	3.37829	6.02419	2.12783	5.20252	7.70224
CCG019283.1	95.5941	100.361	51.435	102.705	34.9035	66.6496	62.2306	66.3245	58.189	62.1289	50.3607	42.5424	36.5343	48.1427	48.0478	182.424	202.893	246.016	88.5495	104.302	95.13	69.1421	83.9742	109.855
CCG059189.1	18.1122	12.8656	7.62368	2.37385	1.83199	9.16563	9.3307	10.0215	8.3444	5.70507	2.21998	0	0	5.49558	0	0	0	0	1.5213	0	5.96494	0	0	0
CCG021501.1	8.43615	20.5522	12.4553	5.05202	0	10.7102	15.1549	15.175	7.58376	24.6236	9.96083	64.5164	38.5796	79.5161	39.6251	25.3425	27.9062	8.44865	92.7375	120.624	59.9777	29.0339	82.9331	138.25
CCG046463.2	11.1016	6.16251	4.87172	5.82776	8.84328	12.1641	15.2773	19.915	11.3713	22.6852	16.3304	37.3662	35.4837	50.8505	26.2509	38.3008	39.6156	30.2971	59.6597	75.617	49.2577	45.1549	58.2254	87.0095
CCG040508.1	494.713	636.222	715.717	581.462	920.329	560.547	550.164	502.484	543.759	481.698	598.076	442.953	412.395	357.715	406.688	392.891	409.711	361.041	347.51	289.084	360.275	408.718	300.36	325.205
CCG063578.1	13.9068	11.6431	12.7794	16.1273	11.8527	9.32203	17.2189	18.5064	7.36251	3.22145	7.10191	2.03132	2.57984	5.18278	4.62694	2.8467	1.68375	1.38272	2.24477	3.02553	2.57484	1.295	1.55589	2.01865
CCG019988.1	8.3003	5.93329	9.85083	3.57724	3.22467	7.4339	5.97089	10.0603	4.26984	9.79049	8.49593	4.86041	22.9928	20.9443	17.3477	19.5759	17.2841	18.2597	28.519	21.1614	28.3216	15.1382	16.7773	24.7202
CCG023504.1	1.27547	1.00322	2.81952	0.586882	0	0.75892	0	0	1.41405	1.37158	1.41619	1.8396	4.77462	4.08929	3.95441	7.55269	8.06047	4.08379	9.77365	7.05695	7.98357	5.44755	7.2091	4.06558
CCG050075.1	12.6747	7.54085	4.79789	9.05604	11.3382	12.5624	14.5705	15.7714	13.6179	8.4723	10.9808	9.49027	24.0874	21.3097	23.3465	36.3967	46.9258	52.5006	43.4522	17.4734	40.3693	20.3363	17.8	18.8101
CCG050491.1	99.8607	104.19	91.9664	25.1262	38.4711	55.9337	74.2649	47.4489	79.4352	141.114	127.595	211.299	120.676	298.054	366.329	271.451	212.467	137.725	305.623	153.811	332.615	336.583	197.944	390.12
CCG016239.1	297.369	335.895	343.117	158.782	195.156	173.541	173.418	178.358	161.485	127.532	155.807	170.193	220.329	232.224	145.644	354.227	420.331	332.252	347.231	317.995	304.78	245.268	292.416	223.767
CCG043029.1	63.3947	37.3518	31.3321	12.7308	3.84158	8.8925	11.8052	9.2507	8.8819	6.95126	6.12629	8.84865	28.197	31.2399	15.0196	45.8628	37.3827	24.9682	23.3639	19.526	30.4482	6.36623	15.9516	24.76
CCG035749.1	10.9069	22.2363	45.2795	45.906	25.0318	13.5024	35.1081	39.8519	26.3368	50.4378	72.2459	38.0389	77.3952	95.0941	58.7565	119.447	87.8391	68.7245	106.931	117.069	102.88	78.3335	77.3056	133.695
CCG021936.1	12.7231	11.7795	10.5596	11.3048	10.8679	19.6315	20.1349	18.0777	20.1131	4.82322	8.42839	8.92613	56.6083	52.5834	28.6331	3.15346	3.31601	4.40575	8.89745	6.55281	13.5026	14.0072	16.4325	21.5279
CCG008838.1	36.1249	49.2911	56.5372	3.86899	9.56935	7.82033	17.2381	16.1944	23.1556	41.3779	54.2533	41.3125	69.9083	112.419	53.9112	50.9564	55.2475	53.8317	63.3449	68.5846	110.35	72.4222	116.521	99.9373
CCG030792.1	204.492	246.142	86.1974	54.0045	50.3649	74.98	94.6656	121.722	62.2978	19.0557	19.3799	15.6098	53.636	52.2286	42.6987	43.0672	37.0908	29.054	44.437	32.2922	82.9133	38.0094	74.9723	112.347
CCG030837.1	20.9363	30.4214	33.677	57.8228	50.2325	74.4956	43.5894	48.5924	94.235	67.4804	45.9243	77.2883	94.5817	90.038	94.0012	21.8031	20.4372	25.0149	159.562	107.096	70.0354	163.959	115.08	102.467
CCG048175.1	38.4721	23.409	17.0174	11.3852	8.4988	27.0829	35.014	19.5424	14.0936	59.699	48.7896	27.0993	108.858	114.33	72.7573	64.018	62.456	61.1489	114.08	102.091	96.7852	74.2316	94.2707	113.129
CCG051344.1	31.7717	30.7188	24.0782	8.83531	7.93331	9.25	37.1165	39.8186	14.9944	17.7186	39.3291	40.2053	134.81	144.847	48.3647	25.2206	27.0745	19.8022	84.4918	73.0115	74.732	41.4851	70.9759	61.3708
CCG059759.1	162.061	142.878	128.488	111.389	76.7249	92.1301	182.937	244.316	115.551	248.564	218.836	165.155	335.374	324.08	226.072	431.881	338.297	507.032	484.08	486.088	446.729	331.785	417.877	411.645
CCG045840.1	33.2152	40.0652	69.0865	30.9827	2.79119	31.395	23.3852	48.4365	24.7242	94.9878	88.5083	66.1833	164.774	153.423	136.651	120.903	72.4052	65.748	210.742	182.585	198.027	216.034	269.622	250.531
CCG053906.1	2.21744	0	0	0	0	0	0.117419	0	1.77802	1.44027	0	1.30239	6.28559	8.57505	3.29179	3.29396	5.88152	5.39318	9.14336	14.0636	8.02254	5.87847	3.79499	14.8371
CCG034578.1	5.90472	6.03841	5.61773	11.3743	5.35675	9.10486	19.3798	16.467	13.2993	3.32794	5.07137	5.09118	18.8772	16.0716	9.51206	6.78611	2.50808	3.58262	10.0923	5.71067	10.7237	6.2102	8.47669	16.85
CCG023054.2	50.6849	37.39	41.6613	13.6282	15.6926	14.8421	12.1952	30.5768	12.2135	203.202	117.103	66.7302	60.7404	103.733	496.96	104.981	147.258	267.784	148.621	197.635	416.392	221.34	232.749	515.94
CCG045799.1	150.665	171.067	204.881	198.536	119.692	157.238	132.821	130.207	126.7	248.968	243.637	151.94	388.689	275.824	409.664	404.913	427.241	451.614	406.224	331.525	470.753	461.546	340.57	386.045
CCG054689.1	109.513	98.6038	79.7803	52.1039	60.9382	51.5023	61.3046	50.2495	50.9005	12.161	19.841	15.5677	44.5459	34.5168	26.6718	45.5262	31.7859	23.7037	34.8727	21.1075	37.6405	22.0739	33.1853	27.0972
CCG062479.1	64.8921	47.9474	60.355	313.65	337.301	129.095	770.804	758.669	132.081	45.1273	234.9	92.318	63.9801	120.316	90.5333	24.861	27.9609	32.2075	39.914	34.7987	51.3379	26.7739	35.4505	37.896
CCG002244.1	24.9868	30.0292	26.2337	31.0119	7.81657	27.3146	37.6832	48.9396	30.2728	39.4264	30.9194	27.6649	85.5034	80.9572	39.8596	49.9081	49.6397	43.0928	90.4033	123.538	73.8181	53.1388	60.2017	85.6343
CCG056657.1	37.4131	18.133	26.2709	14.8416	8.38744	15.3971	18.4193	21.1411	17.7402	45.1045	35.7233	21.4954	73.6966	66.2465	71.5909	39.6117	56.6977	53.173	73.9034	90.164	91.6906	56.5237	68.7326	76.055
CCG067541.1	3.5009	3.59364	2.32387	0.711032	0.804333	2.10697	5.70473	6.45038	5.11956	10.0824	14.3166	11.8527	31.0083	33.1741	20.527	6.41933	7.99045	7.38547	21.9832	25.5175	38.3369	20.3373	20.6114	24.2489
CCG019699.1	18.7374	23.7388	28.4381	25.2175	43.0779	24.8596	18.2039	17.3709	24.2454	33.6702	28.3596	18.2603	9.57328	8.34998	9.92523	12.5307	10.7323	16.3576	10.2683	11.5526	11.4798	14.3535	10.0127	6.52638
CCG027678.1	21.4724	32.0145	16.9382	5.14095	8.54651	7.65851	12.9935	19.7968	11.6129	63.6117	88.9153	47.7387	9.43624	10.524	10.7001	99.6798	96.7607	157.644	57.5594	41.251	49.2314	26.8605	26.9261	29.9531
CCG046108.1	0	0	0	0	0	0	0.18241	0	0.476855	0.597382	0.849406	1.28515	1.20635	1.38716	1.03026	1.32626	0.749418	1.14746	3.43103	3.52974	2.93574	4.24912	4.8857	6.69068
CCG057941.1	31.0317	26.7113	37.5715	42.0719	54.7369	36.9607	32.7867	26.347	38.3417	19.8011	30.664	11.3677	20.6383	16.4316	14.0773	13.8244	9.40329	13.8751	15.4576	11.6324	19.0904	12.723	11.9735	7.41375
CCG036570.1	12.8413	11.0419	11.6269	5.30189	2.44575	8.99842	15.9099	18.718	11.4101	9.9111	9.05746	11.268	23.599	19.9346	13.3723	29.3296	22.9683	19.1107	16.7956	27.9693	27.0554	12.4932	17.955	22.0349
CCG028636.2	43.7359	56.0468	51.6221	40.2455	76.8623	23.1164	49.6573	39.3916	35.3056	16.1606	22.5284	13.2048	10.2739	10.6177	12.7805	15.3852	21.9529	14.8329	11.0072	4.73184	15.9653	9.59689	12.2164	8.80207
CCG010023.2	2.61649	3.10959	4.56573	3.55444	1.95673	9.62705	12.6333	10.0891	11.0495	12.3461	10.4367	11.785	25.8011	20.5238	9.69258	34.4546	13.5165	8.28136	26.0888	17.0452	17.1846	28.5691	25.5854	24.8923
CCG002729.1	196.015	145.298	129.893	103.187	49.4151	97.2726	88.7367	82.3227	67.8364	13.0937	19.3649	13.4959	14.8896	19.3936	15.6346	27.7354	22.4693	22.3609	9.39428	7.25669	10.7188	7.87904	6.31974	12.1235
CCG004830.3	13.9482	11.8361	22.7548	13.8249	6.60259	31.0536	35.7579	36.3955	17.5545	23.103	18.7807	26.6266	20.5916	33.296	40.4201	50.7508	57.421	52.6019	48.6722	48.4537	65.4919	41.0083	33.7475	72.2672
CCG038046.1	79.9522	62.7306	56.065	98.0793	151.689	114.232	94.889	111.827	107.773	13.28	31.3616	17.8752	29.7078	28.92	20.5139	26.2531	19.2085	26.0416	13.3294	9.61804	14.643	4.07591	6.9814	6.73924
CCG015929.3	31.1687	25.8955	28.422	26.0547	15.3524	27.4814	45.3945	54.0511	39.9428	13.0576	17.53	14.9039	71.3891	68.9285	39.2661	9.46108	6.20805	4.95374	16.7542	22.6997	20.7861	22.4203	23.5055	34.2393
CCG040027.1	46.0186	45.113	44.276	91.825	54.3311	92.6014	44.8182	56.4266	46.3256	94.8428	59.0542	46.2274	9.71694	9.50396	25.3645	22.4335	31.7979	17.1109	15.3653	16.7063	13.075	34.2605	22.1666	33.8347
CCG040961.1	7.10193	15.0585	11.7006	5.55845	0	3.06515	6.28687	3.85678	0	8.66599	6.04113	8.09314	16.8268	16.9161	28.4034	7.06942	15.5275	17.7212	5.63891	17.2381	13.4934	11.507	9.86006	36.1561
CCG061497.1	49.8809	138.219	32.2941	87.6455	135.141	28.5592	63.5872	61.1039	49.323	32.1139	79.1049	30.3977	23.656	29.764	22.5783	11.7997	27.9568	49.2104	39.797	21.5149	37.5895	23.5031	23.9343	16.5775
CCG000719.1	135.839	108.381	72.8295	93.8765	22.8843	91.4581	109.957	115.755	80.6278	52.5207	64.0607	44.7969	58.7898	60.8831	36.4181	40.541	37.993	37.611	40.3112	44.5775	53.0038	25.4644	36.2607	33.2381
CCG062842.1	9.75579	1.87085	9.39911	5.70316	0	8.68011	2.40319	2.67603	2.18278	36.301	16.4657	38.0477	21.1603	27.48	78.2164	81.0845	83.3198	93.7228	89.2302	75.3104	75.6276	124.185	82.6299	90.9045
CCG065050.1	14.2205	8.94591	6.67753	5.22956	2.78718	7.4513	11.0121	7.31745	7.1763	6.85266	6.8603	5.83092	20.7137	22.2934	12.0935	19.8727	22.227	15.4878	20.5243	15.7724	14.0843	19.2932	25.2271	21.2228
CCG056174.1	18.3589	12.3708	16.2518	10.212	8.03389	12.7633	18.3968	22.6271	7.50314	16.6388	7.63712	16.2598	48.3122	44.9235	14.7018	47.4613	40.4026	35.0896	46.6388	61.5452	34.7241	23.1479	40.1067	38.7624
CCG023957.1	0.619394	2.26273	5.23643	2.7662	0.848717	2.0065	4.63852	3.82344	1.64738	6.0313	3.83174	3.07142	4.79504	8.42886	8.29762	6.299	6.91103	5.05379	6.13737	9.11107	9.82163	6.44084	10.7527	9.5808
CCG027343.1	0	9.78923	9.12943	0	6.24577	9.31914	8.95975	14.6906	9.00639	35.6541	21.7037	50.5339	77.4201	77.517	47.7575	58.2135	58.1461	45.1807	88.5354	152.364	72.8205	76.8924	95.8073	117.869
CCG051593.1	53.3974	44.3336	41.6837	18.9856	6.00581	27.3915	25.435	26.2884	9.46302	31.1788	13.875	26.797	78.4823	105.642	68.7145	67.3439	86.2036	66.7927	64.8863	99.2957	93.911	60.3475	75.9469	82.535
CCG011791.1	10.6224	9.69922	6.1596	15.4782	10.5286	6.35981	15.4891	17.9008	5.70296	31.974	28.3885	27.2584	33.9096	35.557	50.0637	33.6026	42.3223	52.0854	48.7329	60.7822	96.8624	50.2119	62.8887	84.7922
CCG001316.1	36.734	34.4696	23.0243	4.59634	14.3138	7.47413	14.2925	26.3039	10.7888	94.3646	136.436	80.0259	13.9246	17.0394	20.9557	153.361	172.639	255.97	70.5618	64.5159	69.7314	55.0439	39.881	49.1924
CCG057029.1	50.5192	36.1165	51.8262	55.4337	49.1497	64.2482	88.8894	102.276	57.3607	89.3482	72.0971	107.019	103.757	101.394	90.8551	168.303	115.284	134.981	133.348	123.218	129.63	157.725	136.003	202.07
CCG031057.1	164.047	161.933	202.989	53.8601	70.533	48.6821	148.455	81.9578	88.4351	287.637	320.868	187.365	428.48	403.102	244.335	126.345	133.288	138.463	92.6043	182.323	328.314	134.546	194.843	177.901
CCG063981.1	122.99	100.59	135.303	86.8835	54.5854	102.718	262.85	295.226	257.055	167.619	184.3	187.554	550.032	815.437	552.782	702.18	381.294	265.386	373.721	317.864	553.082	389.633	552.411	591.514
CCG044978.1	47.1562	43.9866	20.076	9.4143	8.87669	17.197	22.3474	27.0063	9.35819	3.30928	2.93937	1.74645	8.14363	11.6731	8.21076	7.56213	5.66667	4.70013	8.56309	7.64185	14.6569	8.8808	14.8539	23.5616
CCG010369.1	32.5878	22.2334	30.4046	38.2169	27.0979	36.2164	59.056	52.1024	48.2125	44.4443	49.405	49.1377	79.1448	102.847	101.198	65.398	53.2646	75.4726	85.4638	83.8418	115.506	89.6673	98.7859	112.347
CCG022577.1	51.1165	58.9953	65.3512	38.8167	100.688	33.9475	52.141	37.073	54.8505	27.648	44.3761	21.8336	40.5549	31.592	12.3404	31.9591	26.9595	20.4958	28.9342	18.6164	23.6982	20.8468	24.5721	13.8438
CCG022228.1	17.0731	16.0103	12.3546	4.46743	3.59564	7.85978	14.2952	16.7398	12.6946	5.60723	6.3968	11.3654	8.7972	7.40158	4.63142	12.9666	11.0326	7.94004	12.931	6.08798	8.06602	3.1249	5.8137	3.85326
CCG062866.1	2.51753	1.98103	7.19359	0	2.29418	1.81979	2.5019	3.43492	0	3.79095	7.35635	2.25179	10.8646	15.7434	4.16764	9.87932	9.75628	7.63331	17.8166	5.63728	14.4139	10.3819	17.6774	10.3635
CCG063939.1	178.626	176.578	147.249	160.793	156.905	133.263	231.942	251.552	141.522	93.5051	158.71	92.3185	112.326	83.8993	57.4036	119.901	96.846	102.544	80.8597	108.679	104.363	59.4008	77.4761	64.6322
CCG067040.1	28.328	16.6766	14.2182	13.9818	11.8399	18.3205	30.6242	48.8216	31.8303	138.794	115.637	96.1191	251.139	198.253	232.756	143.09	105.336	103.638	219.836	137.176	188.909	165.325	199.246	194.447
CCG026570.1	21.4941	23.5272	17.1232	16.4086	17.8181	13.9396	13.826	16.3859	8.63248	5.30228	8.96853	6.52974	3.84554	3.51212	8.61661	7.35495	9.43148	9.86083	7.02479	3.59282	4.26495	3.89933	4.40462	4.52399
CCG047005.1	11.5702	6.70324	9.39333	3.90129	0	0	6.78892	4.36021	0	7.31959	10.9791	21.4654	22.9687	26.542	20.8643	34.9637	34.1553	35.3652	23.5692	43.733	34.5377	19.2634	29.9467	34.8614
CCG035573.1	0	2.48095	0	1.91315	0	1.29699	8.33313	5.96257	4.95136	7.60086	1.7241	11.4052	29.2533	29.9248	15.5571	14.0202	11.599	8.45916	24.7039	19.24	18.9255	20.7556	17.8908	32.7398
CCG034349.1	4.40698	5.14619	10.2061	3.49982	6.56714	10.6646	9.58846	10.1196	12.9475	9.6717	13.5355	8.06529	29.5081	28.0516	23.152	24.2977	23.7593	15.5416	24.4989	13.4427	22.6504	17.4516	18.9344	23.8546
CCG051418.1	11.0264	12.758	17.4758	14.7315	12.0559	1.52965	5.16692	7.42868	3.80825	2.72043	3.81498	0	0	2.25477	0	3.16064	0	1.08421	1.43209	0	2.10059	0	0	0
CCG066285.1	88.468	101.356	91.0377	39.3837	33.2622	43.8862	77.1153	89.2445	69.4507	111.507	146.58	128.277	244.876	304.445	380.806	140.716	174.646	208.907	152.119	160.701	247.185	163.31	198.292	368.292
CCG003704.1	18.1596	16.0984	23.7416	10.1533	9.25173	12.2406	24.1799	23.6763	11.4597	8.67483	5.35799	5.09921	43.569	35.2053	19.0943	33.9361	17.9903	18.5808	52.6639	51.3948	39.8336	17.449	26.2762	26.0984
CCG011514.1	7.82791	2.93617	5.43735	5.04718	4.54516	5.18241	10.1199	5.97701	3.59234	6.49473	3.68422	9.03819	13.8893	9.46583	9.85712	15.0717	8.98227	11.6248	16.9859	9.12445	12.808	16.9806	15.8774	14.6596
CCG039074.1	973.799	1215.98	880.174	1360.56	962.629	1076.35	845.307	625.528	605.606	716.844	526.581	432.228	357.49	313.811	496.152	442.914	369.609	471.264	394.56	244.803	365.31	487.41	321.534	311.398
CCG040587.3	25.6226	18.9007	22.0141	16.1154	14.8242	20.3191	22.5939	21.4628	20.8633	8.43463	10.745	11.6738	8.28927	6.61266	4.93717	10.4669	8.68098	13.4399	9.5196	4.35168	9.24013	5.87852	6.56545	6.00014
CCG011307.1	67.7858	58.8142	84.7594	72.4002	57.1888	72.4412	104.639	94.9998	92.8029	122.957	62.1253	136.607	151.283	141.001	135.441	183.97	138.661	150.279	161.828	156.583	166.117	189.639	168.889	205.612
CCG037334.1	8.1073	6.02445	3.6758	0.431703	0	3.89266	5.23772	11.9081	4.92403	5.86199	13.211	30.1703	90.6947	91.0526	31.6741	15.1919	12.6539	9.12703	120.492	87.5867	55.0234	26.5981	97.8822	63.0275
CCG029457.1	48.9507	45.1225	46.2941	45.3586	53.7973	54.0329	43.3208	62.5855	46.7785	113.222	77.0893	71.5385	198.798	99.7485	87.5612	122.577	87.0922	77.8661	211.861	151.404	145.393	252.102	188.587	158.507
CCG042074.1	126.326	284.884	96.4651	282.705	364.213	101.393	217.736	197.028	109.313	110.285	174.94	54.2333	94.7327	57.9511	76.6171	54.191	40.6977	64.3742	85.4003	60.9541	104.335	68.8823	56.4891	57.1782
CCG062008.1	0.953142	1.03617	0.620866	0.227595	0	0.392579	1.55403	2.49947	1.30421	2.14521	7.74495	8.14678	28.1968	23.6044	3.44407	2.83496	5.00888	2.31358	47.2812	36.0868	22.7349	11.1477	22.444	13.8495
CCG064832.2	85.8007	88.4062	73.4544	71.4333	40.333	36.6608	93.8742	60.35	53.0609	65.9296	91.1471	63.4361	111.991	123.434	155.945	134.942	119.445	156.528	126.142	99.0626	156.016	120.603	146.212	149.518
CCG036361.1	3.79753	2.92395	2.4151	2.01923	0	2.4865	4.44378	4.42748	5.1078	3.13324	4.37731	3.71707	10.1079	11.6527	6.62646	9.17333	6.92005	10.8718	13.9405	10.0312	8.6239	5.90895	6.67964	10.166
CCG054963.1	75.9718	79.4511	52.0613	53.7538	84.1078	124.603	185.283	257.416	248.769	63.1365	80.6505	200.511	113.556	238.643	140.973	234.215	334.67	252.446	609.196	453.71	312.698	261.66	314.912	218.696
CCG040082.1	2.46391	5.17628	3.71714	2.17999	6.03395	0.892282	5.86343	10.9248	5.76182	7.9343	7.34118	5.60316	7.67045	6.23123	11.514	31.5915	19.7682	22.3898	12.3663	15.4071	26.3077	10.0132	24.7205	19.339
CCG006722.1	3.83678	2.16741	6.45229	6.02409	1.39706	4.71735	6.80864	5.87256	8.93554	7.27859	10.9007	4.32782	10.4672	16.432	16.3246	11.5851	33.0743	31.225	10.04	14.0433	23.0006	12.8371	14.8567	13.1293
CCG046287.2	12.9355	10.7007	11.0765	6.02625	7.15881	9.96267	25.9611	10.6244	12.3522	6.87722	8.48381	18.9331	29.5649	22.6864	29.5357	17.3891	48.2683	44.8412	61.0743	28.8264	52.9286	21.7251	34.0682	22.1001
CCG048155.1	205.076	240.339	194.66	216.723	256.097	236.02	228.256	201.445	250.66	118.285	163.527	135.242	142.745	118.587	79.9259	155.541	148.883	118.681	110.409	104.926	104.919	86.1083	100.187	87.3865
CCG010937.1	54.2562	45.7441	38.6479	52.3966	48.9728	56.42	58.0788	65.1172	45.9377	8.41889	14.7009	12.7826	8.73984	5.99404	6.94017	22.5728	15.3072	16.0587	5.11819	5.74055	5.24881	3.73117	4.13282	3.69104
CCG014216.1	0.576501	1.34939	1.34359	0	0	0	0	0	0	0.362052	0.667741	1.12867	6.4792	6.27592	1.96003	2.10193	5.90342	2.88617	1.38189	5.25517	4.56839	1.11773	4.98881	2.69814
CCG064712.1	12.8179	13.8725	16.4868	19.855	28.7877	14.4444	18.7922	17.852	23.1078	19.1478	29.0411	12.1199	6.9996	6.67334	5.98261	9.20047	12.9499	12.7058	9.61635	7.10184	9.5502	9.6947	10.5093	5.53224
CCG048801.1	3.96361	6.12336	3.75601	4.43001	1.84863	3.49913	6.13895	10.7287	9.00288	3.70203	5.77421	7.45817	15.0607	17.344	4.88501	8.68276	9.98264	8.29418	15.2478	20.8002	10.4198	8.7751	14.2322	14.7665
CCG047730.1	4.2607	4.64487	4.2442	0.801948	0.1219	4.6341	6.60472	8.18125	8.05616	2.84543	4.4558	8.42406	12.6713	15.4757	6.77153	9.15531	7.91607	7.03055	12.4055	14.2908	9.87295	7.37086	13.5668	11.6181
CCG043156.1	15.2926	12.5627	12.6519	8.38102	2.81031	7.93911	23.6013	22.2263	16.2049	11.2167	13.2506	27.4984	6.95286	5.40569	7.73237	20.6221	14.6431	20.8352	8.1062	7.34131	11.0584	7.11974	7.53312	11.6269
CCG011823.1	116.191	114.705	139.343	127.036	73.8119	189.237	117.605	122.385	105.571	148.905	131.228	154.367	209.484	198.557	204.63	201.565	272.978	244.693	277.187	274.451	199.474	236.263	235.756	244.783
CCG019788.1	16.093	12.5947	9.15923	9.0214	8.2518	16.2676	17.2853	12.2038	13.186	3.69281	3.84375	1.3876	25.6925	19.9128	14.9822	1.07979	3.29077	0	6.60187	4.78592	12.4848	8.31247	7.10305	12.0472
CCG051595.1	74.5446	70.5231	82.5284	54.9457	113.637	82.095	60.0214	61.8232	69.4898	41.334	50.1325	32.2492	38.3084	32.4613	23.4829	37.7567	43.5101	38.4636	35.4302	21.2902	42.5857	24.9268	28.6946	22.4677
CCG024669.1	140.753	142.126	133.935	171.871	101.307	165.756	145.599	101.745	136.801	89.7257	133.164	53.298	73.4909	75.2266	69.3706	64.8235	66.2024	101.884	54.4723	51.419	112.521	54.0219	52.0059	52.8228
CCG057578.1	12.4397	26.6011	17.1137	11.6984	11.5168	21.6975	16.093	11.6517	7.32104	13.3767	13.1862	11.038	43.0566	38.5998	24.4182	21.5521	32.5522	33.4896	39.6208	42.7154	44.2127	32.5946	45.579	50.4172
CCG040981.1	25.7404	28.3761	37.4546	12.7506	6.7817	8.46158	24.0359	16.1747	15.1012	30.4619	23.5949	41.4873	69.0926	67.605	84.7575	42.3773	79.5567	77.0114	25.5259	60.1741	73.4668	44.6173	45.3289	123.811
CCG067349.1	316.123	342.799	404.332	325.159	492.744	303.315	291.092	242.587	327.203	237.108	312.31	159.24	196.984	178.651	165.808	183.366	217.123	247.588	178.977	137.117	188.007	168.155	163.533	150.759
CCG024841.1	31.1	27.3744	29.6681	21.4619	35.9407	43.4529	40.2886	45.9242	50.5323	47.3788	45.8492	34.1417	86.953	84.622	61.6365	90.7503	84.1099	76.7283	102.746	87.705	83.7566	83.2373	83.4061	65.7221
CCG016152.1	30.5198	19.2193	31.6359	26.8647	12.0074	18.0918	25.6125	23.0659	14.5499	48.1616	61.5885	35.4681	53.3814	86.7407	153.819	106.046	89.256	162.991	119.491	87.9558	209.841	115.584	152.746	205.693
CCG047787.1	10.4809	9.01593	15.7865	3.46322	2.029	12.8086	12.4282	13.5426	22.472	8.30423	7.8217	17.8956	25.5949	33.9301	19.2379	24.8426	23.2359	21.9054	28.3657	29.7006	28.3035	15.6715	24.172	24.3971
CCG018967.1	64.2175	49.3078	61.5097	25.6331	21.2381	50.5643	47.0381	73.569	67.8451	128.884	103.192	160.255	287.114	248.933	179.786	401.72	321.2	228.785	259.314	271.344	274.742	325.745	348.506	451.068
CCG028362.1	51.4716	43.1458	52.4584	26.9985	24.172	38.5103	56.7268	65.761	36.5353	55.2333	51.1101	58.1632	109.04	92.34	79.5415	107.634	105.779	85.1004	104.429	89.7653	105.18	88.3761	102.781	108.429
CCG020114.1	22.2078	20.7031	16.4948	28.3938	44.3532	31.2298	26.1171	33.004	38.365	4.36395	6.87894	7.782	11.9307	12.4347	8.94722	11.6458	10.6659	12.3301	3.86583	3.66576	3.23152	1.94132	4.78636	3.51022
CCG027456.1	7.19087	5.79798	5.17181	5.80548	3.60236	5.98874	11.2908	12.2754	8.64786	13.898	16.0431	14.2179	20.92	18.3122	14.5121	11.6345	10.1304	18.9828	24.1519	28.3882	21.815	18.3506	25.5059	30.8224
CCG019897.1	37.2223	35.0243	23.5886	22.1265	16.8698	22.496	44.6357	85.4027	45.6738	20.6462	33.4273	38.3333	56.2179	57.5683	31.6025	116.609	67.885	56.9135	209.284	68.5601	59.9983	41.434	79.9707	62.4753
CCG052183.1	22.2496	25.5805	21.9342	33.5472	18.829	33.9541	27.6619	21.5138	22.6896	15.2056	10.248	10.051	2.43483	4.96015	2.48352	9.9185	10.0706	7.08153	4.41311	6.31347	3.45523	8.15168	4.45874	5.09112
CCG044669.1	172.212	143.968	142.29	158.835	130.923	97.1101	90.7803	63.9038	84.1725	61.4893	74.8886	63.2227	44.0941	51.9108	46.9091	48.5227	70.7033	47.6957	42.2535	24.9392	49.5211	32.889	44.0486	43.326
CCG014656.1	150.975	146.084	197.771	247.524	127.589	267.255	229.507	209.911	142.047	278.061	216.524	254.42	239.966	260.763	305.26	582.456	532.706	561.089	421.515	412.545	354.082	549.081	524.897	445.452
CCG035015.1	2.98462	3.33882	6.03929	6.15973	4.85436	10.6496	12.5894	7.55039	12.255	4.56259	7.8888	18.1997	21.0443	20.1633	21.0004	25.4072	16.3735	12.3792	59.9945	18.829	24.5758	21.0783	37.8182	28.8703
CCG053246.1	27.5515	20.5685	27.7785	10.6511	8.82155	11.7351	19.5531	21.639	24.4462	26.7831	26.3209	18.7011	57.8201	52.9204	23.6694	39.3206	49.2842	45.7819	51.8182	44.6172	51.6093	34.5321	37.3899	27.8311
CCG025287.1	84.7471	80.8863	83.8538	43.2832	46.6959	61.8033	41.319	43.6234	58.385	28.7249	33.1938	24.8002	33.8449	40.0045	34.5419	27.1525	31.3261	38.2492	26.5509	21.1984	24.7736	18.2339	26.9526	26.5975
CCG055403.1	25.5486	30.4275	39.972	34.4854	36.2405	37.5646	15.4448	21.5379	27.3924	57.1291	64.0768	46.7782	58.4904	51.9381	88.563	50.4342	71.5753	100.997	45.3316	45.9012	73.9851	57.7722	38.7441	55.2571
CCG052653.1	13.8384	9.81888	9.95195	4.7597	2.51331	5.93735	11.6428	13.1002	7.02901	3.49431	1.8099	6.7374	1.34587	5.69772	1.66633	8.89677	8.83255	9.3674	2.62293	1.95072	3.52751	5.88279	6.57821	8.65669
CCG001067.1	52.006	38.9459	65.6356	61.3726	52.9954	70.2839	162.249	180.764	126.457	59.164	111.789	116.067	167.391	131.578	97.3925	219.747	130.365	108.723	78.5424	101.155	88.8777	60.5174	73.1739	105.237
CCG003936.1	13.1928	24.8303	13.7299	0	2.17841	0	0.721073	1.37857	0	5.78966	6.02806	0	3.78076	6.53125	7.35692	8.75397	2.35847	10.5792	5.85357	5.94374	5.59882	4.10595	11.682	12.297
CCG040796.1	151.078	201.723	177.869	219.089	189.572	208.129	149.93	144.137	124.601	123.526	113.191	104.172	77.8687	74.0991	89.5349	93.3482	115.82	117.478	88.2936	80.6088	86.9798	125.597	105.882	121.959
CCG012233.1	48.2201	46.4311	45.944	17.765	16.5043	24.788	27.7118	19.2554	23.3315	37.7399	42.9931	34.559	71.338	72.0266	66.802	29.6779	38.9817	32.0883	33.0634	33.5263	46.3694	42.5856	45.8549	52.6003
CCG037495.1	15.5935	9.72259	9.78362	21.9615	14.7539	13.1955	27.3133	16.33	11.9187	1.99857	4.33883	5.8083	3.92081	6.41164	1.94119	3.57484	6.11447	10.8648	4.03683	7.55769	4.29069	0.931056	1.88928	7.83938
CCG027795.1	4.7096	4.25448	0.75568	1.52034	0.453042	1.81158	5.48055	5.58968	2.28095	3.01199	4.63215	5.58741	8.62627	9.56913	6.46312	7.29112	6.84021	8.21256	11.4595	9.30791	7.86476	3.79219	4.79709	9.34387
CCG034078.1	14.0793	12.9897	7.00063	4.95792	2.98501	3.80798	7.05702	8.14289	4.38578	1.56333	0.958175	0	0.938558	1.60837	1.14726	0.426415	0	0.452865	1.53458	1.17455	1.93936	1.82844	0	0.756754
CCG047401.1	248.285	215.478	262.194	143.681	131.34	186.542	125.559	109.23	135.54	72.3505	101.988	62.5422	86.2716	108.726	97.2347	80.785	89.2594	111.862	69.5454	53.1229	83.3135	69.1126	69.0244	84.3609
CCG052555.1	2.39746	2.22509	1.86606	1.78262	0	0.63132	0.872089	0.850531	0	1.52635	5.15362	2.2294	4.77964	7.79464	5.8373	4.8444	3.32594	4.17201	4.27109	4.73781	5.00646	2.06604	5.07793	4.10953
CCG035085.1	25.6323	23.9244	28.7529	17.031	7.32755	25.7092	28.3314	31.9882	15.3575	18.4717	20.66	42.4863	44.7455	48.7193	31.8313	36.8799	30.8479	42.0368	46.3671	38.1377	38.7006	24.6055	37.1352	63.3851
CCG035807.1	80.0813	72.9838	78.1288	79.2849	104.609	84.4862	113.689	140.812	111.274	49.7993	36.6127	35.3875	52.6612	38.2723	42.8432	63.1673	50.1612	51.6522	46.0672	50.5938	40.9721	33.2269	35.2083	41.3553
CCG017383.1	32.8677	38.786	38.0004	25.4849	19.2022	19.626	22.6432	20.4596	20.4976	26.4737	34.7008	33.6527	9.85801	15.1763	18.7444	50.9309	34.5281	52.8584	30.8467	33.7728	38.7022	29.6354	24.7916	41.5832
CCG007038.1	3.24096	4.65195	2.69789	1.40635	1.18066	1.76792	3.21654	3.22184	2.29488	0.386909	0.696759	0.313124	1.19411	2.10468	0.527399	0.479906	0	0	0.993915	1.87903	0.492699	0.473913	1.55429	0.597324
CCG046033.1	607.302	870.497	858.203	971.578	817.167	825.842	298.806	251.905	470.927	408.9	418.901	270.643	183.151	189.348	381.773	285.503	326.578	286.624	228.566	126.525	272.368	387.811	262.107	241.712
CCG067317.1	28.7454	29.0865	19.4399	18.2078	28.1427	15.926	27.7425	23.9393	24.2202	7.55099	9.07123	5.40644	17.5478	16.0737	6.17466	10.6641	13.4038	10.1728	12.5145	11.3832	10.9913	7.11581	9.92531	6.75237
CCG017940.1	65.1191	31.2553	56.0947	44.9712	9.12476	91.6022	17.4304	22.3106	43.4783	244.963	95.7784	166.552	211.416	306.711	442.081	173.731	229.172	138.705	135.405	231.891	116.488	180.308	97.0819	270.995
CCG013769.1	193.371	226.989	111.118	88.2483	95.4908	64.0599	174.246	240.989	123.97	87.4257	157.99	66.8788	44.0922	50.5407	28.7357	174.158	147.496	199.202	141.116	99.4264	107.612	54.9515	83.4226	65.6972
CCG045111.1	21.9363	21.0048	19.7892	39.3701	17.5216	33.1391	21.8765	24.6507	20.229	7.43555	9.15294	14.9719	3.98932	7.07066	8.68951	15.7269	13.5792	15.2056	8.82101	5.23273	10.389	13.2331	6.13978	8.30786
CCG040347.1	1.74184	1.36079	2.38129	2.27244	0	2.38722	4.67802	4.38057	3.52711	3.09623	6.48874	5.46188	6.52786	6.69572	5.05879	8.85184	4.13341	7.51176	8.66605	7.01058	5.23777	3.0397	5.90275	6.14054
CCG034733.1	61.7889	43.7828	38.1628	58.9592	59.6751	46.1402	57.1277	54.4639	40.2738	20.4302	28.6093	20.6461	18.3159	16.479	24.0044	27.1683	20.3592	29.5294	17.5385	18.1081	29.5861	18.1104	22.0589	22.155
CCG039772.1	89.948	87.349	75.803	112.777	69.0436	91.7509	74.4584	81.3655	71.3426	26.304	21.2902	15.0525	40.8088	45.5113	35.4293	18.3856	31.642	32.1741	27.3783	19.1903	27.7926	14.9736	16.1557	25.5508
CCG054867.1	2.98231	3.79433	2.38934	3.34588	1.97762	0.97176	6.83261	7.82154	1.49987	9.15118	9.78247	2.99984	11.0677	8.40038	5.0576	21.2498	2.94667	5.38098	19.7134	14.1179	14.3511	11.7029	10.6718	11.9078
CCG034043.1	23.5185	17.5796	17.0078	21.7253	29.1868	27.2274	43.6002	45.7232	26.3858	3.31132	6.06677	11.2307	7.7332	12.5649	11.4307	17.6721	14.2482	8.15275	14.2904	14.2586	10.0033	5.02188	10.0277	12.988
CCG007826.1	29.9669	15.0209	25.5047	13.4787	14.6733	18.9076	18.2357	16.1677	20.515	9.31472	10.693	9.82079	11.7733	7.1488	8.97883	8.1648	8.51954	5.77708	5.40489	6.80121	7.6937	9.51237	7.00831	6.50979
CCG045440.1	66.0486	59.795	47.6471	46.435	45.6392	41.1605	59.7238	59.7745	37.4353	20.147	23.7222	12.0278	44.0635	35.0515	22.0433	22.1417	22.1963	21.9006	34.3813	34.0014	27.5551	27.7378	27.7312	22.812
CCG015369.2	51.9939	48.5165	68.9311	40.9561	55.6378	62.306	89.7435	92.2123	83.4687	142.869	135.837	128.334	189.12	235.247	173.353	101.515	121.06	136.218	132.952	122.981	145.166	127.587	134.178	116.38
CCG029022.1	38.9893	52.1566	54.6928	21.5864	22.1513	51.0675	42.1106	30.341	56.7504	51.5838	63.9334	90.4664	115.935	148.316	90.5969	70.678	63.4887	67.0039	65.0631	60.4839	104.562	77.8348	76.9452	107.5
CCG043381.1	105.9	80.3627	84.0635	79.5452	71.7732	83.5024	73.7288	66.6313	67.5592	26.9575	41.4244	32.6555	52.8696	42.0281	37.1151	38.5061	31.9997	33.6645	30.539	27.5729	39.2855	28.2108	25.088	27.3381
CCG066496.1	1.27783	0.536441	1.23326	0.56906	0	8.53856	3.90376	6.43507	16.9624	7.13578	7.08604	36.9751	21.862	24.3963	8.66537	16.9238	13.5876	12.0765	60.6688	45.658	26.2562	27.2782	13.0238	16.0387
CCG001298.1	1.93065	3.72643	4.29411	4.53346	6.11696	1.80956	2.38532	4.79855	7.59453	1.64997	1.74789	0.783377	0.321864	0.205766	0.278788	1.60414	0.799431	0.281533	1.06688	0.164182	0.890244	0.318038	1.18074	0
CCG060633.1	21.4687	16.051	7.1522	20.2817	8.2074	15.6987	11.8704	13.591	4.53158	1.01229	2.34702	2.23418	4.92235	4.4876	6.8703	2.27691	1.47168	1.49905	2.11127	1.57004	1.88765	3.33592	2.4981	3.07994
CCG015005.1	3.8131	4.64003	1.7858	3.70195	8.92109	22.9352	48.864	79.0316	85.1469	27.4839	60.6567	283.321	217.345	161.927	23.3586	57.4536	59.8124	11.97	516.868	335.118	102.187	166.142	213.408	73.6997
CCG009270.1	16.2913	24.1865	28.6549	11.9809	15.4527	37.7291	52.0446	60.1352	42.8663	37.8193	79.4281	246.75	73.9468	82.4331	38.8185	51.1904	38.9946	45.5855	194.218	111.417	86.3621	75.0923	93.4034	50.0764
CCG001899.1	34.8492	28.8968	18.8642	17.3599	10.2824	18.1251	20.8508	22.573	12.6716	3.42984	5.93291	3.21524	12.9544	9.21387	10.3408	8.40814	4.59505	4.57526	8.88495	5.7224	8.45149	4.5781	6.24418	4.45412
CCG038271.1	11.0472	3.39512	6.7797	4.97069	5.143	14.0177	9.40004	10.6457	9.94297	10.0844	12.7602	13.2464	14.9071	15.9758	26.2801	17.4183	14.2175	15.6157	14.0511	13.2726	17.5598	22.0858	13.6847	17.3126
CCG022414.1	36.3519	35.4043	32.0872	6.98058	14.2095	5.85295	17.3347	15.985	13.6832	14.9959	21.5744	21.8938	21.3543	18.6698	9.4232	58.719	59.2322	45.1673	53.8826	25.0246	32.9771	21.9901	34.9795	20.8993
CCG026873.1	16.3217	18.1807	20.3326	28.199	20.9353	29.1149	46.7838	48.9113	49.5082	52.3621	62.2756	36.6402	60.0229	64.8535	50.6914	69.0041	122.98	113.938	59.4113	92.8729	94.5247	54.3787	69.7044	72.2642
CCG014207.1	18.8667	12.805	25.5377	17.8944	32.5273	35.7253	52.6534	53.1272	61.3207	58.9305	86.1277	96.5445	161.63	153.881	53.1498	49.9953	65.7593	57.7097	84.383	105.534	117.798	62.4349	73.106	60.962
CCG051731.1	6.35877	5.0213	8.34184	3.62566	6.43369	7.86092	6.85359	11.8925	8.11376	9.34597	8.17324	10.9622	13.9221	12.1274	7.37519	33.2908	32.1141	25.6342	13.5086	15.5643	15.2387	12.4209	16.6683	16.7761
CCG061520.1	15.2029	11.3417	15.6082	8.23877	7.53658	11.8581	10.8811	12.7037	10.905	15.7298	19.9649	20.2886	24.6636	27.4563	21.3329	33.7604	34.7527	26.8682	33.022	25.1011	26.1282	21.207	28.0562	24.9353
CCG026098.1	3.68185	1.75398	0.279458	2.81028	9.17578	18.6012	7.02788	18.024	11.0539	10.6997	13.7967	64.4778	21.5045	14.9641	5.48757	2.89928	6.30188	0.505698	31.9458	30.0186	12.1776	26.6345	17.0216	10.9218
CCG067611.1	385.875	475.565	495.007	147.923	471.575	333.131	537.349	754.62	658.387	529.027	796.703	847.286	1070.48	833.892	390.878	836.542	930.37	860.181	1703.97	1212.99	1091.17	802.67	1049.04	495.546
CCG015935.3	13.1463	10.9455	8.41754	8.75071	2.02479	4.28244	6.03393	6.3388	3.77102	0.589737	0.307116	2.30398	2.73861	3.41291	1.11506	1.51561	1.65708	1.53005	1.10833	1.50476	1.23232	0.713421	2.33272	1.71606
CCG062015.1	0	0	0.213909	0	0	0	0	0	0	0.520773	2.40386	1.28966	3.93965	4.25105	1.14659	0.431402	1.34799	0	10.3299	9.91758	4.91652	1.57417	3.54628	3.75768
CCG044686.1	24.2189	31.946	32.9703	41.2463	22.4661	41.1444	34.1395	28.6132	38.3674	15.867	25.9607	20.445	16.4897	11.8085	19.7672	21.9974	14.4807	15.1613	13.3113	11.3953	17.9351	20.1407	15.7293	17.0369
CCG055109.1	21.1256	11.5109	10.7868	13.4905	9.92216	14.1882	21.9029	16.4836	10.7266	4.99691	5.86133	6.22825	6.60917	9.80726	6.18664	8.6981	7.60029	6.94301	9.29931	5.90304	8.84832	5.08433	5.30301	3.39821
CCG065147.3	47.2893	45.7069	32.1443	16.5003	18.3941	25.8289	33.2557	31.1868	33.3535	7.17712	14.6153	9.71599	22.3906	16.4496	10.6022	16.306	9.43465	10.871	15.1066	12.1706	20.1396	9.721	13.5907	10.886
CCG036595.1	169.27	128.405	153.656	188.745	212.204	216.439	250.66	313.753	237.188	94.1295	98.3063	81.3557	88.0364	84.6248	74.1067	120.296	110.929	114.883	78.3079	68.9073	88.4661	71.8976	71.6062	82.1256
CCG005994.1	44.5835	33.2826	40.5517	48.1569	31.9452	41.4663	86.8551	101.432	48.1404	17.0411	25.0527	17.8546	16.5055	18.1942	14.9275	22.6677	16.1422	15.3356	15.3871	17.2336	23.4479	16.1208	21.3998	24.7605
CCG014687.1	56.5866	59.1539	28.476	24.7273	26.2694	30.6254	41.943	41.5128	30.3916	15.3676	5.7341	11.7148	27.7008	20.8663	8.34325	19.6522	15.0476	13.8851	20.3836	18.4125	24.698	19.1301	17.5286	10.0489
CCG020226.1	41.6982	21.2672	29.1195	46.8946	56.6365	35.1957	43.4379	35.8032	35.1807	13.5679	13.1002	12.5577	10.8832	10.0935	15.0373	17.3995	14.1502	20.0387	13.6078	4.63519	17.6217	11.4584	12.2261	12.9179
CCG034746.1	67.9264	34.1887	63.5923	22.0813	26.3935	23.7798	30.8117	39.6268	23.2855	28.5287	26.1106	23.0751	25.0177	27.8914	23.5109	58.2814	47.8188	78.3508	43.1065	43.1031	50.8921	17.8362	29.2332	29.8826
CCG057608.1	98.2561	75.7428	75.2087	82.8822	53.8341	90.3416	98.9154	114.101	58.1184	40.9309	29.3965	45.5076	49.3606	54.9385	37.5653	49.9978	52.7424	37.2448	48.7331	40.6386	34.6716	43.1146	49.7149	52.6617
CCG042744.1	39.099	35.0901	38.0567	19.2736	14.9266	13.3719	16.6728	15.1498	10.8516	4.07441	6.82714	3.49615	12.9293	10.9064	7.78405	9.38094	6.51976	7.52702	7.78069	6.82093	9.38905	6.68656	5.40745	5.79114
CCG042032.1	86.2255	76.2323	62.6444	34.3704	23.0723	34.3454	50.9361	48.7522	38.0607	11.396	18.2141	18.6204	28.3571	24.478	23.6595	21.051	25.8785	17.8169	18.9988	21.1399	23.6378	17.8621	18.7229	20.5351
CCG006787.1	41.7663	40.6129	28.8547	35.7155	48.0214	46.7445	35.921	41.1527	30.4673	24.3377	18.6036	33.7739	19.8255	15.9597	21.2114	26.5529	18.061	19.6689	23.2361	13.898	24.16	28.827	17.5534	20.3874
CCG020475.1	35.8235	37.1756	23.9926	37.2018	17.2416	37.2115	41.6267	45.7502	38.1036	15.4427	16.2661	19.9257	22.0672	21.8091	15.0136	15.1777	20.8622	17.8521	20.0411	16.78	22.0643	14.4668	15.6522	20.506
CCG060250.1	25.9394	37.2211	37.1902	62.2346	31.0269	49.4013	33.0061	33.3726	36.9866	76.7104	84.0665	72.5675	42.5175	65.6464	58.5571	113.911	89.0699	95.8915	93.373	91.9405	85.5551	127.95	107.758	122.925
CCG010326.1	394.072	370.864	541.677	365.511	456.264	417.024	283.251	288.693	424.373	236.038	273.062	160.497	266.588	229.712	200.121	179.709	226.558	197.227	189.1	185.677	199.707	161.27	156.013	179.379
CCG036342.1	9.84093	9.11867	8.47155	1.41063	0.671757	2.24086	4.98535	4.37398	3.44528	2.18376	2.06065	1.36182	0.705469	2.46109	2.80768	2.99005	2.90126	6.30411	0	1.2044	2.49136	0.220688	1.50838	1.66467
CCG060611.1	87.3369	76.8534	88.321	62.6773	81.8674	75.1685	99.852	99.1941	90.6792	110.16	108.22	118.337	208.808	201.959	114.395	250.558	229.718	219.335	233.907	156.376	228.885	174.786	189.315	129.262
CCG058250.2	9.86718	6.06093	6.31965	4.007	4.74795	3.9541	9.28868	8.67884	6.91278	7.40587	11.8895	8.4115	13.7729	15.3688	9.48188	17.7222	6.99183	15.8837	16.1196	11.9916	19.5272	7.68967	11.3639	11.3265
CCG020738.1	533.261	650.835	831.39	920.178	942.201	865.068	401.363	349.647	586.671	468.563	416.299	321.431	402.613	343.244	447.886	317.525	360.094	342.397	277.802	172.609	265.408	510.067	305.181	293.836
CCG049504.1	15.0547	9.76405	10.5555	5.69413	7.65109	18.402	13.574	15.4166	22.3025	17.7601	19.7893	47.7347	39.2078	52.8247	32.1771	36.9092	30.2299	31.9549	36.6204	62.4674	35.7933	33.0682	45.8645	35.4863
CCG013623.1	127.186	112.663	100.264	133.657	109.702	102.204	126.457	114.18	73.4587	69.7803	70.378	45.217	64.6795	52.4785	57.399	50.7477	64.6797	76.8107	71.1505	52.8735	75.9628	64.0207	65.1854	65.2239
CCG044797.1	28.6816	32.4174	16.3377	23.41	18.8689	16.1333	27.9864	32.1908	27.1888	7.59729	12.36	9.34908	17.8456	16.7394	12.0074	8.23147	14.0362	11.9	22.5073	8.96664	13.5958	8.52278	19.4206	11.3718
CCG064523.1	115.12	92.3824	132.134	43.1232	49.7945	72.0145	91.1471	74.2365	93.6181	445.679	337.477	206.465	474.549	428.749	353.142	150.278	156.725	125.932	322.709	268.684	330.89	401.533	388.695	385.127
CCG045529.1	15.0976	8.12604	9.44431	18.9091	5.31408	8.97889	12.4257	12.5447	10.7054	17.7749	15.2574	20.8427	24.0045	18.14	21.2474	22.3783	21.1707	25.325	18.7342	26.9399	18.3268	19.1406	21.5921	32.9573
CCG057247.1	54.0253	45.9733	42.3595	10.7566	14.3748	31.6931	28.6055	26.4877	40.4165	21.8907	31.2708	64.2676	94.1886	89.4723	42.4041	45.6157	64.3415	54.5695	116.977	114.041	67.8496	47.6605	73.5747	67.4926
CCG024103.1	64.7352	43.1563	60.3065	87.5794	50.3877	133.753	130.199	170.529	161.006	85.4447	126.49	267.448	184.569	171.767	107.619	177.156	174.049	130.729	461.263	275.323	151.883	221.867	192.949	134.664
CCG015423.1	4.13438	5.13314	3.61497	3.65727	2.63011	2.27106	7.11732	8.08599	5.58527	4.86769	11.111	9.48286	7.46644	7.32419	11.9438	15.4675	10.4878	14.2235	10.9149	8.29036	15.7739	7.08974	12.8612	10.5916
CCG036507.1	3.14993	0	7.22242	0	0	1.75319	0	0	0	11.3959	9.32698	10.971	28.2027	87.376	50.4099	4.87132	11.463	4.60524	5.87993	37.0935	16.3852	3.55913	20.651	44.5295
CCG017392.1	100.148	105.794	86.7474	119.678	106.995	112.626	92.1169	89.7847	101.16	42.0391	73.3901	63.1585	65.2549	48.1681	59.2781	68.872	79.6084	63.3492	68.3806	56.1478	56.6431	42.8834	67.1509	61.2861
CCG045253.1	213.481	171.038	167.011	176.042	165.391	164.364	190.903	177.688	172.363	105.405	110.03	79.0018	126.486	125.503	86.5276	97.8125	121.954	119.245	104.123	97.1698	119.06	80.3694	80.8344	81.8179
CCG035170.2	18.5205	15.5332	24.751	17.0465	11.5659	12.5424	23.1668	15.494	19.1289	34.8624	31.4014	27.1472	41.746	44.4463	24.7268	50.6475	45.1158	47.7056	38.2911	51.5331	37.426	39.1078	37.5629	38.4713
CCG040672.1	364.233	313.781	147.937	618.66	748.789	142.505	333.669	132.154	86.5614	0	1.81693	0	5.24708	0	5.72421	0	1.70987	3.17016	1.26545	3.69219	2.86847	0	0	2.74128
CCG002720.1	43.4314	38.3107	32.4161	17.5059	19.242	19.3357	28.3208	23.6829	19.5407	8.47665	13.4218	12.6206	12.8487	14.0831	7.678	12.5308	14.2581	12.7458	10.4749	8.95788	12.6596	8.85752	11.2778	8.10098
CCG037268.1	19.4001	14.994	13.5524	7.84187	2.32434	9.88948	10.2823	9.88136	4.86996	1.06514	0	1.55497	2.57072	5.33767	2.08365	1.85628	1.63634	2.13679	2.27627	3.38865	3.24904	2.0832	0.624482	3.55832
CCG034528.3	117.132	88.7792	78.2933	60.9835	66.7321	74.7823	84.9047	81.3955	71.7769	38.4702	40.5568	32.7412	53.6647	57.4563	38.3521	51.7493	49.7824	44.8483	45.9161	27.2799	50.5402	37.6823	36.9633	40.089
CCG020716.1	14.5984	15.161	12.4167	9.06503	5.15151	13.5971	13.8121	10.0457	13.3063	2.57889	0.352285	5.62687	6.71798	5.89183	3.94269	3.99208	6.03853	3.74638	3.54324	2.76852	4.04636	1.47379	1.53881	3.00648
CCG025230.1	5.58654	4.89667	6.25716	6.55114	5.5192	7.8264	3.54251	3.38548	4.1228	5.38109	3.94435	4.13922	2.2656	2.66746	4.05841	2.98062	3.88209	2.94829	1.90412	2.34896	2.8903	4.43839	2.72248	3.64869
CCG020364.1	2.08477	1.90411	3.36246	1.31077	0	0	2.04927	2.61102	0	3.00622	0.855167	8.91223	6.65097	9.95336	4.81399	5.63161	3.76669	2.31202	6.63726	8.64388	4.64283	2.24388	5.81055	12.848
CCG028442.2	70.1709	78.7766	61.8307	46.7799	39.8551	39.1602	111.564	103.516	63.5781	24.7053	54.0048	24.6471	42.7094	33.0489	27.0598	25.3629	26.566	27.4713	27.3859	32.3168	25.2208	26.8031	37.8886	38.1043
CCG042428.1	1719.2	1389.86	1272.96	1326.01	1183.24	1399.44	1384.15	1225.39	1197.69	476.233	595.247	519.59	567.219	571.749	598.954	613.656	481.429	543.748	648.738	475.078	679.569	677.245	668.985	641.334
CCG017001.1	7.6285	7.59449	7.95914	1.43988	0	2.22114	4.51123	3.13403	2.84615	7.57541	10.3733	9.78909	13.9745	12.9853	11.2769	17.3489	16.2743	15.5291	7.64648	9.65652	15.2598	4.59639	8.77342	11.5525
CCG060975.1	1.5789	1.5574	0	0	0	0	1.08145	1.81474	2.77299	5.61078	2.12259	5.35058	8.103	21.7142	7.21032	14.8299	6.17785	3.01839	3.81479	4.96853	5.85728	2.15429	4.49533	4.97489
CCG037536.2	4.31677	2.81972	5.54598	0.812519	0	0.742843	2.23139	0.782529	1.00507	5.21786	5.33459	1.86395	10.8481	7.98147	6.31555	6.50066	5.02782	7.70399	6.42161	7.81061	9.73885	7.68042	6.45487	6.10358
CCG059884.1	16.6478	10.45	11.2352	32.5119	23.6136	17.9765	42.0834	45.6416	13.7226	3.36705	5.4256	5.94783	2.17225	2.16837	2.93593	8.08332	4.92273	6.43102	2.75487	4.71177	3.44984	2.57002	3.05598	3.75851
CCG037366.1	12.1278	2.17209	5.31165	13.7979	9.03264	2.50961	15.0473	7.71681	1.51562	0.742335	1.02464	0.337801	0.933838	1.96547	2.7861	0	0.871927	2.37193	1.22284	0.493913	5.31034	1.75449	0.829234	2.22531
CCG015676.1	13.5424	18.2223	14.6709	18.0788	14.6443	16.7504	18.2545	17.4549	15.3158	9.1943	5.74617	6.78029	5.99947	6.31121	6.62972	6.86919	6.58073	6.79724	7.00422	6.14785	6.02849	4.82704	6.82552	5.54084
CCG020462.1	81.2644	65.0691	48.654	39.1987	38.8031	45.9246	66.5445	51.729	45.8035	18.4736	19.934	27.3914	31.1121	19.3993	17.2513	32.9436	28.313	26.6884	22.5782	19.5177	29.4109	21.8816	23.43	22.9522
CCG044945.1	28.2761	17.7856	19.2747	13.9397	8.69194	12.5311	17.5754	11.3585	12.1984	0.747201	1.37959	1.39242	5.23899	5.60029	3.79121	2.5982	2.24479	2.06679	2.53362	3.01108	4.65094	2.78853	2.47534	2.00068
CCG012135.1	67.4042	45.9226	43.9454	31.4005	26.0044	14.9817	31.0863	38.8558	22.3729	9.6264	10.2044	6.97234	14.6542	10.282	1.91277	5.24739	12.4332	5.29772	4.13605	5.98871	6.56255	2.24642	4.21852	7.33585
CCG008036.1	18.2935	17.308	16.6726	29.7528	16.2448	22.0203	24.8785	25.4195	19.0748	7.27779	7.7515	15.0097	6.36462	8.31167	13.9627	16.6187	13.0572	11.8112	9.18114	11.1475	13.2993	13.3824	9.19044	22.728
CCG066831.1	28.7348	34.663	20.8563	8.44288	9.73624	8.82473	19.771	32.6923	5.17483	54.5932	37.8793	32.399	66.1041	79.2779	55.6227	43.4603	52.5993	64.3759	66.1567	70.0592	75.6258	41.5369	59.3861	71.3549
CCG025737.3	30.1803	31.3084	24.5986	11.1855	1.17355	10.9865	9.55857	8.32255	8.16076	0.69601	2.15391	0.357403	4.39636	3.23539	2.33287	3.35207	2.07291	0.986493	1.14892	1.86986	0.562374	0.993658	3.03576	1.70992
CCG061697.1	5.71387	3.97234	4.18329	3.44663	1.67706	3.75887	5.94577	4.04795	2.79005	2.13792	2.19937	1.8135	1.28603	2.66351	1.76523	1.46015	0.790749	0.901351	2.19046	1.25686	2.26324	0.455987	1.11932	2.15044
CCG059707.1	7.22784	4.0512	9.01203	3.70508	0	3.79637	4.88998	4.89121	5.0085	8.21243	9.11237	5.78811	18.6474	20.9229	14.4346	13.5358	17.6323	12.0645	14.2628	18.4972	14.8154	9.09474	10.5371	13.0581
CCG014478.1	22.0128	15.3138	15.9445	4.36131	4.26164	6.32104	10.2377	8.94931	4.53459	0	1.30822	0	4.09908	2.3053	1.2038	1.82296	0	0.381296	1.45691	0	0.56295	0	0.919679	1.37244
CCG012941.1	1.33106	0.501608	1.41841	0	0	0	3.69084	5.50297	3.28532	0	1.97516	0	6.36231	6.64208	2.50704	2.21759	1.21723	0	2.22386	1.13991	1.84258	0	2.2145	0.495952
CCG015944.1	10.272	10.472	8.82512	9.21323	5.75973	10.0137	11.4927	17.6864	8.17493	1.66675	4.13725	0	3.99241	2.93057	3.51363	3.55667	0	1.95024	0.492692	0	0	2.36453	0.833414	0.334968
CCG004235.1	18.9658	15.7038	12.1755	19.1337	6.7271	12.9108	24.5325	14.2688	8.61467	2.7044	0	2.98788	0	3.42379	5.23303	0.679794	0	2.57592	0.736168	0	0	3.19394	0.596665	4.17011
CCG002590.1	317.341	188.486	182.489	118.845	165.572	160.846	246.437	188.21	223.149	33.5245	49.218	76.5511	103.032	112.121	85.2046	97.7699	82.7303	45.7573	42.83	31.8681	42.3881	36.8977	46.5247	48.4552
CCG039911.1	176.201	178.769	165.764	122.929	50.1461	155.66	138.552	137.491	147.689	59.758	40.6004	62.579	63.6323	64.6747	56.4252	76.6897	65.4912	55.6401	56.7485	68.0015	52.9432	54.4063	65.8392	69.5544
CCG030910.1	421.376	453.169	524.076	304.754	241.317	465.077	405.038	367.866	362.93	981.471	584.124	798.998	1355.66	1647.97	1510.47	615.539	696.892	714.785	918.074	1225.55	938.037	1101.72	1121.13	1518.15
CCG024806.1	0.674158	0.940508	0	0.989864	0.570481	2.42935	1.23317	0.880912	0.711528	1.05919	0	1.17225	3.83834	3.52696	0.674221	0.601917	0.532825	0.099699	9.70222	1.9955	1.73123	1.19134	3.15071	1.50541
CCG001873.1	0.932683	0.155615	2.29836	2.37739	5.40329	5.95393	10.5973	13.9849	9.21396	3.71814	5.84114	5.66844	3.44284	3.73127	3.04788	2.15076	1.99314	2.36752	3.76281	5.48963	3.02259	4.04036	7.83583	4.43537
CCG028139.1	176.634	178.172	163.002	219.382	200.941	218.81	165.681	160.255	142.951	106.099	109.294	77.6017	63.5314	65.8936	79.8939	114.694	97.5228	107.416	76.1567	42.179	79.5013	105.442	73.2987	53.1785
CCG045240.1	24.1835	20.685	17.7609	12.669	9.37658	11.9621	15.2414	14.2103	8.31851	1.89428	0	2.20203	6.27586	3.97603	4.42963	4.72102	1.70884	5.55821	4.05784	3.42018	3.47723	1.48145	2.8076	4.8404
CCG005469.1	72.6148	82.9835	84.6206	68.9734	51.6962	22.8398	47.6324	58.3976	26.6204	117.13	102.515	92.2574	37.9496	38.6697	57.605	125.075	109.123	182.462	81.1204	87.2726	98.7816	83.3328	92.8787	90.0212
CCG011644.1	32.9732	29.5314	27.6965	32.8885	39.2246	27.3891	18.0387	24.8378	16.8246	6.6354	16.9672	9.46883	12.4127	8.41218	17.3972	17.5682	15.3282	20.4007	14.5003	6.58011	14.4266	12.1789	13.7132	7.65051
CCG031334.1	4.04221	3.80732	7.78013	2.35037	7.98348	8.04008	9.48437	8.38131	14.1488	13.7061	28.9398	44.2698	39.9531	33.4882	20.9792	21.9367	23.9343	11.9929	77.9238	43.1292	32.6895	51.582	44.2659	20.394
CCG032025.1	19.6299	16.1659	21.989	26.2556	19.7661	33.5519	35.4806	29.9873	33.4418	45.2537	45.6415	44.0602	51.0681	56.6845	60.9234	62.55	63.4091	62.7111	68.1713	67.4154	62.753	69.7147	60.9123	56.2415
CCG050492.1	35.6921	36.3417	38.4255	22.9077	27.7294	30.4084	34.4845	41.3754	33.8091	50.68	64.109	55.3081	62.7418	59.3573	57.9207	55.7935	47.2786	58.0158	63.7091	60.7602	72.3314	66.7243	64.1653	68.8486
CCG061413.2	13.6412	17.5388	9.63058	16.4769	9.85585	11.2384	13.8114	10.9278	14.5481	6.00775	12.8349	3.54667	8.85976	6.87416	6.72819	7.69694	6.98629	8.60331	7.76387	3.34868	4.55856	7.18809	5.62414	7.78476
CCG032278.1	27.9141	21.2731	19.4622	29.4349	14.1452	36.4606	32.6838	26.3031	16.1256	10.7665	12.2318	12.6142	7.59946	8.4541	19.3163	15.9441	13.5383	11.1266	14.7991	7.63382	9.52468	9.84459	16.8009	26.134
CCG015556.1	149.261	121.632	122.785	83.6554	49.4816	99.5649	123.005	169.447	114.202	60.6728	85.4148	107.746	44.5038	41.5759	45.1983	166.617	147.164	146.83	76.6698	80.0098	76.3141	77.1161	76.9378	85.6327
CCG001993.1	78.5745	121.912	125.953	89.0027	99.1748	126.388	64.8081	51.6041	76.9642	69.2245	44.0009	58.2234	42.7268	34.5996	29.5399	65.403	54.2114	53.7909	27.6096	37.7067	36.9099	49.804	34.2374	41.9394
CCG015097.1	92.9611	107.657	63.258	233.539	161.177	315.85	217.577	321.331	268.897	111.122	113.661	123.34	120.323	137.495	149.818	90.7884	114.401	122.412	98.6384	66.3905	87.7859	141.713	87.2456	85.0764
CCG019397.1	31.87	27.9195	23.9535	23.3416	28.8494	19.4804	38.4968	39.7606	36.3612	7.85605	18.2968	11.7645	21.1223	17.3231	13.6202	14.3313	13.4455	11.8991	14.9109	14.4657	14.6755	9.78262	13.074	14.2243
CCG059213.1	31.4911	22.833	24.3392	43.2055	22.9183	16.6017	45.6701	42.7476	10.1447	6.90473	10.7121	5.04306	4.57797	9.70337	13.6529	3.80013	2.82134	19.8696	6.18207	10.8604	15.8703	4.27541	6.64778	11.2095
CCG012843.1	15.0904	6.96957	10.0221	7.17787	9.56435	10.4909	8.33802	13.5988	8.60675	21.5157	12.8247	21.1872	26.8505	25.3045	25.7799	28.1917	25.4368	26.0576	28.5963	18.0703	19.53	22.4674	14.363	32.6315
CCG047948.2	53.722	61.2537	42.5543	42.3102	32.9354	34.8967	38.7366	38.9472	44.0564	17.9151	24.8899	16.5814	20.7392	17.5955	13.2199	29.3471	22.6375	16.4998	11.8528	13.9318	16.341	11.22	17.8808	13.6375
CCG027595.1	58.325	52.1417	32.678	56.7418	62.6613	36.3398	63.0792	64.1589	50.0272	24.1105	26.0929	13.8366	37.2902	23.6283	19.651	23.6792	22.9612	22.9597	29.2759	28.7023	36.8862	19.1187	31.0311	20.2443
CCG037803.1	65.078	45.8948	55.4141	53.6269	30.233	40.7331	51.132	56.459	37.905	9.97595	11.5802	8.05732	15.071	14.9627	14.5598	10.2777	6.46027	7.09169	3.71097	3.2197	5.78494	5.18832	9.31395	8.39548
CCG033526.1	27.8322	17.0044	19.9767	24.0687	14.4572	30.378	23.1282	12.836	8.92824	5.47779	8.54246	4.98052	6.68883	10.0646	14.0351	12.2638	9.99131	14.7661	8.29184	7.88558	8.52349	8.1601	10.977	6.52275
CCG036337.1	112.062	134.517	120.638	134.88	86.7123	127.174	104.547	95.4156	114.601	42.4284	37.635	33.9558	85.9388	64.3291	60.9292	67.7939	61.5902	51.802	38.5641	25.7	39.4012	47.0538	45.1541	37.3882
CCG010361.1	19.9931	14.6185	34.3713	23.7637	19.2438	20.4354	39.6567	29.0915	19.853	26.25	37.4145	15.8732	61.2286	75.4397	85.2037	80.0948	53.6373	68.8181	74.0935	64.922	71.1068	28.4415	50.5401	52.1847
CCG050306.1	0	0.438629	0	0	0	3.34293	10.9933	9.99226	15.3988	6.20685	10.1827	29.6091	16.0468	20.1443	6.83939	6.94327	5.63158	3.30906	22.2559	30.5151	18.0261	5.47269	13.7016	16.5221
CCG033820.1	10.3608	8.29738	11.506	2.49019	2.45363	18.1399	1.63689	1.59564	5.10148	35.1332	40.5672	64.7086	27.7386	41.6078	70.2363	35.1335	48.7417	22.8717	27.7154	48.2024	25.7234	58.2001	20.1251	71.5468
CCG004044.1	13.6274	9.64905	9.29374	10.0856	7.21718	7.08934	12.8576	11.1693	2.92189	18.8212	13.6768	7.04619	19.8915	24.3441	15.2037	19.9627	20.3803	23.6013	26.1377	28.8686	22.565	15.3453	21.9683	31.977
CCG028322.1	31.6365	27.5983	20.337	9.16319	3.2856	11.1511	20.6361	20.4538	13.0659	7.35925	11.9349	7.59972	12.5603	11.2958	8.19331	17.7776	16.5909	16.7362	9.18754	8.21002	12.5053	6.23237	9.33374	15.2065
CCG018102.1	11.6552	11.8932	13.3696	5.00361	3.4398	2.55587	8.15161	8.22067	3.89029	11.6548	10.8907	8.68419	8.48237	6.47553	8.352	12.3294	14.8793	17.8502	11.3512	10.4635	12.9883	8.67603	11.0652	12.0205
CCG067134.1	29.9516	26.3101	17.2699	33.4821	17.7558	36.1959	16.6418	15.1325	14.8997	19.6189	12.1514	8.34843	7.39514	6.85808	16.1274	10.136	5.86944	4.39966	8.12251	6.17467	10.1958	12.1607	9.54109	12.3443
CCG045876.1	14.7114	10.0346	13.6462	11.5413	10.5191	9.30495	13.5284	10.8366	10.654	3.16663	7.17107	2.68335	7.57718	6.89053	6.70963	4.88188	4.16981	6.57671	6.60684	6.02463	9.946	5.51293	4.05763	7.26065
CCG058272.1	25.3818	36.0092	48.0601	30.5578	27.0154	35.1869	26.6114	20.8541	31.1005	9.8779	8.5914	15.1614	10.6111	13.9653	9.2242	9.96681	11.9889	11.8905	7.07667	8.60674	7.19747	6.98004	15.0322	8.79736
CCG018875.1	76.3336	54.5137	60.1842	54.7414	51.6545	116.125	81.3012	84.8207	54.4018	179.589	95.0168	157.804	151.254	169.677	171.416	129.663	117.727	144.175	209.685	181.525	221.545	184.853	162.684	227.62
CCG051807.3	2.17444	3.54134	3.71366	4.29558	0.74981	3.58324	3.43182	2.71683	3.99484	0.157323	2.1166	0.808518	1.09155	1.22772	1.43152	0.155406	0.244819	0.580066	0	0	0.657466	0.351505	0.254351	0.529259
CCG056632.2	30.7714	28.9128	77.5043	20.8393	27.9571	18.2099	103.485	125.247	62.812	1.54172	4.74782	5.59145	13.2856	26.0238	11.6931	3.41731	7.63166	11.0239	3.96476	2.35206	3.18504	1.48676	6.74066	9.68455
CCG042574.1	136.239	127.982	160.36	91.0258	102.938	172.328	137.274	121.397	95.4378	320.97	177.44	263.632	317.355	302.947	338.284	278.055	302.524	327.334	311.848	333.785	328.196	305.014	322.707	341.046
CCG052222.1	3.90662	3.35377	3.5835	3.04163	2.18851	3.49653	7.00887	5.65844	4.34631	4.17834	6.07808	5.85762	6.78895	10.0391	8.20971	6.21078	6.93098	6.88551	8.92883	10.7689	6.70395	6.90467	8.05831	9.43411
CCG035899.1	12.6878	18.4294	4.85179	20.4281	10.1462	29.7438	22.3337	25.8135	32.7687	13.2792	19.8735	49.8006	35.8068	28.3527	17.404	12.8879	9.4954	5.13161	85.851	46.8473	19.1748	55.6127	57.9442	25.866
CCG060285.1	11.5859	12.8285	10.6919	11.4026	5.82337	9.19792	11.3215	10.9295	9.31472	5.19039	8.11716	4.00976	6.78314	4.14311	3.94088	6.9767	5.44226	4.18299	4.44701	5.05972	5.93494	5.28953	3.57084	6.81138
CCG038970.1	15.1052	11.7931	12.7064	4.71467	4.14421	4.49559	10.238	7.36841	2.62117	1.94481	2.69471	4.92619	3.9192	5.14304	4.09267	8.58336	10.5187	7.63729	3.89494	2.14522	4.06032	2.15923	3.64435	3.18944
CCG021015.1	1.56991	0.497538	1.4787	0.642989	1.28037	0.873218	1.19902	1.80958	1.15193	2.47029	2.41022	2.80059	2.60417	3.9965	3.90271	4.05703	3.44976	3.70818	1.773	3.67363	4.85327	1.35375	2.17027	2.90764
CCG049957.1	1.688	2.51692	2.61118	2.19041	1.2436	4.42705	4.62296	4.09874	4.67227	6.43095	3.72005	5.8927	8.96239	7.86253	3.73748	5.83031	7.14865	7.17972	8.6089	6.41895	6.79688	5.16469	5.62046	6.45382
CCG011017.1	14.846	13.7802	17.3538	9.76357	4.19718	27.0627	6.24465	3.78608	15.2346	51.9547	15.1009	33.6629	41.1263	75.9945	101.713	46.5707	51.5262	37.3928	24.451	33.837	26.878	35.7795	19.7096	50.1694
CCG058864.1	145.81	181.48	194.896	220.979	230.989	381.689	156.702	133.483	161.125	112.716	70.6863	107.612	42.2889	44.5675	111.998	165.436	141.131	161.65	85.1578	60.3691	89.9206	125.282	67.6076	119.354
CCG002385.1	26.3968	22.0354	29.5549	14.3523	18.1965	20.1593	47.4129	42.4997	25.0983	31.0114	40.334	38.6471	56.948	73.0308	32.0418	58.2772	24.0248	68.9583	59.2453	42.2848	85.92	43.5846	64.8318	43.1879
CCG060254.1	114.403	84.2107	100.21	46.2581	42.0393	90.7454	146.25	110.404	97.406	124.338	66.3657	73.4916	287.8	325.015	181.333	159.224	270.179	164.929	198.385	234.504	203.061	127.077	149.739	154.438
CCG028411.1	19.0644	13.2176	11.533	8.70872	3.87091	13.069	15.3277	13.7199	7.1539	3.26263	3.7159	5.18186	6.69328	7.2938	4.50457	4.38983	3.07893	4.12683	3.69525	3.29297	5.35315	3.29385	8.52529	4.95594
CCG050911.1	1.75112	0.855039	0.993692	1.03529	0.343236	0.908968	1.37797	1.25982	1.64782	2.12744	4.2827	3.49834	3.29161	3.76269	3.06851	4.24632	2.14302	4.83023	2.35894	2.87139	3.94974	2.44235	2.67872	3.78321
CCG021192.1	12.5599	5.14155	10.6528	9.09068	1.94454	9.07423	16.6903	10.8001	8.50806	3.76268	1.65274	3.6681	5.01306	0	3.39091	3.62909	2.05835	2.31999	2.70061	5.63831	2.62105	2.07105	4.55093	6.31581
CCG061622.1	28.0174	27.9256	23.3819	9.56352	5.97274	5.29885	36.4717	55.3223	22.2673	25.2967	26.4671	23.0688	6.30955	10.9355	15.4277	15.017	19.5525	34.4504	15.768	17.3732	14.4391	18.9371	22.0329	26.0918
CCG051237.1	145.334	169.217	195.815	30.6299	49.0112	56.8579	10.4319	21.7757	26.5408	98.6017	94.1893	61.9058	95.8349	42.1124	80.9094	163.821	175.399	210.819	135.67	76.3475	124.065	163.121	65.5733	101.37
CCG003788.1	298.254	407.513	375.874	281.589	264.539	191.456	286.152	257.159	214.356	638.283	627.654	380.405	167.574	162.329	158.552	670.827	522.213	983.826	493.598	304.81	578.059	489.694	518.929	408.506
CCG047155.1	155.042	71.8722	151.637	21.421	3.09019	239.149	1.29675	9.73867	87.1507	724.587	527.029	830.783	563.456	225.472	197.487	1278.43	873.977	690.491	1047.14	679.896	723.994	1353.65	720.217	1135.94
CCG030954.1	2.93486	2.51006	1.90305	1.84946	0.950419	1.53632	3.95833	2.83351	1.95355	10.0949	6.05149	8.91484	7.35141	10.0138	10.6801	12.6579	12.892	11.9147	10.2578	16.7793	13.7909	6.50079	12.185	9.69355
CCG059671.1	60.177	30.17	185.685	79.2117	83.7461	238.793	221.458	279.182	475.369	56.8841	43.2432	174.543	219.249	294.336	128.76	44.7895	37.8657	33.3111	52.87	63.7132	67.4133	67.5911	78.4842	74.7017
CCG037384.1	11.158	11.3547	10.1782	6.56262	4.05155	4.89566	13.2761	6.13679	12.218	57.4359	61.8618	26.1941	28.6177	52.9078	57.6257	25.4824	28.6435	30.7893	38.3123	65.224	86.1908	64.7283	91.4833	77.9664
CCG054368.1	38.355	19.3502	28.681	14.6962	8.74834	14.414	14.9148	10.334	11.4648	24.2864	16.1244	11.6045	13.6544	14.6699	16.5419	32.7812	24.0832	35.8396	17.7785	19.2283	22.0498	15.318	19.8882	30.1992
CCG015284.1	171.051	80.797	152.103	46.7039	61.9213	96.0228	109.114	93.2111	71.2657	286.856	224.076	184.16	220.292	329.192	287.147	324.06	397.479	422.652	361.192	395.063	443.296	193.07	284.291	315.187
CCG063743.1	4.45314	2.78681	3.41635	2.23299	1.92568	2.81792	4.06057	2.97464	2.55983	4.84628	8.47427	7.08496	6.41247	4.61707	11.416	4.85394	4.19043	7.83127	5.11815	5.97492	9.45684	3.26306	3.85229	7.94013
CCG004155.2	70.9353	58.2599	57.8512	67.5479	31.1479	46.4062	78.4661	71.8144	36.8745	59.3114	63.9647	53.7345	107.248	128.799	92.9735	96.7702	87.8577	77.662	83.2449	94.8342	97.0218	47.3715	70.3945	122.233
CCG010285.1	32.128	19.0384	16.9849	1.20507	0	2.20892	0	0	0	5.96694	1.25974	1.96206	0	0	2.26903	6.75003	19.479	17.6995	0	7.51311	5.14581	0.753141	6.47633	3.26798
CCG055055.1	25.7077	26.4859	18.925	2.58386	2.5213	7.72243	9.31588	6.0036	6.16149	9.20528	7.08652	6.10037	10.2294	15.5319	13.6637	27.8448	15.6847	18.643	9.33276	10.7201	15.2261	8.42371	15.5618	14.6268
CCG008201.1	27.5755	28.1068	26.0926	20.019	25.5047	16.8558	16.0741	18.4663	15.122	8.27822	15.3995	11.5967	13.6272	10.3864	9.69198	10.6677	11.5728	11.9368	10.0647	7.67598	9.84666	11.4824	8.75094	11.8411
CCG066666.1	50.2328	30.2344	60.8476	16.9224	34.8638	30.2677	38.7497	53.5922	42.0079	79.3498	91.9229	51.8359	75.3408	127.579	56.0151	99.1239	95.0349	113.992	122.951	118.693	148.838	82.4584	106.046	110.046
CCG059475.1	22.0825	11.6247	22.1469	10.3189	6.67332	7.33228	14.4547	11.6518	5.55372	15.3842	27.9571	21.6963	63.052	70.6153	50.4149	27.8103	27.4199	40.7251	29.3653	43.1751	37.1222	20.714	32.287	59.2471
CCG047386.1	52.9321	44.5778	62.0056	20.797	20.2954	33.6656	24.015	52.1757	42.4467	103.305	61.8526	83.245	70.292	116.458	155.952	95.7483	86.6259	106.5	58.3852	86.8538	53.9564	119.687	83.8273	138.03
CCG023776.1	11.5965	8.1638	8.69085	6.80733	9.73459	7.50133	7.78006	8.77304	7.42678	2.04305	5.44818	2.03263	2.63072	2.70389	2.54349	2.94162	3.91355	3.8243	3.34217	0.946742	3.72958	2.70887	1.83482	3.85672
CCG016114.1	55.1624	53.7933	36.3429	58.5178	26.8531	39.8398	28.9283	22.4436	19.1336	2.9957	5.02462	3.72145	0	2.11333	1.59568	9.8908	7.61422	12.2614	3.725	8.58947	5.05601	1.7326	2.24603	1.78425
CCG046081.1	1191.01	1384.28	1350.89	1038.36	1164.28	1121.56	593.045	520.632	686.461	572.479	400.873	395.705	489.54	373.306	482.779	528.832	477.438	516.306	417.193	296.167	447.328	519.984	423.82	419.526
CCG048741.1	131.238	117.642	111.748	158.229	134.679	218.749	103.66	86.0064	107.931	113.756	49.7759	91.8785	52.245	40.2723	56.4385	60.0743	86.9155	98.2624	54.6512	39.1999	53.3735	85.4567	39.9894	64.9054
CCG066688.1	60.2305	77.8459	42.6308	105.399	90.0303	64.5516	79.9899	62.047	35.6279	19.9694	33.1638	17.1247	16.9705	20.8006	56.4197	23.7323	22.71	35.7281	14.7732	14.6957	35.6599	12.01	17.8272	22.0046
CCG065361.1	17.0715	8.27108	7.69508	13.7741	3.63353	15.3598	19.4893	16.2377	13.4245	3.39074	3.65411	8.17021	3.50007	5.02442	3.94922	4.96622	4.08048	3.80623	7.10261	3.39342	4.72074	3.22558	2.51646	4.01344
CCG057408.1	42.9834	41.9747	45.4837	36.7236	42.9582	37.7642	36.8407	39.9807	43.393	17.6359	24.3572	7.98268	33.6929	22.3412	20.715	28.6278	24.6758	26.9965	20.7422	19.568	27.4371	18.0186	16.8958	13.694
CCG023950.1	218.132	236.697	235.005	856.012	477.042	373.157	462.493	615.279	334.908	1133.86	1170.75	699.693	410.586	440.094	703.544	1143.26	869.874	1239.9	1014.97	876.535	940.678	1436.71	978.296	1027.72
CCG048314.1	9.1436	19.6931	15.2116	18.811	4.77811	14.4147	8.68514	6.95304	5.35572	9.42965	16.297	5.65116	3.25847	2.61892	8.5004	6.68635	4.93679	9.82403	2.43557	2.6909	5.06757	8.85804	4.41391	7.80068
CCG066105.1	10.8569	8.20619	8.75287	4.55949	4.19768	2.5889	5.51126	2.70621	4.66796	0.286725	0	0.432378	2.02392	5.02776	1.8858	0	0.374292	1.49263	0.634416	0.462288	0.82322	0	0	0
CCG010526.1	5.0117	0.833703	5.30177	5.19483	3.76963	3.90754	1.22796	1.4052	0.605737	0	0	0	0.212451	0.634507	0	0.093528	0	0	0	0	0.28979	0	0	0.430211
CCG006828.2	44.137	31.616	23.48	51.3186	31.4483	76.5718	78.179	85.2174	73.2274	8.86757	5.26879	6.39693	21.749	20.1292	19.8264	2.00616	3.32558	0	0.909916	4.48715	1.63552	7.86713	6.94369	3.63041
CCG020198.1	35.455	26.2975	16.9184	17.1689	13.7499	20.2853	27.3981	22.012	21.0571	7.81589	5.57373	5.76806	9.39822	10.9305	8.23799	6.65917	13.1819	9.9651	8.05196	8.00538	5.71044	5.44456	5.70349	4.86299
CCG060472.1	70.61	63.0856	55.6446	40.9631	15.7373	41.4491	45.3317	57.9123	53.2313	121.703	114.291	70.1439	156.324	107.493	70.9725	103.158	105.254	99.3063	150.164	176.697	141.915	207.056	148.171	127.075
CCG060143.1	7.06375	3.02388	5.36552	6.7088	3.33735	7.15805	4.11405	6.67882	8.17474	9.73508	5.43015	11.0016	21.9381	39.0445	40.3985	9.84407	16.7464	13.7103	12.7576	29.928	17.9572	7.38451	15.169	28.0666
CCG057132.1	41.0121	41.0102	37.952	11.9846	23.4987	21.4921	44.2967	35.1906	24.6731	122.829	102.496	64.5035	126.641	159.466	112.164	112.323	164.559	130.029	156.063	170.438	212.582	102.13	127.313	113.334
CCG029231.5	0.547816	0.249008	0.81766	0	0	0.928447	0.590296	0.148739	1.05762	1.88432	1.45257	2.55107	2.28681	3.83051	3.24087	4.07573	4.28046	5.97172	2.75127	3.58514	3.46912	1.27105	2.18104	4.98957
CCG010855.1	14.6975	15.4017	12.6743	5.84045	6.30744	5.70027	13.9146	14.2126	8.22519	4.20378	6.20298	7.70308	8.52929	8.93173	5.82777	12.7239	8.91618	11.5261	7.36944	6.18369	7.08524	4.07517	5.09789	9.57663
CCG014519.1	2.24816	0.757492	4.49184	0	0.946581	1.12918	3.76248	3.38835	1.88194	1.30473	3.05504	3.27197	6.23819	5.91596	4.85555	2.41106	3.96342	2.65411	5.28656	4.76169	5.99168	1.13803	3.29646	2.27859
CCG055136.1	2.1879	0.993573	2.39787	0.725261	0	0.870628	2.06899	2.58988	1.38325	3.03237	2.71575	2.19672	3.9558	4.26653	3.32267	2.48994	2.54326	2.74372	4.2348	4.46808	3.12476	2.68916	2.86859	3.35614
CCG038900.1	305.401	278.123	298.745	406.285	253.061	377.893	278.277	244.305	202.134	229.796	168.837	204.58	129.233	136.458	224.091	240.301	230.545	254.482	136.953	154.919	171.457	322.453	197.716	221.439
CCG043738.1	42.2001	37.5427	69.1396	46.6777	35.2641	67.7143	93.3158	116.912	139.844	112.225	145.357	329.859	454.725	407.838	258.206	166.939	123.793	57.6816	579.284	317.936	201.835	240.691	333.514	193.638
CCG016349.1	7.57849	6.16736	5.99562	6.86924	5.49969	7.28687	19.6207	20.3108	9.29965	4.39927	6.16248	3.82916	21.6508	16.0724	7.17948	5.14227	1.78961	2.47318	6.80988	5.52984	3.54422	3.36424	6.83227	5.93215
CCG019175.1	10.5041	14.0803	10.3671	17.3279	7.23032	35.5508	48.6897	56.2626	50.6651	46.6745	47.5024	151.091	69.8032	66.1616	47.8904	64.3541	58.6225	31.2199	220.642	117.022	80.2124	92.8594	99.0816	74.7346
CCG041426.1	931.409	916.605	830.672	314.597	344.494	241.179	306.392	260.157	240.882	480.778	478.346	379.142	337.478	290.136	163.499	492.365	628.875	653.6	498.446	403.275	482.629	324.329	332.923	304.779
CCG039362.1	34.7289	22.8423	23.5374	17.7903	12.1106	9.81777	14.7524	17.4389	11.5166	13.086	22.6827	25.7489	14.3911	14.7376	8.2257	40.5419	36.6308	36.4211	32.7054	25.909	23.77	12.5568	23.8842	17.929
CCG003767.1	36.2421	26.4694	62.1503	31.158	16.7079	61.0948	63.6159	75.7499	63.9846	83.2379	56.2699	68.5461	100.019	114.396	76.0381	91.4902	110.569	99.2552	116.487	112.391	122.069	93.1868	103.435	99.8073
CCG036382.1	96.0168	63.5231	63.4073	29.6809	13.9742	26.156	35.7457	31.0757	47.4873	22.7321	32.3205	63.0992	41.8634	37.8541	28.4948	39.0286	49.4971	54.6519	100.187	83.0664	58.3387	17.7208	38.2844	41.3309
CCG029018.1	6.56554	4.27828	4.00236	4.60307	6.03143	6.82814	7.98773	6.70171	6.14564	1.64988	2.34851	1.49503	1.30004	2.63912	3.39114	1.50057	2.28505	1.4169	1.20063	1.61408	3.66155	0.702219	2.1284	3.17669
CCG011034.1	32.2177	37.6094	20.1864	9.57329	16.9441	11.1885	41.0775	39.0315	15.4821	34.8129	84.4712	50.2673	93.3231	90.5228	79.1386	56.1816	67.2487	134.196	63.0807	43.9717	126.814	21.1266	57.0852	35.8246
CCG021411.1	110.684	122.086	112.298	88.77	78.5243	70.3395	76.258	59.6674	59.7796	20.3647	36.205	18.3563	45.4754	43.0845	34.3686	50.4901	36.5478	45.833	33.0003	23.8805	37.1848	42.9126	33.2083	28.2157
CCG048176.1	7.3421	7.51343	4.79034	9.90009	11.7629	58.2871	97.7202	174.163	170.937	71.8753	132.56	555.144	340.664	245.136	62.1867	121.914	107.511	29.6435	925.068	542.664	189.979	324.4	391.077	132.421
CCG003175.1	10.9671	18.29	13.6936	9.06195	13.2587	8.21673	28.247	23.1311	14.0051	26.0667	48.2079	22.9042	66.4539	48.7947	48.8208	56.1572	44.7117	38.1384	35.9862	27.0556	51.217	43.2011	47.2428	32.772
CCG063248.1	12.6335	10.8213	6.97197	12.1112	8.66315	7.12015	9.87903	7.92334	9.6844	1.17119	2.61686	3.10791	2.6742	5.14407	4.24576	5.64834	6.39515	4.56691	3.53243	4.45222	1.93772	2.89938	5.17299	1.85742
CCG023340.1	12.7593	12.121	13.6667	11.5665	7.27188	7.69563	17.8153	21.1841	17.6698	4.28007	3.18606	4.09051	9.18751	8.49134	5.64265	6.36368	5.61468	4.64389	5.56691	4.36891	5.82429	3.21291	5.18599	4.20071
CCG028424.1	37.0771	46.9109	32.9216	31.5826	17.5591	34.6698	39.2183	34.8165	39.9293	46.0602	41.6596	62.4803	50.7163	74.6389	60.2055	79.8195	57.5519	54.1064	56.3637	57.9138	59.3828	63.8516	78.6824	85.3891
CCG062447.1	5.91526	5.4613	2.85179	5.58311	3.2348	2.38919	7.91858	6.46972	4.70578	2.35401	1.52664	2.61363	1.74792	1.23998	1.86122	1.52688	0.969173	1.45442	1.17474	0	1.10368	0.875281	1.51256	2.80298
CCG037348.1	18.2296	11.5274	11.2256	33.999	13.8607	7.28505	32.9571	21.3027	3.61834	1.05777	2.9278	1.76771	3.82671	1.82425	6.06732	1.39544	1.24415	6.15832	5.44109	4.90425	7.1892	1.43924	3.39852	3.72622
CCG030420.1	0	0	0	0	0	0	0	0	0	0	0	0	2.80284	5.18305	1.46898	0.602795	3.63348	2.51408	2.04599	1.82841	1.31553	0	2.16578	1.92267
CCG004435.1	28.1642	24.3548	104.359	20.1955	37.6199	33.1496	66.0189	79.053	114.533	119.916	154.485	153.846	146.823	264.584	69.3035	81.5618	83.1484	78.5289	129.857	151.394	247.213	157.284	175.449	227.669
CCG000929.1	58.5033	59.3932	59.9156	23.7036	67.4715	26.2014	56.7861	63.2002	52.4931	15.1414	29.4544	16.8456	31.0575	31.7196	19.2077	24.2994	20.864	15.602	14.7211	24.5565	28.5117	8.83067	24.2528	12.9063
CCG023976.2	43.5078	46.0411	33.9135	29.4555	38.3431	27.5441	28.8964	30.8553	27.148	15.9124	25.9622	18.9344	27.0231	20.901	24.4479	17.7657	20.9604	26.3959	17.5944	13.7663	24.8573	14.8485	17.5603	16.3026
CCG035387.1	15.042	10.6703	13.8911	9.5816	5.24725	11.1691	17.4494	17.5195	15.376	3.93178	3.97812	5.67375	29.8492	25.6799	11.8152	2.95537	1.71867	0.803525	6.79337	8.93098	7.0325	5.15314	7.4958	8.44851
CCG024788.1	2277.41	1956.14	1343.41	1613.43	2082.46	771.508	909.977	728.27	446.436	320.662	319.219	130.01	393.452	213.426	284.499	250.86	235.302	266.3	410.922	242.205	476.088	331.846	329.306	305.189
CCG006000.1	30.3076	31.6459	30.1458	26.5928	35.1286	19.3641	24.5484	15.5735	23.1052	10.2354	7.99509	13.5895	2.60955	4.06201	9.88059	13.4452	13.0916	9.66792	8.93586	2.24567	5.44106	7.18731	6.73259	7.55838
CCG039144.1	2.99837	2.44306	2.07028	0	0	0	1.38812	0	0	0	2.28865	0.981077	7.68507	6.74076	3.88265	20.6044	9.52244	8.48795	4.08202	3.33825	9.8909	0.233396	0.935738	4.39621
CCG000982.1	17.543	5.07086	7.53392	3.01082	20.7202	7.27347	15.0197	21.5065	7.82215	0.863694	3.52612	1.6541	0	2.05947	0	1.07321	0	0.700628	0.955516	1.65123	0.399631	0.54994	0.025119	0
CCG024415.1	47.6361	55.4248	38.8108	48.5924	42.1433	70.8404	59.2056	46.8609	39.906	11.1821	16.1672	12.5061	15.5264	13.9602	32.4336	28.5589	18.7994	18.8139	9.06724	13.3698	16.4638	16.4966	8.96387	13.582
CCG018461.1	7.22945	8.8132	9.91484	9.26226	9.68258	8.69266	22.4829	36.2903	13.9379	3.47708	6.12182	5.00467	20.9754	15.7964	10.2801	4.32736	2.23788	5.11013	10.0719	7.1105	15.2523	6.78286	6.82713	10.1374
CCG038672.1	30.7727	26.4809	26.1929	36.8792	15.1018	38.7303	35.3461	27.7415	19.8757	23.9683	14.1552	24.5527	15.9116	13.8758	20.1052	14.5322	13.8766	12.8387	11.8481	14.9989	11.8885	22.2766	14.528	18.5342
CCG051837.1	18.8558	13.2476	16.8873	0	22.0597	4.42641	26.8743	24.8025	15.8897	43.2379	21.9289	43.415	71.3847	39.0252	57.3369	67.4032	59.6874	38.426	37.3574	59.5378	45.2504	47.0798	46.9747	63.903
CCG028788.2	12.6719	13.9436	18.582	45.0416	18.0338	52.8652	38.4812	50.2134	37.2574	19.124	21.4924	24.3231	24.5446	20.424	44.5875	16.9495	20.24	26.4766	15.593	13.3888	19.9936	26.8161	19.272	23.2219
CCG027155.1	1.54188	2.36634	0	0	0	0	0	0	3.87219	7.17268	4.79738	6.72895	6.63058	10.6172	5.70916	17.294	12.4983	22.2178	4.00546	7.80555	15.1862	1.17651	2.21926	10.9512
CCG058347.2	19.1567	19.9218	5.97427	2.69411	1.65109	5.16957	8.48377	5.95345	2.55501	4.06019	5.29282	9.11636	3.36362	11.6338	5.50054	13.4473	9.72904	9.42334	8.6182	10.0019	9.57092	5.1024	13.4086	12.8189
CCG021775.1	19.8237	19.4061	15.7587	10.5898	0	3.02836	9.05009	9.50688	1.6649	0.331628	0	1.19507	0.860937	0.414664	0.399267	1.86244	0.702284	0.794861	0.283867	1.14819	1.12912	0.238136	0.376194	0.258213
CCG010028.1	56.202	45.5123	41.7177	26.8196	29.5154	27.202	37.8087	33.8062	37.2059	10.7274	18.8468	12.018	17.6026	17.7214	9.15832	20.8954	17.2864	16.2309	15.2218	11.4025	20.6506	12.2782	12.1248	12.1909
CCG035637.4	5.15744	2.46847	0.96362	12.9188	26.0802	11.9011	27.7138	45.1854	19.7185	71.5857	100.182	88.7357	31.826	34.9496	34.938	61.1707	98.7858	134.348	88.0622	95.8924	121.158	56.0882	108.548	73.7287
CCG020733.1	7.68602	9.12148	9.39397	9.74893	5.07347	9.09196	9.03719	8.72958	5.34716	5.63723	3.94659	1.96181	2.20833	3.05974	5.206	4.4815	3.53022	2.27281	3.10952	3.21377	3.89609	3.46632	5.4521	4.79838
CCG062567.1	181.67	132.746	135.045	138.365	138.236	189.818	289.808	393.482	306.146	173.955	214.279	678.042	891.62	552.574	195.204	126.877	100.923	71.5209	1092.55	659.898	295.524	376.886	641.716	264.435
CCG045097.1	4.73779	6.26873	4.29135	9.56033	0	8.35928	11.2297	7.46454	8.3782	2.44028	0	2.51012	0	0	0	0	0	0	2.01707	0	0	0	0	0.679564
CCG030019.1	8.70497	13.0052	11.7132	13.8861	14.431	12.7781	12.7573	11.6812	16.285	15.6871	22.3223	19.5765	16.5401	16.0705	30.2799	25.7123	21.5089	23.2137	33.1399	12.4896	22.3348	40.8989	26.1083	20.729
CCG040057.1	0	0	0	0	5.07201	0	2.10749	5.1853	3.16403	6.99198	21.9519	5.70185	48.9294	5.10772	28.1385	16.4544	11.1762	5.30338	9.24262	4.75631	11.4059	16.2272	14.578	15.4598
CCG054119.1	15.374	10.44	5.09166	7.1498	4.88319	7.65937	17.3208	20.2555	9.22401	0.64276	1.96902	0.397943	7.59912	4.11874	2.54447	2.17215	2.6685	3.35841	4.42305	3.66536	5.05093	1.16846	2.20481	3.34397
CCG056965.1	34.8855	32.854	35.2712	21.3807	7.0726	38.5322	42.7536	46.4888	38.5052	42.1217	53.551	93.7929	173.91	183.152	92.1775	84.8486	71.1483	49.1902	86.3406	72.0116	94.4127	57.3056	64.5385	68.7064
CCG002167.1	113.107	121.327	85.4057	98.1034	51.3089	102.176	81.9545	69.9586	49.3466	26.5378	11.7452	17.0088	38.6888	38.1288	81.5982	22.2474	0	30.9225	31.3617	31.2683	41.7612	22.3338	40.9358	41.5238
CCG015700.1	21.9568	18.4691	14.5149	13.6768	5.21521	12.1805	12.6813	10.6034	8.28903	0	0.343425	1.37659	3.90225	2.42129	3.80921	2.87804	1.03208	0.560445	1.02101	1.23615	1.03628	0.897621	1.24429	1.5125
CCG055790.1	36.5693	35.4041	36.0082	66.9681	105.041	61.1498	66.3175	87.2127	74.1795	10.2618	21.3573	11.8365	11.3404	14.5263	10.6664	19.2656	15.2058	16.849	10.7081	9.22443	17.4288	8.41254	9.30037	11.5507
CCG035169.1	14.6549	14.945	14.2932	3.16442	11.4936	8.73197	9.80887	11.0298	7.57577	10.4115	10.6616	18.7525	6.38047	6.63788	4.34109	39.9224	35.6095	36.9432	17.7767	14.5592	12.5623	8.9208	9.46153	11.1643
CCG022792.1	4.02639	5.59663	6.28877	3.09591	2.17341	4.339	18.4587	22.1538	9.83005	5.30245	11.246	18.2855	16.2552	18.1384	14.6913	8.64453	11.1167	7.59553	38.2941	31.3915	26.9888	12.8787	27.6055	25.0516
CCG020328.1	164.369	204.464	118.472	233.024	171.766	195.838	180.659	158.827	118.148	68.6404	68.4098	51.5794	53.2375	56.9258	41.947	25.0473	25.6436	30.5348	52.7317	66.4494	104.775	68.7484	67.4267	64.566
CCG050061.1	4.22911	4.10844	2.26466	3.26819	0.455283	4.07451	6.19555	10.0072	6.53488	2.65267	4.31155	19.9227	9.94128	8.27725	5.27416	8.40028	7.71318	4.74426	44.2646	26.2519	9.05379	10.6808	14.3182	12.425
CCG008552.1	6.31618	6.12993	4.02301	9.23159	0.668565	17.5694	18.9033	12.7569	22.4747	17.5627	13.8912	53.3309	42.8405	34.7617	17.5463	31.9511	32.9812	16.1112	177.847	78.5028	39.0491	65.5036	75.315	27.3209
CCG014724.1	15.8475	9.65829	14.6779	8.7576	2.10317	17.6062	2.88918	3.68611	11.2752	30.8081	16.8448	19.6737	38.066	56.1225	68.2185	33.0951	43.9589	31.0228	20.6368	36.3569	23.2611	26.5846	14.8331	27.8677
CCG063969.1	41.1436	61.337	48.8512	36.5792	4.78533	54.2219	42.431	41.6182	41.5445	193.443	141.856	166.337	149.229	149.711	154.171	155.584	164.962	153.454	180.419	187.136	186.477	231.293	274.212	224.503
CCG024383.1	247.659	174.301	114.881	365.313	257.279	88.6844	135.904	77.1414	43.6194	14.9727	29.6051	6.60922	8.11791	10.4061	27.6706	9.15583	11.1448	31.29	19.4474	4.848	28.12	11.519	9.82174	23.8671
CCG039514.1	13.1489	13.3166	17.9998	13.6338	15.4846	12.9754	14.0751	10.0909	18.0295	34.3558	52.0185	29.948	27.6884	33.9838	26.6825	50.2483	49.1036	51.6703	49.9385	27.7686	38.6502	52.6741	60.9858	42.429
CCG065667.1	1046.19	1174.46	746.242	1258.99	991.067	1111.83	1485.49	1641.24	1473.2	326.459	446.515	341.905	555	672.71	407.492	142.497	213.08	299.94	530.599	606.237	532.902	318.147	358.158	450.536
CCG009247.1	36.5761	35.2773	33.748	18.1998	9.52778	19.8032	25.3364	23.9394	25.2582	65.943	71.0964	74.9387	54.9095	72.1073	79.4194	54.7571	52.833	62.2901	77.1536	75.0264	88.4743	54.368	71.8248	85.2251
CCG009608.1	0	0	0	0	0	2.07001	0	0	0	0	0	3.87636	16.3148	16.9233	11.8303	7.13454	9.85284	6.50283	5.72156	22.1092	8.47619	2.84285	0	8.4057
CCG062434.1	75.6387	83.0463	53.9134	39.5387	39.4192	31.8741	47.7405	47.7106	43.0125	20.1609	31.3567	18.6042	34.8699	32.5386	20.3875	29.4006	27.513	21.8158	25.1988	23.1377	24.1987	18.0236	23.1315	22.5679
CCG066599.1	839.991	1072.09	813.743	388.688	563.508	444.622	607.582	601.87	672.498	83.4438	169.035	140.458	463.911	353.457	204.224	127.698	109.079	108.084	193.862	137.514	156.558	125.479	206.496	116.62
CCG036075.2	10.8214	9.76903	9.44521	5.24246	5.00682	4.65394	8.01854	8.54003	8.24203	7.58792	12.5518	12.4691	20.6899	17.8775	12.7861	18.5151	16.4254	18.775	14.2363	17.323	16.7675	10.8236	13.0894	15.4914
CCG029939.1	74.7581	82.3086	60.9911	75.4495	79.2851	50.344	60.7705	58.3199	51.0988	16.7125	20.5328	11.1467	45.6557	40.2989	24.7812	39.5739	34.6559	36.3318	27.157	28.2051	40.3425	23.6287	21.1632	22.0298
CCG057043.1	0	1.84609	3.24326	0	0	0	0.525459	0	0	1.34212	1.02479	4.76626	5.802	7.1638	5.9849	3.49373	1.235	4.05341	6.54618	8.03481	6.55038	3.54015	11.1752	7.28749
CCG008183.1	55.4511	49.4665	48.8651	87.2408	54.7867	70.8724	41.8194	55.3498	41.4873	27.25	26.9455	13.2402	20.3111	15.7021	20.5888	21.3184	21.9988	26.3584	16.1744	15.543	14.5445	18.8615	10.9846	13.8783
CCG006079.1	14.2282	6.55955	5.38123	6.19396	2.96025	7.00423	10.7073	19.7864	7.53068	4.29663	1.59939	2.98902	2.71229	3.61137	3.78994	3.03395	1.27145	1.16454	1.05804	4.4017	4.65403	1.09126	3.42544	1.97917
CCG040842.1	27.4275	25.2946	17.8345	10.974	15.2006	11.3608	19.2491	19.0471	17.1581	3.48566	5.37045	6.56657	8.26984	8.93372	3.86044	8.66525	8.2449	5.67026	6.18747	5.94032	5.68636	1.87149	8.16261	6.2677
CCG042356.1	6.42062	8.32426	5.92403	2.25511	0	0.748287	4.20312	8.33848	4.53881	8.91071	9.97151	9.0628	20.9951	11.9282	11.2677	9.18401	10.0205	9.57339	10.3803	10.531	13.4238	8.93978	9.07114	10.3998
CCG022112.1	56.1907	44.9068	41.0489	37.3305	49.0353	48.5675	50.2039	40.1729	26.9513	30.0946	15.5126	23.8597	26.1822	20.669	13.8822	26.4829	16.4812	20.3298	17.273	16.3304	18.1122	25.3803	16.4352	20.754
CCG033882.1	57.2162	43.7796	57.1187	44.9252	26.2776	49.4952	56.7375	46.5209	47.0087	8.55073	11.3949	7.64982	23.7094	23.3812	13.5739	18.5978	9.88437	8.11886	10.3204	13.0911	10.7286	6.34359	9.92841	9.15887
CCG028152.2	10.8816	11.441	9.59184	8.69677	2.98568	11.012	15.2842	10.3247	7.3726	3.56503	6.62656	2.13923	0.870743	2.49038	1.30058	0.924152	0.796577	3.10041	1.78936	2.5333	1.90005	2.51773	0	2.97051
CCG020799.1	18.7876	14.1507	28.1157	23.9707	30.4026	29.9924	21.5624	26.0081	30.4003	40.831	29.4311	21.6243	34.5641	40.6873	47.7341	52.8	75.5709	87.5346	58.785	56.5057	67.5097	48.3934	56.8105	38.3386
CCG044811.1	5.60087	15.849	6.64596	0	4.65519	1.19487	1.27937	0	3.16811	12.891	6.66192	5.93825	11.8918	23.3851	24.6094	9.7935	11.7631	10.1223	5.45754	13.7366	11.5125	2.4056	30.627	21.3229
CCG063934.2	10.7387	8.47688	11.7059	2.02647	2.29756	1.62468	6.02668	8.66945	3.2643	4.15455	5.38416	5.48306	16.7285	22.6955	10.0547	7.36986	10.1876	8.15369	10.4442	13.0463	14.0178	5.06942	11.3117	10.0067
CCG027600.1	3.26503	0.393495	3.07824	2.17365	1.46015	1.83915	3.15052	3.83817	4.57123	3.23721	6.12725	6.46172	7.31905	6.16712	4.79923	7.35087	8.76563	5.22459	15.0719	12.6886	8.89666	6.31415	7.43287	8.1273
CCG022210.1	386.621	499.832	460.427	609.984	667.319	508.579	274.592	263.519	469.695	271.759	285.792	172.366	269.97	194.616	300.821	261.966	242.296	239.572	162.138	105.474	160.625	307.187	190.95	146.124
CCG058125.2	681.52	624.195	495.329	514.992	388.856	479.495	427.997	387.725	337.134	92.9868	116.605	119.022	171.304	160.886	123.452	189.531	133.833	111.492	146.084	109.039	130.789	109.705	106.163	120.601
CCG019625.1	5.35453	5.33484	7.06884	3.70709	2.1393	5.25749	5.76265	4.30519	5.97818	5.25953	5.04952	7.04179	10.5158	13.2118	7.24039	8.14468	9.40583	7.22939	11.2261	11.2973	8.73072	8.6688	6.70495	10.9339
CCG044254.1	15.8068	6.10436	6.68005	7.29631	10.0651	6.23623	10.2428	11.9253	6.72915	3.13753	3.98301	2.6178	2.7157	2.37295	2.17782	3.40557	1.69413	4.37217	3.74712	4.95176	5.81743	1.29509	1.68712	2.2988
CCG052930.1	15.7083	17.1038	16.3543	4.38199	13.3456	4.94895	5.43157	9.90923	10.6255	14.2428	28.531	30.1269	42.6214	59.9065	40.6295	29.6957	25.4755	43.2713	19.4789	29.543	42.2832	16.8336	19.3388	28.4123
CCG038530.1	21.3417	31.37	28.4325	28.664	24.3802	23.8875	18.1699	13.3191	25.7485	15.5539	22.6284	12.3135	9.65435	11.2105	7.51965	17.2043	8.86913	11.7863	7.47634	5.18263	8.64609	18.6075	8.74328	6.94425
CCG030660.1	21.9632	14.2211	25.8183	15.5341	0	23.1643	23.5238	31.501	13.3305	30.4669	21.8978	45.4179	37.9662	39.8473	32.0334	57.0397	63.25	58.1218	49.4359	69.6365	38.6864	33.8339	56.2489	68.1801
CCG011025.1	0.27775	0.333251	0	0	0	0.154872	0.195408	0.359552	0.263957	0.39337	0.715761	1.45506	0.690476	1.25731	0.963234	0.789023	0.638176	1.16111	0.712315	2.54929	1.29435	0.347292	0.503023	2.87486
CCG014746.1	44.7457	42.105	39.9421	18.8693	11.6892	27.962	42.8054	41.5501	30.0734	31.554	29.5063	65.8802	74.6155	75.022	44.8739	53.7813	59.2688	50.4728	94.0253	102.947	55.4903	44.4653	68.8279	59.5891
CCG042894.1	1.12031	0.707546	0	0.889835	0.400677	0.125612	0.439415	0.994218	0	1.22684	0.505103	3.31698	3.76833	3.11315	3.01782	2.22505	3.69258	2.39182	2.17067	4.71596	2.99468	1.38656	2.63621	5.80102
CCG034790.1	168.613	141.491	100.046	135.202	109.024	130.899	173.088	163.534	121.236	79.9134	93.8988	91.6832	90.6888	82.1688	71.5397	88.6897	86.7701	81.8324	85.5277	81.1529	112.52	69.5732	73.1196	77.1368
CCG018733.1	37.0499	30.9223	24.9253	20.0052	17.9952	19.5062	20.9411	18.6393	15.5833	10.1744	15.5454	12.6566	18.9212	15.0428	12.7275	12.1749	10.1952	8.98941	11.7065	8.3191	11.3833	13.911	14.6339	15.6349
CCG021063.1	4.11958	3.17285	4.53075	2.98656	0.829331	4.22234	3.88147	2.72165	4.55664	4.85146	2.35797	6.26298	6.26028	6.94752	9.36864	6.69265	7.48283	7.2932	8.20553	6.66904	7.46175	9.86149	6.34334	7.0574
CCG009990.1	575.978	478.531	482.574	491.658	333.945	776.915	597.809	638.328	611.838	1076.36	831.749	986.729	1202.67	1309.39	1041.76	932.828	1118.95	1023.06	1512.3	1725.96	1317.39	1513.15	1305.01	1730.75
CCG003998.1	7.98148	6.66399	11.6236	33.2842	22.9222	37.8218	22.387	25.1537	30.4158	16.9217	20.4964	23.6058	13.0783	14.3019	30.9992	13.0851	11.9215	9.60893	14.7244	17.6401	12.0058	17.4601	11.4913	19.8791
CCG046793.1	29.0462	24.2784	16.9347	8.82432	5.17721	10.392	15.0163	15.1868	8.4062	24.3941	17.9907	23.7489	52.9446	47.2158	35.8381	22.7376	23.109	18.9687	24.3012	47.8945	40.2034	22.0805	33.7214	45.0995
CCG019878.1	29.5425	19.7562	21.8571	20.8702	18.8316	16.7261	21.511	28.6483	17.1739	5.61056	5.94295	7.39282	15.1236	7.52851	3.47994	12.4504	9.59541	6.00538	11.9313	5.88253	6.8156	1.31341	6.60272	2.68479
CCG026825.1	27.5408	28.5719	29.8991	21.5556	60.2198	24.0057	35.5294	39.6294	26.4107	12.26	20.4367	11.5206	23.4835	14.5677	12.2325	14.9106	17.1553	16.9832	17.1103	14.1376	19.5667	14.3181	12.6966	10.4618
CCG066438.3	8.94027	5.52491	9.10727	0	0	0	4.41095	3.47792	4.63642	2.87325	6.09342	7.17639	30.5574	28.8298	20.5872	4.65773	3.76844	2.26644	22.3451	4.92248	12.6243	5.63769	9.98746	11.9513
CCG007511.1	18.7394	19.2128	15.634	10.6201	15.858	28.3866	21.5889	35.4319	27.2923	25.4832	53.3495	54.7175	51.6405	48.2198	30.5503	57.5904	36.1581	53.1701	43.7487	40.3881	72.082	36.7841	51.6351	59.0444
CCG047355.1	6.58269	7.52358	5.90896	9.32885	4.11355	7.30602	7.91862	4.90907	4.02266	1.87956	0	1.81384	0	2.01068	1.81026	0.929743	1.472	1.19064	0.517082	0	0.501075	0	0.919014	1.59522
CCG039758.1	424.587	555.096	669.009	745.229	1219.31	553.772	679.704	1025.96	654.475	230.53	549.513	156.722	150.498	138.547	171.258	386.508	358.879	477.361	329.176	172.882	316.172	259.204	297.639	163.605
CCG041831.1	355.486	369.066	318.585	457.992	693.783	470.905	471.279	480.889	443.339	132.073	100.287	51.7271	165.176	175.755	131.436	105.056	94.1799	132.927	55.256	63.7766	91.2696	39.0385	89.8466	46.8783
CCG050381.1	69.0288	51.9181	45.7828	34.4828	40.2405	44.3685	56.9326	46.2714	49.574	3.83199	5.58572	6.05556	39.5864	34.2536	15.9574	12.8737	5.35197	4.4792	6.80252	12.6686	19.2613	5.05782	9.45848	7.79688
CCG006484.1	12.3236	24.0527	28.2697	28.5607	28.0274	29.058	31.6262	24.3061	15.8667	42.2212	53.6739	31.0805	58.5861	53.2643	38.8897	83.9713	48.7164	55.8676	66.1849	63.4396	72.469	50.4124	44.3991	82.8504
CCG052493.1	155.057	136.801	188.265	74.2957	61.2848	126.316	135.59	120.403	146.978	766.759	610.123	340.716	785.141	712.72	629.616	292.327	311.894	232.156	556.062	474.062	587.419	793.764	699.346	758.666
CCG049138.1	14.942	9.92178	18.4622	8.03904	2.41857	3.70847	9.05316	3.88549	6.35087	21.1339	53.1486	36.3932	22.1159	51.4204	62.8201	48.649	24.4068	20.3811	59.8576	55.8519	85.7467	38.3745	57.2186	81.7808
CCG038783.1	43.2731	59.0199	40.0686	174.973	140.758	95.3505	135.868	114.175	123.105	70.3937	84.7507	84.1309	81.2313	99.4546	94.3107	72.5445	74.663	85.4147	56.4797	51.2457	112.887	97.2846	87.5712	87.5665
CCG049369.2	149.944	167.978	146.844	111.774	139.767	113.775	106.134	98.7303	96.6892	22.105	36.5095	24.7123	32.4341	32.6133	32.3511	46.1149	37.0581	38.9421	24.3325	18.0033	34.7332	24.3108	28.1289	24.291
CCG031441.1	3.82121	5.33544	4.53246	1.41161	2.13769	1.7383	3.05499	1.44175	2.94884	0.159797	0.967864	0.18796	1.14525	0.637381	0.206378	0.918683	0.3428	0.255874	0.244556	0.509176	0.163676	0.349382	0.783685	0.346381
CCG000809.1	265.419	146.061	203.493	28.1159	4.73138	112.399	5.48994	6.11224	63.1024	360.761	190.062	295.269	241.631	399.518	611.799	314.941	322.491	226.109	193.357	373.25	206.073	184.759	166.995	389.986
CCG052841.1	76.4826	64.2816	61.274	133.084	52.9578	45.8771	152.711	107.1	26.2895	14.4768	37.0413	10.4339	16.1203	36.7365	40.6239	16.4203	18.7928	53.8388	22.9072	20.8612	37.6632	15.7812	20.7846	35.5134
CCG045018.1	7.61966	0	2.69201	8.83668	2.54412	0	19.3171	30.5094	0	0	1.71728	0	0	0	0	0	0	0	2.54277	0	0	0	0	0
CCG035356.1	20.933	20.4853	26.6875	22.2503	16.6176	33.8928	37.3772	33.5285	27.9423	47.9395	44.1873	53.3373	52.7981	43.8415	38.5043	66.4621	57.8663	49.8376	76.4787	58.103	43.3175	74.0349	72.6031	58.4453
CCG056053.1	3.80149	7.44104	4.51115	0	3.31102	2.56988	1.40807	3.9419	5.99582	2.26837	4.17521	6.9767	10.298	9.66573	12.031	7.57264	5.39893	10.7626	14.4064	13.3333	13.4366	3.82128	7.48712	7.99658
CCG027799.1	13.328	12.0795	9.42657	12.0707	8.37644	12.8868	18.4427	12.8167	10.7842	6.20175	10.0801	8.90727	4.39773	7.60952	7.2764	6.36396	7.37978	4.79597	6.75103	2.96767	6.69044	6.38989	5.38194	6.27376
CCG028361.1	5.62278	4.12571	3.33389	2.82454	2.22395	2.61935	6.97261	4.45836	2.83082	3.40255	4.66838	6.15467	11.849	16.2721	4.64896	8.0173	8.21931	8.54504	10.747	11.8419	7.51558	3.77804	9.84762	8.68565
CCG059952.1	32.665	34.368	41.8798	23.1197	35.5463	26.976	36.7195	30.8309	25.8218	22.0646	19.6333	10.5539	15.9563	25.4025	17.0923	14.5254	15.0945	18.3475	15.8977	12.2915	17.5637	12.4956	7.66176	17.4577
CCG052645.1	7.73145	1.94139	2.6823	10.3082	1.16516	12.0064	7.75251	5.79796	4.42963	0.947104	0.965083	0.611417	2.61885	1.13261	1.388	2.59824	1.99544	2.6499	0.472301	0	0.977237	0.766777	2.10086	2.14852
CCG035476.1	75.7	61.0842	95.9618	40.5139	30.1198	37.279	50.7699	54.0366	33.6022	215.635	162.854	173.276	130.044	258.498	257.731	255.027	188.3	132.279	207.519	195.824	214.919	241.913	255.073	312.417
CCG033044.1	10.639	8.24558	4.98517	6.95376	0	3.20377	10.5852	9.26545	8.79748	11.4492	12.366	15.2364	22.044	21.0042	15.4838	21.4146	17.1595	15.792	20.8677	24.9909	16.2852	14.8046	16.1836	23.6249
CCG060202.1	115.49	134.483	97.4745	141.725	107.561	146.196	88.0848	88.6695	97.1925	62.6311	58.1699	57.0331	61.9208	54.3356	54.3766	63.9543	68.0582	68.6579	58.0096	35.0863	47.7798	79.6682	46.6481	50.6684
CCG031406.1	17.6281	12.9912	24.6439	2.8127	6.67725	5.64103	1.74657	4.35792	3.13964	38.7496	17.5931	29.6921	44.2313	83.5477	35.23	36.7937	27.4118	14.0055	22.7656	22.5968	15.0066	52.7118	18.8783	47.7584
CCG010411.2	6.70078	4.87841	1.67516	0	0	0	1.0948	1.13926	0	1.51593	2.11623	0.728963	0.987696	1.62071	2.78335	3.63388	3.26852	3.81675	5.28997	4.01737	4.84702	2.02704	2.17123	5.85355
CCG002608.1	15.9081	20.7435	19.6222	22.4767	20.2527	11.3223	9.60231	11.3017	14.953	9.76999	11.4388	3.08363	4.31344	3.80683	12.8156	0	5.55207	5.85622	4.984	1.72562	7.70338	9.07431	5.25548	3.97404
CCG034533.1	7.28973	7.08026	7.81504	4.28389	4.32698	6.75674	7.36572	5.84324	5.52473	1.86318	5.05084	2.07757	4.1287	3.3337	0.721502	1.7575	3.17965	2.26582	2.52915	2.36974	1.97475	1.11981	1.57026	2.30478
CCG060335.1	63.6631	51.1942	53.0613	33.9011	43.9435	39.2574	64.1651	60.5165	52.0262	18.9851	22.0924	14.1171	47.8286	28.687	17.5682	32.5028	24.6736	16.1518	29.7432	19.8478	28.6956	19.2839	27.7626	30.2635
CCG021317.1	33.1282	36.9094	27.0588	8.20914	9.06558	10.2852	10.0797	14.6743	7.58583	18.0581	16.4288	22.1971	10.514	15.3573	11.3331	30.379	38.7128	27.34	19.5738	15.7314	16.6288	15.6808	18.9531	19.0891
CCG059297.2	7.98081	8.61699	5.74601	3.83359	3.05109	3.97567	6.34211	5.99108	6.2086	0.813028	1.86664	0.64528	1.18531	0.364409	0.307023	0.971263	1.5501	1.30547	1.41784	1.22576	2.72452	0.646943	0.444914	1.27105
CCG064141.1	90.8195	82.2917	63.2098	58.6289	73.0677	74.4965	122.051	119.744	61.3983	33.094	30.5879	19.0147	63.5927	53.8176	29.6983	41.331	33.2923	51.3762	44.9412	41.4513	55.9633	21.1501	45.6279	44.804
CCG015134.1	55.5457	81.1616	73.0615	80.1681	76.3929	237.995	276.576	332.198	502.25	260.301	415.143	715.365	1036.02	867.329	403.221	393.267	518.753	178.732	1956.98	809.202	644.989	714.78	992.072	433.132
CCG005012.1	30.5003	35.1996	22.6287	14.9588	14.3474	14.9466	14.6829	20.5975	15.2647	22.5344	22.5204	22.2888	18.8328	18.7997	17.9657	33.8596	33.7822	39.3023	35.002	29.6518	31.7546	30.9615	26.177	27.0855
CCG020302.1	30.2954	36.7554	39.7136	83.3279	21.9954	47.3893	22.1018	19.5822	14.799	26.377	24.0647	22.8853	7.62305	12.0876	28.0462	11.955	19.8433	13.0366	4.82235	10.343	10.4774	26.5246	11.8064	34.6209
CCG053518.1	152.325	162.181	140.585	124.955	134.064	131.344	134.503	125.407	101.184	66.9593	70.0007	51.7218	95.5627	84.4435	70.7795	78.7804	66.6874	67.5079	61.3246	53.1851	79.2746	62.6232	62.1712	86.0407
CCG021219.1	6.81111	3.15623	6.82389	6.55793	6.10774	6.82742	8.74541	8.13308	9.51407	3.37077	1.55265	2.67394	1.58856	0.930867	3.16853	2.07997	1.87001	1.03488	0.906066	0	0	1.09151	1.73206	2.66052
CCG030113.2	12.9131	10.6665	13.605	17.8973	8.40573	13.4982	16.3781	16.2607	18.4405	12.6585	13.5743	18.8211	24.696	29.7602	20.4018	29.5593	30.8847	27.2424	21.7643	29.3214	26.9525	24.5205	19.8855	28.8914
CCG049088.1	47.3585	45.4519	28.144	31.9513	25.6307	22.4325	41.9094	38.3271	23.831	5.46806	11.1391	8.87649	6.64637	7.59832	5.95814	11.2059	14.4412	13.1818	14.3199	5.23868	10.9607	8.633	10.5165	5.94806
CCG061389.2	20.6387	8.75826	18.0306	16.7719	11.5704	12.7565	15.384	17.2157	14.2591	33.2049	39.6545	31.8349	36.7539	42.5021	35.0583	66.9807	64.1934	61.1278	57.8358	54.2521	46.1239	44.2968	47.8504	51.8239
CCG056186.1	12.9664	12.8825	16.6636	22.5462	12.8559	20.3372	17.0144	19.0974	15.8743	5.20495	12.5033	4.74427	3.97701	4.52877	6.81034	5.14855	5.1181	7.67001	6.14945	5.73215	5.12946	4.27399	3.16167	6.75553
CCG018372.2	54.3728	44.5581	40.8925	58.8849	33.6063	57.125	43.8731	41.0041	35.1971	27.281	19.1814	23.3135	13.6112	11.924	14.5407	41.7894	27.5332	24.8713	20.6219	28.7267	20.2969	20.4068	18.4673	19.919
CCG021174.1	0.740309	0	4.52992	9.06761	11.2678	14.5142	24.9006	35.9352	26.5518	6.62688	12.8304	11.1563	14.6558	10.8171	13.9618	7.99909	7.20838	6.45644	11.1969	14.8243	11.9866	11.906	14.9723	11.4767
CCG025572.1	22.5565	27.4389	35.0288	32.214	16.3833	38.8892	34.5472	33.2286	34.5353	99.5248	88.2411	133.053	35.1734	51.6353	94.4522	150.521	147.85	150.401	155.731	123.487	106.072	156.546	123.305	151.167
CCG048724.1	23.4408	24.1437	26.9541	22.6696	18.1066	32.953	21.8133	27.5641	28.2087	31.1888	30.3603	27.4392	37.9507	45.129	47.2367	45.8346	40.0571	46.4502	47.5751	37.3757	50.5585	38.2956	38.3666	43.7422
CCG023366.1	16.4873	12.9151	12.6545	10.0937	9.91059	12.0174	17.4486	25.22	14.4032	2.82159	9.7438	9.35978	7.21689	4.97952	5.46215	5.19361	6.83152	6.97864	5.03402	6.07848	6.86364	2.5074	4.75256	6.19675
CCG031152.1	90.2556	78.2529	85.2204	158.134	120.384	221.829	165.003	215.89	161.206	94.8059	68.5193	92.9129	37.9618	32.0028	40.9972	104.924	78.1182	69.0897	103.72	55.2908	61.7792	123.37	88.4844	95.0891
CCG059405.1	7.13578	10.8842	8.79566	5.1717	8.17627	10.5994	17.0255	14.6643	14.2708	10.5422	13.2091	7.92057	29.0708	25.0978	16.287	17.9769	22.576	16.5289	23.3975	33.223	20.6197	11.9859	12.1029	12.521
CCG011968.1	36.6256	47.176	48.2714	29.1794	36.8633	26.7897	32.15	33.3362	30.7825	15.0538	13.1532	24.7928	17.9392	26.0883	25.6831	16.3261	17.9126	11.8501	20.5069	11.1735	18.2131	10.1916	7.12298	20.1438
CCG033771.1	179.018	235.256	277.658	237.59	326.023	405.069	357.851	388.038	449.322	831.588	912.736	493.424	684.439	760.816	879.852	453.303	672.392	594.881	609.114	605.49	679.238	497.824	514.569	602.314
CCG047731.1	8.52484	8.46765	10.9285	2.57598	3.58703	4.92694	7.5862	10.0716	8.43773	19.2809	13.8657	19.3929	18.1456	26.2566	15.8763	18.4581	15.2659	21.1814	31.4395	32.1514	24.5485	23.3291	25.5581	28.8195
CCG005167.1	11.7111	19.8276	8.56355	10.3665	12.1724	9.71698	10.1908	13.7032	9.74838	3.79107	5.93346	4.88904	8.12317	6.22802	3.66848	4.60467	2.05747	3.7947	7.70958	3.0441	5.65516	2.81466	2.26243	3.29004
CCG004283.1	52.6678	41.1737	46.0692	42.0022	31.4165	47.5625	66.7778	81.0103	73.8607	16.4145	24.3405	18.7676	33.2165	31.259	17.3682	29.0012	27.5114	30.3083	22.4803	32.5314	26.9253	17.2902	17.8072	18.7303
CCG001615.1	67.853	43.7637	37.73	40.6847	50.0084	43.9582	64.4031	64.7422	45.311	18.0528	31.2686	28.1884	33.3153	24.578	22.2529	32.311	26.8187	33.3031	30.7295	39.2676	38.2917	26.563	24.9101	22.404
CCG056507.1	16.0678	17.4713	22.1631	1.50829	2.37173	4.02088	2.14161	3.00344	1.21847	3.01339	3.17499	6.25537	3.16078	6.662	8.7038	11.7564	13.6764	12.0332	5.9728	8.87821	10.4845	5.69425	5.61535	6.20235
CCG014866.1	196.512	139.328	215.574	157.326	122.213	201.612	49.6862	104.907	128.814	545.838	544.871	460.605	584.646	1071.14	1009.76	400.811	485.106	397.555	420.308	421.051	401.864	650.92	351.819	656.164
CCG061759.1	13.9913	9.94546	9.85958	6.71295	2.08964	5.20216	8.19488	9.97678	4.0235	0	0.363386	1.23031	4.26022	3.80502	3.85772	2.05185	2.45942	1.61854	1.49041	2.22871	2.22469	0.549713	1.34721	2.38526
CCG048158.1	30.2579	33.8566	8.20908	15.8026	13.8302	14.7575	22.5757	34.8149	8.2629	0.344747	1.16839	3.1476	0.985016	0.443627	0.631427	4.04715	2.37945	7.602	7.94947	4.77594	1.03784	2.35366	2.30669	2.32612
CCG010993.1	0	0	0	2.86775	0	0	1.34919	2.86215	6.09461	9.14126	3.99777	14.7104	8.51821	6.72312	1.4978	13.7888	1.55477	4.48833	11.0402	9.21151	11.9861	7.35334	9.32761	8.2134
CCG016789.1	6.80061	8.04808	14.7781	3.17647	18.7545	13.4455	43.4748	53.6714	71.315	77.7108	105.075	229.588	227.329	231.166	71.712	87.753	113.062	78.5727	306.331	174.313	168.605	197.762	232.136	83.6935
CCG045543.1	17.5076	30.1602	25.7185	24.6673	21.6807	25.094	18.9927	17.2436	14.2071	11.327	7.92617	8.46779	8.50658	8.39519	10.3052	4.60786	8.12384	9.33927	5.32543	4.05787	1.22744	9.12704	1.57248	7.25485
CCG004381.1	9.26877	10.2026	5.97138	4.52114	1.87919	2.83571	4.09807	6.44133	3.3811	0.575704	1.64067	1.23622	2.68413	2.01057	1.60013	2.26328	0.555915	1.51206	1.71062	0.91252	0.979965	0.67416	1.21658	0.898136
CCG034061.1	64.443	64.308	58.4113	37.1531	51.1858	38.8658	57.3001	54.4943	65.6737	10.8606	17.6773	7.80499	36.0651	28.593	21.3813	2.62304	3.85821	3.15041	3.68635	4.46382	1.15359	7.69439	10.7703	5.81848
CCG066814.1	16.0372	11.7977	17.7104	3.02621	6.96956	4.99491	10.3492	10.9667	14.0604	16.4601	24.3111	19.7279	29.6205	22.886	26.9384	31.5399	36.8699	26.827	37.0227	24.4978	36.6764	23.7148	36.1659	31.1476
CCG026865.1	3.07832	2.05486	1.99552	0.93123	1.2958	0.811602	4.19917	3.61135	2.2933	6.4032	8.16609	6.25187	3.9685	6.3074	8.16359	7.65125	9.62855	11.6003	4.24785	6.6532	10.0857	5.55961	6.49349	4.334
CCG038944.1	7.25811	7.40608	5.60286	4.73163	6.99886	6.13833	6.08104	10.7344	3.02714	2.39509	3.10649	1.77347	4.63653	2.43819	0.581581	2.88454	1.81454	3.12687	3.12015	4.21114	1.21636	1.76608	2.71658	2.46455
CCG043231.1	1225.51	1252.14	1219.4	581.341	1008.5	594.084	555.452	517.287	573.932	245.356	271.256	224.136	513.544	393.115	218.249	375.96	333.687	296.467	333.101	264.194	340.571	232.402	300.912	260.725
CCG041341.1	28.0749	16.6217	32.8315	15.1128	17.9096	19.8605	31.1303	29.7371	20.5419	28.1346	25.3597	19.1797	58.1919	46.7071	33.3035	31.4421	36.1193	30.5975	41.7121	37.7664	51.0125	21.7335	36.9313	22.0187
CCG020542.1	8.87059	5.75422	6.23277	4.64765	3.03857	4.7841	5.07782	5.18317	7.32706	1.57529	0.737936	1.80719	2.61338	3.53432	2.39343	1.90184	1.35721	0.505497	3.01952	2.19747	3.35814	0.570298	3.2121	0.816915
CCG035881.1	9.26353	9.23985	9.28622	0.514081	1.01287	2.55831	5.60305	4.88613	5.10004	5.68722	10.566	8.66617	5.6484	7.00623	5.53525	9.64219	11.7831	12.4287	9.57742	9.29584	12.0319	6.8084	5.36696	8.25827
CCG029547.1	37.3185	36.2707	31.0627	21.2015	54.9356	20.7976	21.0452	20.9602	32.2483	5.88011	8.79787	6.02005	11.4478	9.17635	5.82498	7.68781	4.99184	6.18814	4.45941	2.79002	3.74626	3.68847	5.77262	1.94414
CCG052787.2	0.600285	0.413983	0.312839	0.93861	0	0.489939	0.597298	0.81324	2.02326	1.44874	1.10737	3.68089	2.54919	1.9828	2.29037	4.41548	2.52737	5.38976	2.57698	4.61347	3.28358	1.29903	1.7814	2.97179
CCG024063.1	2.79212	3.84294	3.78139	5.9612	8.51368	4.08299	3.52773	3.78887	3.38335	1.85838	1.27601	0.712177	1.57038	1.61599	1.44979	2.15408	1.59069	1.63674	1.73972	0.889117	0.737964	1.06159	1.35299	0.913994
CCG060081.1	62.115	53.4075	79.2955	64.3827	56.1463	96.2372	78.1668	80.3231	107.915	52.0705	52.1192	60.5769	130.347	131.466	159.444	27.8751	26.6983	31.9158	51.2701	36.342	45.9875	54.3569	53.0841	56.7562
CCG044152.1	2.8377	0.471685	0	0.409164	1.10775	2.37012	6.5787	4.6449	3.02607	3.43386	1.00044	3.10797	3.84115	7.67341	3.70909	5.78518	6.15078	8.02089	6.4258	8.9578	8.24321	2.33057	2.16286	5.19616
CCG062754.2	32.1416	23.5428	20.6728	8.39109	7.77231	11.7779	12.8994	9.36275	7.8784	11.3254	9.07993	6.23538	13.3811	14.5792	11.5586	19.7006	26.506	22.6518	33.27	27.7966	17.9105	13.3257	17.5831	14.5288
CCG008067.1	43.9041	39.2484	28.7674	20.0305	19.6991	18.7705	24.9025	21.7812	19.6588	1.81474	2.96972	2.85847	12.5816	10.9021	5.33895	6.06151	4.78345	2.34637	4.9139	6.13274	5.29643	2.31421	3.36477	4.22549
CCG009171.1	1.64756	0.829536	0	2.55221	0	0.837386	1.69442	2.52233	4.46046	1.06475	2.79147	4.41348	5.31339	6.22648	1.21034	4.14584	5.40542	3.85479	6.48709	11.1178	5.71935	1.91014	4.08282	4.07705
CCG010673.1	15.1117	8.36183	12.8413	12.2053	13.2317	9.58883	17.0963	15.6646	9.06432	1.69396	4.99761	3.15235	3.41004	4.26922	2.58543	8.67741	1.58454	2.7655	2.78695	3.01761	4.09045	3.80993	1.69553	0.928388
CCG065071.1	10.4011	4.56201	7.38882	7.07826	8.96534	12.8092	9.05119	8.45633	5.42472	20.1269	16.1019	13.1294	49.8145	73.4885	81.0296	20.7253	27.9085	30.5631	20.7553	37.7311	44.8372	11.5551	31.3318	36.7279
CCG048968.2	44.1301	41.591	27.7236	29.5915	26.6949	23.8191	39.8036	63.5886	36.5773	7.49151	10.7356	7.79953	9.18639	13.5344	8.28802	4.45427	5.0275	6.91835	7.18043	8.8338	7.1075	2.91544	6.05646	8.62753
CCG008250.1	47.9057	54.8655	30.2021	40.6593	56.8102	64.6935	77.415	85.4414	52.2492	12.8128	13.8914	17.1685	28.8225	26.3222	22.6682	21.6994	16.1955	15.9688	19.6543	15.6465	15.5046	13.8332	16.7089	19.4336
CCG058121.1	410.968	457.395	429.63	748.606	475.142	505.796	493.376	440.952	360.478	184.824	166.075	113.127	171.733	152.456	241.738	125.712	82.8671	93.7139	89.9139	64.8738	106.242	207.807	109.469	178.744
CCG039643.1	14.6973	17.9662	12.3619	7.23214	13.6809	9.05993	31.0335	24.4917	24.1932	8.60052	15.0659	14.8183	31.7254	22.7084	22.8657	2.02475	2.31593	0.773846	6.0544	4.80292	5.76366	8.96121	10.1745	10.073
CCG006316.1	112.131	112.865	86.0375	69.9804	99.2686	65.7298	91.0421	84.8935	76.7562	23.4039	27.8036	22.8423	22.4207	22.9828	24.2678	64.7991	45.3648	53.701	19.3673	17.8318	34.0519	19.9696	21.4041	26.311
CCG036373.1	6.64764	2.43488	5.19377	4.52794	4.49934	6.39524	21.9857	19.6719	15.1049	18.0517	34.6789	40.5307	84.4034	60.4446	18.1968	3.06188	3.25302	2.26355	46.0958	27.5427	27.203	11.2827	30.2858	23.4969
CCG032621.1	48.7567	68.2043	28.3771	38.3078	44.4826	23.8066	37.9462	34.9326	25.1597	5.84389	14.1089	12.2217	17.9095	19.5331	7.31195	10.4561	8.90623	12.6308	10.8741	6.36935	9.6227	6.28329	3.6732	8.66903
CCG062950.1	11.5033	5.43219	6.17901	6.14561	4.53088	9.41721	13.1536	13.4485	10.8558	11.1881	8.73472	15.9599	26.9677	22.2689	12.6117	28.3202	22.6184	16.6841	23.0722	23.7413	21.9444	11.6331	15.2021	19.4389
CCG043551.1	45.8657	37.5505	22.4801	15.2147	21.5086	31.714	30.8317	33.0491	45.4661	6.66647	9.25159	7.99097	17.8344	14.0188	13.1981	12.026	11.7962	14.4859	19.2178	11.8515	15.0847	8.48118	9.64264	13.8762
CCG019994.1	29.7232	22.7999	20.4848	18.1604	8.34072	15.6483	12.9742	13.3299	10.9833	2.26727	2.75809	4.71875	6.89203	6.26786	3.3082	4.20605	5.65296	2.87902	2.70691	3.13108	3.46158	2.22317	3.28673	2.27262
CCG055928.1	24.4552	20.7379	13.741	16.674	15.3931	11.442	22.2686	18.3821	9.52731	6.03134	8.37241	5.95273	7.30834	10.2995	5.36079	6.76437	9.07799	5.66825	9.44941	9.52175	6.49925	6.08599	5.40271	5.69255
CCG008570.1	54.5358	54.2852	43.2003	153.139	57.9569	221.685	159.022	218.224	195.48	16.8447	16.1958	30.6588	17.6881	32.1802	25.7916	93.936	68.7532	86.2529	52.2388	46.9613	51.9482	28.7558	21.9813	42.1552
CCG063279.2	1.78522	1.65005	1.80491	0.962235	0	1.25809	2.24273	2.04423	0	1.78092	4.3072	5.21711	6.20314	4.14005	6.09061	4.26288	2.53691	5.59979	4.62208	6.94575	6.8617	2.64757	4.87901	5.41897
CCG063026.1	17.7579	8.86959	17.7235	7.62897	15.2589	25.5036	17.2877	24.771	47.9166	16.8766	23.3403	37.2893	46.8752	69.447	34.7452	36.5515	35.1866	31.3104	56.9093	51.9244	45.6901	32.3035	54.8338	31.0323
CCG060006.1	43.3104	34.6644	33.0504	40.5565	43.9409	36.2269	43.5079	50.6837	39.0005	13.4521	19.8487	11.2749	14.454	10.9089	8.25919	23.7335	20.6232	17.0009	10.7709	9.30906	15.0113	11.0299	10.4882	8.77515
CCG048012.1	0	0	0	0	0	0.582394	0	0	0	1.18014	0	2.09653	0	2.39112	2.32091	1.75454	3.36863	0.552772	1.28616	3.8627	0	0	0.805167	1.66664
CCG020200.1	10.3389	13.9119	2.93967	5.22369	2.25839	0	5.17816	2.29491	1.70026	0.268591	1.44374	0	0	0	0	0	0	0.387144	0.336392	1.16264	0.276572	0	0	0
CCG039425.1	0	0	1.39093	0	0	1.32308	0	0	0	0.90123	2.98989	1.7834	2.13825	5.17811	2.59984	1.94538	1.47332	6.08885	4.3175	2.4445	3.60763	0.76941	0.9896	7.50646
CCG043716.1	4.53062	2.21411	2.71474	21.6221	14.0972	19.9431	32.4866	29.8532	21.4167	7.06004	8.05642	26.8272	20.0465	20.7109	13.6446	8.4477	5.96585	6.03428	17.4921	8.66294	16.745	15.0633	12.0053	9.4781
CCG046055.5	0.799352	0.83371	2.14406	0	0.708424	0.285059	0.478302	0	0.409416	2.64586	3.74946	5.12477	2.32603	5.24535	3.92681	3.06608	4.9194	12.3507	1.74532	2.6988	4.07605	0.249583	1.3825	4.47839
CCG004973.1	15.42	14.7478	15.6384	15.0486	9.66392	16.8977	12.2828	14.4332	16.4178	10.2335	10.3881	7.71669	5.90629	6.18124	5.88445	6.10537	5.45247	8.78809	4.30574	5.74791	5.31878	8.28186	5.39198	6.32586
CCG004742.1	2.74366	2.0115	1.07407	0.842808	0.548324	1.0651	4.0708	3.49627	2.5053	2.17348	2.43723	3.82153	9.42117	5.44272	1.54391	4.0203	4.86107	3.12118	9.98607	13.1539	6.01319	3.33037	5.66279	4.25449
CCG002589.1	252.249	151.608	121.04	87.8775	40.687	125.406	195.215	144.302	169.061	32.6435	35.3568	61.6531	83.2224	93.9788	52.5728	70.3027	45.0615	40.5372	31.1992	27.0514	30.126	26.6746	38.5261	40.639
CCG065970.1	189.07	87.6524	178.255	294.412	142.023	519.678	263.231	438.443	285.031	279.857	98.1909	225.117	226.027	265.12	351.514	170.163	199.192	170.648	177.925	240.428	93.2502	156.67	130.39	268.928
CCG042908.1	0	0.808338	0	0	0	1.8298	0	0	1.10658	2.78738	7.47428	19.1414	7.45824	3.16527	4.21024	11.8766	5.43031	2.02787	15.5026	16.0207	3.09112	27.0333	4.33655	15.4797
CCG052205.1	28.2952	28.3318	27.9687	11.2341	14.2401	13.8905	27.1071	35.8107	28.6835	18.0258	20.3788	12.202	17.5925	18.2487	10.3931	27.4395	22.9295	26.5559	10.3913	9.47433	16.352	16.5171	16.4357	18.509
CCG016745.1	190.125	143.493	139.894	134.266	142.124	95.1429	119.931	126.736	123.886	29.5011	84.4363	48.981	82.4713	63.991	59.894	90.5329	65.5642	67.1907	81.3301	36.3238	73.0749	43.4135	56.2089	28.2856
CCG042303.2	20.871	17.4958	23.3996	13.1515	6.23817	13.2802	18.5734	19.0642	12.5021	7.6875	3.14451	9.04591	12.0412	9.55983	11.5538	5.77497	3.76065	3.82843	2.41296	4.33666	3.56897	5.38038	5.0229	10.3688
CCG006525.1	19.2106	19.497	18.0671	17.3595	17.3316	17.7268	23.6854	19.9223	18.0031	9.53888	8.74381	16.5615	8.64555	7.77593	9.40625	12.3302	9.80953	9.86397	10.0146	6.91275	11.9158	9.61518	7.39576	9.83124
CCG015112.1	773.861	903.794	633.718	1039.21	614.445	877.083	844.949	828.316	904.215	174.781	302.798	218.009	311.034	273.792	332.036	419.716	256.402	341.218	257.808	152.943	280.642	329.558	277.786	254.027
CCG052338.1	53.2687	42.7377	39.3407	16.4724	15.2046	24.3416	30.7952	33.2725	24.28	10.3812	22.0457	21.9937	16.9452	17.3943	11.9333	38.5328	38.5476	33.8115	19.4135	15.5273	16.8388	11.9529	14.2273	14.4549
CCG063684.1	42.416	26.5618	24.668	39.8437	21.3996	38.3423	42.3144	40.2541	31.2636	20.0459	17.0645	20.3465	17.345	15.1043	16.9315	25.4708	22.6246	18.0731	15.3634	16.8579	17.7182	20.1018	15.365	23.0344
CCG032466.1	334.88	284.024	259.079	110.721	155.304	154.646	231.207	192.885	171.257	89.7877	99.9027	161.596	47.4655	65.6331	78.2852	303.848	242.186	260.179	114.168	104.365	129.251	81.6312	85.5774	77.6628
CCG052630.1	17.6086	14.3959	31.0154	2.8104	5.08243	3.14776	0.822707	0	0.650216	14.5889	20.5543	14.0281	17.6999	72.5688	298.993	2.43547	17.7998	23.7914	3.84328	18.4094	32.8463	3.93695	14.553	22.3174
CCG048684.1	58.9311	65.4895	44.1295	63.9089	40.4703	51.2612	48.3279	51.3387	50.0134	19.5436	17.2022	18.4352	22.2171	17.7633	35.4672	13.297	17.9372	12.5889	9.73988	5.99364	12.6856	18.518	18.0748	10.4234
CCG060632.1	55.1115	72.6706	99.9673	71.3934	144.214	69.0356	65.2187	61.9177	118.097	44.5101	85.4829	44.3061	62.0638	52.8401	29.8914	48.4783	42.5556	56.2442	50.2926	30.5332	57.1259	52.4303	51.8117	32.5731
CCG030820.1	65.7443	35.7491	52.281	23.828	22.2903	24.7897	49.8199	33.7538	60.1885	47.1385	82.1362	63.3152	186.629	143.168	105.916	107.905	71.0912	119.359	144.346	91.9085	114.933	111.153	113.782	85.944
CCG058987.2	25.0703	19.075	21.2508	19.4583	12.1267	18.3899	17.3067	15.0375	15.7165	6.57086	9.34042	6.19337	10.3886	8.60003	10.5216	11.4062	8.6522	8.57116	8.07066	5.41401	9.65648	6.62203	6.13431	8.63553
CCG052216.1	7.11942	5.07333	6.68867	3.77998	0.375187	4.55255	5.6989	4.84287	4.506	1.47894	0.763708	1.19369	3.26538	3.90552	3.70594	1.0619	0.753918	1.11977	1.06223	0.778666	1.18438	1.87573	1.5096	2.29759
CCG050978.1	5.91682	6.34183	4.80596	4.37069	2.83529	1.57683	5.46744	6.25571	4.41553	0	1.41474	1.22444	1.5964	0.774077	0	0.874476	1.12391	0	2.65364	1.51243	1.22944	0	0.597562	0.507452
CCG018774.1	7.9323	3.9977	2.32786	0	0	1.81482	3.57642	7.69678	2.92387	8.59523	0	14.1969	16.179	15.7834	4.23644	11.9363	8.40046	10.6549	17.6992	9.51999	6.58261	13.1946	8.55359	9.97281
CCG032311.1	131.725	144.901	109.443	118.513	89.0644	100.579	83.3086	76.8839	99.3303	80.7148	94.2192	61.9695	46.2202	45.2286	58.4404	58.3504	50.7335	55.605	49.3284	29.2747	56.495	79.6392	48.0118	51.3417
CCG045474.1	28.6138	23.583	17.9879	22.0992	14.1842	36.3205	26.4102	26.9164	22.3213	11.1187	15.467	13.4191	14.2722	14.9223	10.3647	17.4862	16.9339	13.1897	16.0107	9.04888	19.1201	17.4853	13.8692	20.0724
CCG017514.1	1.93086	0	0	7.17166	7.27515	5.88798	5.87429	3.12055	2.68668	13.6235	12.6073	0.537435	8.58623	3.87799	8.04555	2.85222	0.812826	0	0.477369	0	2.31826	4.30794	3.88248	1.45384
CCG014918.1	63.3341	58.6384	54.7526	53.6366	54.6836	58.7247	48.1499	35.6674	34.7608	32.7481	31.7448	21.0381	21.5449	21.8707	29.0127	23.922	21.8338	31.2187	20.1018	18.5976	27.4285	27.4234	24.3922	19.2163
CCG051985.1	242.897	181.174	221.893	156.466	143.976	161.108	180.177	171.419	145.14	71.4121	90.6258	62.001	103.531	90.493	62.1132	107.911	113.513	95.426	92.2346	60.5352	102.372	78.2876	64.2197	72.048
CCG010667.2	142.997	145.081	111.007	83.6337	90.6572	77.3894	76.3649	73.6282	75.0372	35.2896	28.4353	24.5061	76.3241	57.2709	30.0392	27.8498	26.2533	24.1747	24.1555	30.5814	31.9866	23.2596	31.3448	27.0538
CCG016122.1	57.7302	55.8032	61.889	110.42	117.058	106.919	73.3532	67.0833	103.422	38.6162	75.8967	38.8221	125.227	85.0608	145.011	19.3688	16.5011	21.5413	36.3981	30.964	66.8534	45.4432	46.183	59.4041
CCG046975.1	0	1.23256	0	2.14615	0	1.36936	3.00836	3.12317	0	14.3849	7.45594	9.14635	6.97474	9.70918	13.7659	4.72214	7.2234	8.27324	3.93551	4.59346	11.2197	6.10182	5.80891	15.2395
CCG047337.1	12.296	16.9391	10.6573	7.9417	7.4905	11.0702	6.92125	9.50775	6.62758	1.66688	0.310314	0.98355	2.71326	1.00753	3.62846	0.343337	0.830519	2.51792	1.52443	0	2.39875	1.64679	0	1.72392
CCG062158.1	31.649	36.4774	34.9406	38.9865	27.3148	42.9914	26.0771	23.9044	17.923	15.1763	18.4732	8.534	8.96172	7.41076	13.1658	12.5519	13.0895	20.2958	9.57042	7.1447	13.1541	13.6606	10.6231	13.0184
CCG054844.1	4.31987	1.81161	0	1.29115	1.74166	0	4.75528	2.9237	0	0	0	0	0.417316	0	0	0	0	0	0.142297	0	0	0	0.227365	0
CCG047797.1	4.15517	3.76642	4.08792	4.34104	5.80589	4.26997	5.36817	1.97932	4.6863	2.31053	3.87217	2.81496	0.674691	1.07955	3.26	3.17057	1.8162	2.39337	1.59621	0.533182	1.88358	3.21117	1.44908	3.9022
CCG021145.1	13.8846	11.3072	7.07913	2.91869	3.52275	0.817808	3.58996	4.574	2.87189	2.13541	9.26025	2.79168	0	0.631811	0	15.4765	11.0828	13.5703	9.22349	8.30498	12.4988	3.43412	3.43708	3.71546
CCG002981.1	72.6989	43.6345	78.9894	53.81	38.632	68.8224	55.7182	71.391	56.9029	153.124	144.286	146.76	120.39	142.85	142.344	152.729	179.614	209.583	161.798	166.93	174.762	189.855	142.975	166.433
CCG028628.1	22.6504	17.8849	15.5776	10.006	8.51794	12.1928	19.6771	16.801	13.4842	1.80485	3.14417	3.96754	7.30372	11.0734	6.01543	6.65285	6.271	3.96637	3.29327	7.19623	3.95513	3.20182	7.4717	5.97052
CCG064860.1	585.399	570.883	657.912	316.771	480.991	400.368	419.856	443.001	384.059	777.451	894.215	768.239	1144.19	1078.86	836.831	1194.61	1322.83	982.28	1300.17	1205.26	1144.71	1060.55	1201	1037.12
CCG001612.1	1274.28	1038.5	879.978	857.311	660.217	891.425	947.605	874.118	864.009	311.665	375.579	393.868	438.863	465.919	371.153	389.906	369.821	383.831	468.044	401.74	517.34	455.562	472.912	519.705
CCG028583.1	9.84556	14.3339	4.77978	6.96408	5.92098	8.81062	17.0402	14.9115	11.7199	0.776913	1.23336	0.316659	2.88554	0	0.599589	0.464424	0	0	0.508152	0	0	0.317149	0.828761	0.369319
CCG010569.1	0.342781	0	0.247004	0	0	0.522547	0.395716	0.318046	0	1.28133	3.28416	1.81455	6.14272	3.94781	2.52468	6.71715	2.7614	3.44019	3.39941	3.98566	5.64934	2.50372	2.86604	3.15154
CCG054977.1	2.73589	15.3167	9.27921	13.3478	0	22.1905	39.1971	30.8264	36.7449	57.0512	35.1179	33.971	91.3807	78.9252	63.3664	41.9524	51.3224	48.7021	54.2718	55.701	62.858	38.0507	46.3684	47.6881
CCG043961.1	14.5366	11.7264	10.3561	7.85042	6.77702	12.2603	10.4043	9.59471	7.32916	5.87826	5.05435	4.0425	7.21995	7.76991	7.18934	4.06636	6.39428	4.81131	4.63456	6.30802	3.86331	4.68234	5.30563	9.27187
CCG015795.1	25.7364	20.6103	16.9914	16.2259	12.1281	14.5966	14.3323	11.5814	8.33511	3.95108	6.21149	2.83373	9.24564	8.14525	5.11718	7.63841	4.08366	5.15643	4.47862	2.91587	7.76547	4.54371	5.29076	6.46944
CCG003935.1	798.911	854.74	848.988	512.814	507.845	506.486	359.588	325.943	410.334	200.644	218.298	236.873	291.546	295.968	209.773	274.426	251.055	219.546	187.324	151.353	250.488	201.51	226.274	179.015
CCG008133.1	25.2838	14.3514	11.7514	9.99817	8.78178	14.7896	11.7126	15.4846	9.44645	3.9586	9.50009	5.72336	8.48573	2.65946	7.24211	5.2655	4.85067	7.93223	8.00184	4.07977	7.99344	4.23076	5.8363	3.66208
CCG004790.1	1.53361	1.44147	1.37367	3.58647	0	1.2956	3.03942	3.06822	0.398032	11.868	9.30328	8.33943	5.49844	8.60227	8.16017	9.69309	9.06297	11.9605	10.6776	9.04007	13.9224	7.31854	8.37733	6.57285
CCG010218.1	14.8771	11.8288	12.2594	14.609	4.97357	11.5571	19.1632	8.45993	16.0445	13.0592	15.9425	9.91913	22.7884	30.6741	20.3483	30.9198	27.6462	23.2991	30.0804	30.0807	26.2941	16.5391	20.4541	26.181
CCG061706.1	8.55224	7.49837	6.75964	8.49758	2.32021	3.07464	5.83351	9.5068	5.23404	18.339	16.4541	12.1031	12.9769	18.8133	20.0265	29.0457	33.0312	19.9044	24.0115	18.0359	20.3923	22.9205	24.0263	25.3866
CCG012946.1	46.5415	40.0505	55.9072	24.0244	40.7968	43.055	45.6621	75.6336	76.3508	281.624	230.312	248.846	382.555	367.175	219.97	181.393	298.902	239.374	209.565	333.395	224.237	405.738	381.256	260.675
CCG030178.1	13.6954	15.0697	63.9786	25.7202	9.57684	17.9597	17.7545	24.4462	13.8549	3.38198	0.259257	4.52942	2.85726	3.19644	1.34471	1.30972	1.64047	3.33479	1.26922	0	0.784399	0	2.14648	1.43184
CCG041705.1	14.9065	31.306	9.90625	18.8395	5.34836	15.0999	6.98598	6.60112	7.65347	4.40007	2.05728	4.66878	4.36595	2.63863	4.08005	6.97654	6.79713	6.87498	3.77891	2.78912	1.89666	1.7492	2.07218	6.88749
CCG049397.1	127.262	136.291	121.702	82.626	103.203	98.8488	109.048	111.229	90.7257	31.3964	54.0795	50.1679	64.8185	50.629	32.6058	82.2973	57.1345	65.1415	63.8609	42.5845	63.2843	39.4254	58.2995	45.6269
CCG020378.1	13.1596	4.43651	21.1177	24.4082	8.29883	4.3768	26.1535	23.1474	2.14509	1.26907	7.60981	0	1.8011	0	0	2.17342	1.95147	1.26381	9.15062	0.944309	4.92724	0.355858	1.30854	0.475622
CCG016331.1	10.0368	11.949	10.5274	11.5841	7.33207	12.6948	19.5917	27.8884	15.3314	20.4805	12.2918	33.6365	29.5566	19.6307	16.3606	27.7601	22.6175	16.2802	38.7003	39.9845	27.4161	19.9178	32.3775	34.3873
CCG022043.1	15.531	14.0339	33.8418	19.7287	26.4021	24.7381	15.5127	14.8151	24.1069	113.297	110.65	90.7632	47.9533	24.9378	70.7048	85.6453	98.235	59.277	113.201	85.3259	79.3613	165.33	121.18	106.136
CCG061029.1	3.85265	0.234079	4.58492	0	0	1.48302	0.28016	1.52629	0	18.2356	34.2782	16.3592	6.37299	6.10003	17.1031	16.7261	29.6882	35.5716	26.0048	40.9487	44.7811	15.3964	21.4197	30.681
CCG045759.1	17.0035	15.1985	12.4602	13.7699	26.6094	11.5216	17.6687	21.3686	18.0818	5.5966	10.7145	6.6638	8.90242	9.63342	7.3311	8.9541	12.1099	11.1607	10.7936	6.8071	8.37081	6.42072	9.02573	6.14694
CCG040348.1	583.384	749.887	744.637	526.022	510.508	312.524	525.043	529.623	410.697	1135.42	1248	802.994	444.222	419.172	378.56	1817.29	1413.87	2038.61	1304.27	952.943	1565.03	1097.83	1446.39	1045.82
CCG058952.2	2.70499	2.01245	0.926331	1.20593	0.16741	1.46599	2.05451	1.72721	1.51452	2.68717	2.72581	2.63009	3.87544	6.41837	5.32123	3.00406	2.32796	2.83324	4.59118	5.62519	3.2576	1.46858	3.71981	8.18017
CCG013997.1	31.0599	29.1473	34.7327	27.4717	44.8787	30.5333	22.1293	32.959	32.09	7.51803	12.6635	14.4777	5.45854	3.32176	22.3009	13.7738	11.9906	20.7367	5.89449	0	13.1874	11.0027	10.2951	12.035
CCG015697.1	6.26335	5.1111	5.74449	4.92842	2.17052	6.30476	3.17059	3.88499	4.87466	0	0	0	0	1.19714	0	1.82393	0	0.88131	0	0	0	0	0.83218	1.01786
CCG021034.1	42.765	60.1648	53.27	13.9234	20.7991	7.60371	16.9252	19.5415	9.53038	21.8777	41.665	9.64463	22.8601	14.9815	11.3602	22.133	35	38.281	25.975	16.2806	38.6382	21.401	17.2238	15.5265
CCG007255.1	7.35072	5.70351	5.01593	5.61698	5.89482	4.23361	6.20173	5.7363	3.47615	1.50372	2.6993	1.60289	2.10031	2.34862	1.81025	1.04731	3.10174	2.19341	2.52667	1.75712	1.4828	2.31594	0.992994	1.3633
CCG062626.1	28.9195	18.5998	26.826	20.7284	14.5788	20.599	33.8981	21.9285	19.7856	8.14308	12.2947	6.02228	17.17	12.4265	8.71383	6.47593	7.44756	11.006	7.81606	12.932	13.3781	6.8502	8.06851	10.7056
CCG057540.1	221.401	209.513	195.101	124.643	167.863	128.385	125.768	115.565	92.8399	54.735	65.6783	52.4494	91.1671	88.1283	53.1036	88.7452	96.4225	87.6582	74.7796	43.2201	77.1807	45.8804	71.2167	45.8228
CCG047784.1	81.0474	72.9218	59.67	42.0559	39.6726	20.7227	39.084	36.4098	28.5944	116.296	115.512	76.5062	103.743	130.658	234.98	54.5141	102.499	71.7094	86.763	94.1578	120.371	80.2199	105.397	112.353
CCG013513.2	66.8435	114.64	135.727	121.593	142.852	70.072	53.5009	36.3671	58.1547	18.3516	0	18.7414	20.0611	18.3912	26.0401	28.8832	37.8579	0	0	1.70925	1.29197	27.4718	0	25.4128
CCG057891.1	0	3.85281	0	0	0	0	1.41354	0	0	7.78672	8.85071	5.262	22.831	64.8085	38.8882	0	8.52897	2.4752	4.6205	16.1968	11.0948	0	14.1842	31.4261
CCG025199.1	2.84793	4.69098	0.735654	0	0	0	0	0	0	0.329695	0.770335	1.03565	1.44158	0.426003	0.684668	0	1.5183	0.832356	0.534057	0.35734	0.578423	0.521571	0.564988	0.771388
CCG030415.1	10.0973	37.7284	8.41004	27.2176	28.853	14.8341	19.2945	25.6662	19.4185	7.46055	19.0064	7.71663	8.32637	3.81817	5.63599	3.64352	6.72289	4.33279	7.09965	9.40598	7.89025	4.56765	9.69172	2.69483
CCG057989.1	35.9647	41.3908	36.731	20.5723	22.2973	25.9972	39.7577	37.4856	39.0339	33.6663	63.9069	52.7824	54.0156	60.687	77.9115	164.796	69.9196	77.7882	85.1203	35.7837	76.3622	52.4799	59.8206	62.6418
CCG039420.1	5.07425	3.59146	4.57501	2.04861	0	1.23529	5.54925	4.50698	2.70274	8.07607	10.5005	18.4623	12.6288	7.84417	7.54709	19.9534	6.84951	13.9862	8.31988	10.6256	12.886	6.71667	9.20676	25.6592
CCG047065.1	71.2363	61.193	36.7213	82.4408	17.7826	78.0977	57.6858	44.625	42.2099	36.6566	15.8303	32.066	15.7081	22.7887	32.7048	28.7142	26.0825	29.4669	9.44871	32.6773	26.9914	32.9555	8.71457	55.1341
CCG050257.2	25.6766	29.7712	30.4183	26.237	22.8235	23.5014	20.4374	18.5907	24.0373	14.1591	15.3189	11.9607	10.7656	10.197	11.2425	14.5874	12.2415	14.0968	10.3015	9.5061	12.6657	12.8329	9.38831	12.0946
CCG043578.1	34.9293	33.3618	24.7726	28.8906	20.1475	45.6915	37.5179	39.8089	45.5328	22.6098	24.6487	10.5873	17.1298	20.5434	17.1505	13.5741	10.5333	19.5251	20.2177	12.9196	25.8444	20.0054	17.0692	21.428
CCG023993.1	14.6885	10.0393	11.4354	52.0748	34.4216	65.2468	65.2207	87.2722	68.5714	7.87397	7.66437	11.1047	29.934	34.0174	39.3937	21.3823	17.8631	22.1109	29.2726	19.4616	22.4336	7.30199	13.535	7.52085
CCG050889.1	1.17215	0.832776	0	0	1.47801	1.09858	0.78468	0.95956	0	3.91737	1.69759	4.29695	6.57266	2.97756	14.3645	7.17462	9.86864	12.2062	4.35265	8.61297	2.38322	4.01112	0.650015	4.99655
CCG014829.1	4.34404	2.04175	1.56693	1.61154	0.196457	2.72721	4.40697	3.74833	2.10203	4.28764	4.7313	4.83599	6.92938	8.1013	6.32666	12.0061	4.29226	8.93287	4.79057	10.8916	10.6729	5.05339	4.41459	11.5538
CCG024553.1	9.62064	24.1521	14.5481	16.5681	15.695	19.0957	17.4986	25.5825	0	5.06949	9.79419	5.88543	0	3.20677	6.49322	6.69129	0	5.33232	0	0	5.80696	14.0441	6.07755	10.818
CCG008721.1	29.8622	18.1853	22.0076	10.6071	10.4054	20.9449	37.0061	32.2116	41.4836	38.9409	26.6606	40.9922	78.8607	76.1546	42.436	48.4113	48.7341	46.3764	61.1273	59.3589	45.7943	41.1725	58.059	56.6401
CCG006006.1	54.5881	39.9167	42.9971	48.7384	41.4653	43.9055	112.624	136.788	60.3269	126.303	161.95	154.862	192.073	187.005	80.593	163.394	150.976	150.767	198.189	173.591	175.057	132.976	223.084	199.466
CCG055074.1	6.1554	8.20874	5.73276	7.60093	5.68611	4.11828	7.73725	8.54506	5.72493	1.7298	3.78727	1.36883	2.96773	5.01443	3.02293	2.97444	3.09425	2.27788	3.0234	1.29773	2.40446	2.40211	1.03482	1.29998
CCG040782.1	36.9193	17.9057	20.5889	48.2069	23.4203	17.7657	55.1153	24.4375	11.2457	4.51499	6.16958	9.79861	7.16503	11.7099	21.8528	7.12557	17.8689	17.8274	10.633	14.3379	18.0666	6.71279	10.8353	14.3759
CCG013054.1	9.98376	7.19732	8.29276	9.4433	3.10765	8.4742	9.11705	10.2813	9.81443	0.939109	1.67612	3.06006	4.18482	2.17096	2.58653	3.36126	2.79734	1.33748	0.452146	0.845057	2.40759	0	1.41799	0.820582
CCG027608.1	58.6706	46.8895	43.9981	40.4069	45.9265	40.7739	54.2704	44.5137	42.3568	25.4552	27.7919	18.326	22.733	21.8083	12.8963	26.9422	31.6018	29.3137	21.0433	27.4384	22.8892	15.6403	26.592	15.3978
CCG054702.1	166.557	380.429	328.84	354.925	376.902	369.053	178.236	159.684	215.348	292.667	240.048	187.898	88.6549	90.3065	226.097	99.3619	112.234	145.705	85.4734	80.2681	131.988	298.506	162.372	185.484
CCG022492.1	135.489	98.6269	77.4668	88.6556	80.8185	99.7848	111.223	104.602	124.507	8.71394	11.6865	10.1414	79.4558	57.9338	28.3147	17.4911	12.8237	7.01869	12.8228	24.3661	31.7155	7.93437	17.6184	17.4065
CCG006642.1	0.657138	0	0	9.56926	5.40598	3.05098	8.14102	22.4011	6.55905	2.29415	0	0	3.93798	2.85243	2.80269	1.06995	0	0	2.26365	1.86701	0	1.28718	2.2915	0.847537
CCG056660.1	5.40855	2.07034	2.85529	24.7774	25.7218	27.7279	31.0444	20.741	19.0151	7.55155	1.659	2.1544	11.478	12.1683	6.74145	1.1407	5.10977	5.48663	7.18006	11.0521	4.71533	4.12165	5.66952	9.16692
CCG027902.1	20.3822	14.8421	15.1781	15.8165	5.46456	12.5907	16.5797	11.3601	11.732	16.4724	18.2244	16.6118	28.0818	31.5729	24.0328	17.9666	26.6621	20.0687	20.109	24.279	34.5407	24.223	25.178	28.3507
CCG013219.1	0	0	0	0	0	0	0	0	0	0.259889	2.19731	5.17188	10.2703	19.6952	4.44304	4.45776	4.90485	2.22616	7.35259	6.40003	6.19384	5.37231	11.5514	3.83856
CCG014686.1	130.051	150.572	151.589	252.397	198.199	220.089	107.365	87.4623	110.988	113.128	76.3376	57.2855	33.734	36.1749	83.8752	44.3074	45.7324	57.3902	41.3184	39.681	53.3731	77.5503	45.9314	54.8982
CCG020084.1	91.8056	96.4905	84.3262	62.2561	80.2724	50.9219	43.5087	32.3466	31.4722	10.828	17.5871	8.50774	19.2466	19.0575	13.6132	21.7596	19.5392	16.8703	12.1917	5.48566	15.0553	8.15757	10.1598	6.96028
CCG064620.1	38.7856	37.5725	47.6082	43.9507	52.0747	46.0067	40.5257	41.6621	35.7292	22.5199	37.6765	34.4601	16.9249	17.712	32.9932	35.1142	27.1467	34.488	21.2396	19.9346	30.7103	29.971	24.3078	22.3952
CCG019489.2	69.4231	79.8602	66.8115	94.4092	104.531	48.6365	48.9133	28.6272	53.4614	18.748	26.02	0	14.1959	17.7371	19.3975	23.2103	19.5671	30.6708	0	10.5277	21.1438	0	17.9475	8.79327
CCG041914.1	16.5406	11.2484	7.75859	11.5579	6.98254	12.5672	11.1853	8.9105	8.76211	6.57732	4.00213	2.68134	4.89007	0	0	1.42918	3.24364	0	0	0	0	4.82655	8.34309	6.51407
CCG008279.1	4.17446	1.10134	6.58265	4.3319	0	8.50477	0.257808	1.79685	3.47989	14.166	14.1591	26.5605	17.7584	17.0867	23.8134	15.5251	16.1189	11.4652	12.8062	27.8991	10.4621	24.2847	6.07232	36.4909
CCG042493.1	111.308	101.136	89.4719	90.9921	69.2242	52.6067	76.582	62.1085	43.9706	28.6426	45.2177	22.0999	64.6587	45.5713	54.0825	9.6555	10.2837	12.5805	20.8418	19.1506	30.8653	35.4419	35.7587	49.0919
CCG065618.1	20.7236	53.0846	69.5698	27.607	74.5928	190.971	245.271	400.68	316.903	203.741	227.223	926.365	1142.81	843.943	316.484	423.004	499.798	180.62	1984.77	1291.82	643.62	889.855	1041.74	515.658
CCG015786.1	9.55794	7.65117	5.89611	6.95447	0.916227	6.4119	3.50436	3.60811	1.22725	1.53843	2.35806	1.84343	2.43872	2.94583	0	0	0.598388	0	0.508259	0.243993	0	1.66824	1.1513	2.6329
CCG022087.1	32.862	38.8279	34.8775	37.6622	23.8837	38.7924	23.7755	19.629	25.0145	26.9414	29.8991	19.738	12.3724	15.6416	18.6279	19.1778	20.0316	23.2599	11.541	15.3005	16.0698	26.1443	13.7171	16.7448
CCG045670.1	7.14215	6.23885	3.8927	0.713521	0	1.53724	0.883741	0.591924	0	2.18431	2.00342	1.21409	0.860067	2.44512	1.14635	3.18036	2.25373	6.70098	1.65255	1.23149	2.71496	2.22446	0.791386	3.34172
CCG014319.1	3.34153	2.13177	2.36737	0.286172	1.2353	0.549123	2.08389	1.54008	0.342744	0.709226	2.02493	2.11077	1.39916	1.93457	0.949539	3.15631	2.85798	3.08497	4.02293	3.05152	2.79389	1.10596	1.78323	2.50325
CCG061719.1	28.6362	8.40828	8.97794	15.4714	0	15.8387	5.64369	7.79347	8.12599	5.5481	0	0	1.69942	2.66152	4.1939	0	0	2.73153	2.435	0	0	4.24582	2.88269	4.79862
CCG043641.1	76.6094	109.937	62.2423	47.6629	89.2405	33.8672	56.6839	38.5781	39.6619	17.4461	32.5823	15.9991	41.2508	20.3919	13.261	5.44912	0	0	5.85338	2.94887	7.69016	17.6629	19.253	9.27195
CCG034763.1	1.44429	2.31595	1.79179	3.08933	9.24179	9.84085	55.8981	60.3019	101.666	1.16298	4.47182	3.33649	9.96576	12.6109	0.387508	2.81639	2.30309	0.285728	7.50663	6.0731	3.16643	1.91886	2.68404	2.1013
CCG053846.2	65.2631	68.2664	65.1085	34.3834	42.6291	42.3254	82.3785	97.8309	53.4774	24.8482	48.5879	40.678	50.7006	45.5393	26.1912	73.2136	71.2859	70.9984	46.056	32.3842	55.2201	27.3101	50.5371	48.9772
CCG061674.1	15.0399	18.9007	6.46612	4.69992	4.44557	9.22835	15.0932	10.7005	10.8713	1.11354	1.13707	6.28242	2.90345	4.82605	2.99721	1.80589	2.15194	2.9528	9.11871	2.02519	4.40198	2.35637	1.29198	3.717
CCG044798.1	80.3221	101.701	104.075	165.955	85.4449	149.761	80.4885	45.1857	70.034	50.292	57.2731	52.7148	35.3517	34.8027	61.9673	31.4527	52.357	29.2783	32.7825	25.8787	34.5974	48.3027	31.9993	48.6752
CCG017122.3	15.2695	12.1616	15.1204	8.99164	3.75203	5.47173	16.0091	10.1146	11.6835	0.39167	2.98042	2.07203	8.70543	5.59301	5.22018	2.00199	2.00792	3.10124	2.81148	3.83397	4.47588	2.46943	3.22196	2.93548
CCG040206.1	61.5577	48.69	55.4326	55.0675	69.5821	42.8837	52.9224	54.702	58.1709	111.51	121.425	69.276	106.773	89.7242	104.643	142.001	180.796	168.511	142.606	148.802	180.275	105.712	114.347	107.716
CCG059432.1	14.2976	9.47671	12.8787	31.4231	12.1348	41.4362	34.3632	39.3263	30.9593	10.8561	4.50115	21.5662	26.4865	22.896	33.7346	18.1526	15.2913	10.6032	12.9401	16.9792	14.2957	17.4304	14.0718	19.8839
CCG007460.1	13.0007	14.1497	10.7714	13.1697	9.34519	16.7267	13.7739	16.6499	15.2707	3.95463	6.25546	2.99273	3.38976	5.43442	3.80359	3.1644	0	0	5.61686	2.79031	3.83824	2.62578	4.27331	4.66982
CCG060591.1	0	0	0	0	0	0	1.28228	0.618924	1.71888	2.53688	0.589436	5.40725	3.06083	0.710903	2.15355	6.04676	7.62027	5.32806	5.45685	5.92326	2.26073	6.72817	3.89963	4.40809
CCG016322.1	51.599	35.0448	67.776	43.1893	60.6077	68.2213	43.807	54.1053	86.2948	83.1191	118.394	70.4113	97.5631	90.2423	70.7097	209.88	201.721	188.157	128.991	84.9546	146.971	116.869	127.561	72.8541
CCG002721.1	39.3335	28.7229	25.7088	21.5595	16.153	19.2951	24.8445	25.0632	25.0872	9.2838	12.9009	10.6459	13.7941	14.8093	8.53556	13.3734	14.0933	12.5423	13.0076	11.0436	11.0492	7.35862	7.67644	8.72379
CCG043832.1	0.878234	0.947178	1.38999	2.73356	5.92146	8.56798	17.3229	24.0456	11.466	11.2098	21.0795	75.6418	45.23	48.94	15.5823	33.6163	33.8135	25.7807	136.001	123.917	66.603	47.9711	76.6015	51.13
CCG061184.1	76.0389	97.9417	57.6443	96.0228	68.0207	149.112	120.984	133.494	130.832	47.2832	57.4648	26.9002	44.7767	32.6984	36.8	23.5633	36.7048	22.338	30.5605	33.2926	25.9102	22.3204	39.2873	27.4281
CCG035841.1	0.755381	0.504245	0.897929	0.073747	0.563105	0.856012	0.861178	0.682255	0.526545	0.798233	0.952515	2.18226	2.14945	3.19199	1.53741	1.95774	1.60318	1.3197	2.14858	2.74568	2.68936	1.36065	1.69968	3.93418
CCG001906.1	33.1316	28.6055	8.52559	9.76494	21.9135	19.5271	10.9412	8.9574	12.4588	14.6101	12.4643	9.48806	9.84833	11.9958	5.29987	55.8554	45.518	31.8735	22.9529	20.6482	34.4996	15.0939	20.4637	22.1795
CCG008610.1	0	0	0	0	0	0	0	1.15986	0	1.91501	0	0	4.26013	1.92751	0	3.59903	0.631166	1.38491	4.4377	0.725474	4.34993	2.10783	3.68054	2.03628
CCG012350.1	23.7038	27.144	24.6632	15.3468	15.5006	16.5952	15.5693	16.2373	12.8698	5.53071	6.39925	4.73151	12.4163	11.9719	7.45039	8.8824	4.41026	5.84211	4.68708	3.34263	8.49934	5.58326	8.15638	4.75324
CCG039727.1	1.13856	1.44273	0	0	0	0	2.06353	2.32515	0	4.38034	1.47216	2.50815	4.93758	8.99289	3.15795	1.18442	0.814491	2.76488	2.33874	6.7893	6.46169	1.8274	2.39685	9.86775
CCG060538.1	69.0584	58.3299	55.864	29.4124	23.6696	23.6386	32.9371	35.589	19.7724	37.1461	82.6154	91.5847	116.716	115.028	116.22	140.682	119.886	104.111	112.483	89.4184	136.311	58.9352	99.0839	83.3757
CCG058271.1	14.4212	12.5299	11.2964	11.4876	9.34994	14.3703	12.6613	17.3786	10.4867	6.40878	7.39559	8.36974	5.6647	5.99633	6.78552	8.23554	6.83418	5.24479	6.50145	11.2106	6.64193	9.92262	6.3256	12.3449
CCG009723.1	11.5017	14.2456	17.835	38.4029	81.6766	110.05	57.297	74.9252	94.0653	89.7783	137.056	241.048	167.194	108.929	52.7632	39.5128	51.4059	20.2211	245.089	135.524	69.6972	141.953	105.117	48.6914
CCG041290.2	14.1528	18.1923	20.3327	42.6823	19.8542	25.5478	17.3776	13.01	18.2916	13.3939	19.1136	7.67875	5.42515	7.36972	10.0229	9.73109	3.5326	7.08951	6.72956	5.4364	7.59787	13.7318	6.39575	7.64529
CCG018321.1	198.317	158.13	161.49	126.322	254.885	93.4621	160.959	126.93	171.223	56.4311	122.681	68.3236	100.283	58.5029	55.4377	103.755	70.1429	88.2333	59.1196	48.7436	80.0608	50.3948	81.4717	26.6435
CCG060930.1	12.3666	9.07314	6.37046	4.89627	2.92113	4.78782	9.3163	9.55796	7.41636	11.9022	13.379	10.6428	26.8968	30.139	22.6742	18.4013	21.2589	19.6397	24.2154	27.8446	28.9799	14.769	16.0585	26.9374
CCG027109.1	5.46699	7.61346	1.79124	6.02446	4.4966	3.39095	9.69603	2.5163	4.58121	27.698	34.2367	26.4974	41.6701	70.1537	53.2997	24.1731	34.2804	42.0878	24.4935	30.7623	64.3472	15.6602	39.1701	54.1802
CCG029365.1	3.60816	2.87125	4.00531	6.44068	12.3327	17.6823	17.3783	30.6307	32.0107	8.56597	11.8384	9.6917	21.7658	18.0089	19.6194	8.5779	7.30152	3.57084	10.3258	8.25887	8.34152	11.2822	5.61472	6.84335
CCG062443.1	132.791	119.188	95.5651	74.9418	106.891	75.85	69.5139	85.9711	87.8291	37.3697	40.5733	26.419	97.6317	59.0598	40.1913	29.0229	25.9302	20.0854	36.5611	21.7705	39.3346	38.4026	46.6885	31.163
CCG036641.1	0.759759	0	1.86615	0	0	0	0.646268	0	0	5.14051	4.79564	5.85065	8.06599	5.48753	11.5623	1.55392	7.2794	3.778	4.47979	8.96929	4.23229	4.49127	6.74017	10.2276
CCG059565.1	8.96712	9.35243	7.91616	2.79514	4.88393	4.68343	4.81199	0.959387	3.22439	0	1.08523	0	1.86654	0.933955	1.50608	0.634019	0	0	0	0.529282	0.550174	0.893921	0.932687	1.10149
CCG044906.1	211.993	121.018	87.4939	297.336	192.979	81.9206	125.689	51.3883	23.9144	9.39333	16.9811	10.2446	8.37909	7.18133	25.0384	5.16948	9.0405	20.8059	16.5537	7.4274	22.9241	10.7842	5.76775	15.6435
CCG021430.1	79.2872	56.1125	57.1742	37.7128	63.3572	36.9347	42.6323	56.7405	40.958	24.6523	21.5316	20.128	36.4854	13.6669	15.4076	23.7054	16.6096	24.6054	15.4207	16.0523	27.0541	11.9159	16.6199	14.4606
CCG006562.1	4.35055	3.23445	4.33369	2.45473	0.583147	3.02599	4.38396	4.25963	4.28578	3.82986	6.56996	4.83365	13.832	17.3651	4.81647	10.8368	7.4674	3.37352	7.04085	9.7706	6.35835	7.19197	7.0298	12.9138
CCG015546.1	25.9206	19.9458	19.205	24.3119	13.3817	17.815	30.0472	22.851	23.8046	6.2431	12.919	7.66785	15.422	16.3696	9.01259	11.4234	6.9363	8.8636	11.5771	13.3187	12.1831	5.58019	6.44595	9.28875
CCG005999.1	34.9975	29.2671	22.3334	20.8044	31.2127	24.4266	27.969	24.4531	28.2957	2.05555	4.62669	2.74647	17.8236	21.6786	13.4701	8.03034	4.42331	3.23328	4.20206	7.15348	5.78794	2.2727	5.77404	3.58738
CCG059663.1	1.66172	2.3544	2.60008	1.47413	0.834172	0.557531	1.18771	1.22689	1.13225	3.82104	6.00915	4.47374	3.14825	3.56351	7.54575	2.52952	4.17285	5.15684	1.42827	4.26218	5.14067	4.32598	2.59307	6.15529
CCG013535.1	3.10701	2.62428	3.97539	0.359014	0.499824	0.950213	1.9764	4.36939	0.888443	4.88834	7.55912	6.4704	13.5807	7.94463	4.43344	3.38328	4.11127	2.42522	9.85567	6.98736	8.81912	10.1112	8.25324	11.2607
CCG015897.1	6.20669	8.28095	7.8455	6.83272	5.6361	5.40657	4.95918	4.31338	6.02482	1.89482	2.21504	2.01604	0.507272	0.281293	0.897868	3.37298	3.36517	2.05454	1.50211	3.28962	2.01667	1.3662	0.904191	0.939047
CCG050601.1	18.5757	15.8613	14.5658	8.6927	8.17879	8.20139	12.1237	20.4812	14.1063	16.5866	22.6191	19.891	35.519	33.0951	13.5658	25.8157	28.0258	34.0681	33.1031	28.9513	30.6271	23.4333	26.3022	23.7213
CCG051554.1	76.1039	56.5291	64.5233	64.8286	51.2078	40.711	53.0212	50.9956	57.8569	29.3279	37.7499	21.3793	31.2412	22.3006	25.6142	27.6772	25.7949	19.7198	20.9843	20.2978	27.1458	22.1558	20.2062	21.842
CCG007998.1	12.4044	12.5491	7.55882	5.4886	5.03747	5.49548	8.93064	6.16409	4.89912	0.936919	1.60006	2.21443	3.34558	2.3042	3.12191	4.0629	2.23008	2.11307	2.86557	1.19203	1.35823	1.56148	2.50108	2.24207
CCG009429.1	0	1.78713	1.1233	9.89001	0	5.24721	14.4055	6.09659	2.91377	3.9573	2.61246	0.49119	4.10863	6.11423	3.40448	1.34435	0.86036	0	2.21141	1.98819	5.05737	2.78783	2.86732	3.1326
CCG045528.1	5.67649	5.42538	4.85261	1.89475	1.33585	4.45921	6.8201	5.54794	7.62982	5.1887	4.70968	4.56307	9.85313	11.5433	8.45451	9.33855	6.51677	7.55955	7.0902	12.5236	12.2348	4.52668	7.91781	10.2078
CCG022879.1	2.11073	4.23977	6.6245	5.70674	0	2.94972	19.3086	3.37532	5.68385	1.58152	0	0	1.25661	0	0.925155	0	0	0	0	0.76042	0.870881	0	0	0
CCG063931.1	23.3923	18.5949	19.0965	16.4055	20.5945	21.0642	25.947	29.895	27.9011	6.13857	5.08469	6.3135	14.3027	11.4055	4.39435	10.0662	7.05161	2.6299	6.46758	3.87781	5.97892	7.00042	6.32514	6.50895
CCG019267.1	42.779	37.999	34.8248	32.9865	44.0994	35.1415	47.7399	45.981	38.3061	23.5096	21.4108	20.8315	22.7753	22.4938	13.5198	20.7451	21.6939	16.5709	16.9958	15.111	21.6225	19.0959	17.6263	15.3823
CCG009024.2	9.00618	7.90864	8.43414	8.05487	4.97537	8.80912	11.4544	11.1212	7.72466	2.38999	6.93304	2.41115	5.03149	5.06819	2.58743	3.91653	3.50889	4.84354	3.29408	2.94169	5.2243	2.03194	2.95664	4.45086
CCG013993.1	0	0	0	0.274209	0.209521	0.176517	2.02007	1.63467	1.5339	2.52094	2.70947	12.8835	7.19849	3.88172	1.34728	2.64875	3.58716	0.393995	11.0555	11.0344	4.67174	6.89787	6.8084	3.61581
CCG009989.1	123.854	53.2319	311.926	168.056	139	530.984	395.51	431.906	837.75	123.308	98.5091	304.801	371.799	533.845	316.963	116.215	78.1476	66.2535	95.8464	148.894	143.086	131.572	149.382	154.937
CCG035512.1	11.6197	25.2566	19.3611	19.8639	2.04581	7.72556	18.6431	8.88731	11.9534	17.7049	46.025	24.7834	38.7319	48.7199	32.4331	71.9573	44.9655	78.1767	56.4534	53.323	71.7119	47.7075	48.1932	41.7939
CCG030370.1	18.893	11.7812	19.1734	51.2161	115.237	62.4108	37.1922	38.1842	84.6754	23.9771	29.1352	22.7592	41.0948	50.3925	23.2966	9.69229	11.5745	9.64061	20.3988	21.7845	17.5061	15.1536	23.01	14.1295
CCG002832.1	110.079	58.0811	71.7233	40.2419	15.8467	31.8589	44.1108	30.7019	39.0768	29.673	28.3375	87.2328	31.129	43.3344	39.2689	39.0928	63.1922	63.9654	108.079	80.4898	59.8785	21.0072	49.1183	40.1087
CCG037848.1	28.5467	24.577	15.8181	6.10722	6.78764	9.36313	16.7822	10.6516	12.8968	43.5821	44.0236	39.3924	43.0318	54.9516	23.1323	49.4351	68.2627	72.151	70.3376	66.912	65.7682	50.4134	56.4938	52.7407
CCG030054.1	11.8474	13.3252	26.8131	8.05006	23.6472	34.3266	33.7273	58.2411	91.0614	36.1459	73.3026	240.172	254.436	182.701	51.4809	69.0332	69.6492	27.2243	423.851	155.149	115.789	181.454	227.004	58.5492
CCG058325.2	5.80932	2.2286	6.6646	2.43738	1.48139	3.92975	8.2657	8.25971	5.71268	10.5804	17.7798	14.6251	9.50053	12.4142	9.9775	11.4252	9.04471	14.0896	11.662	10.7426	12.058	7.8993	8.98332	14.2618
CCG043107.1	61.1385	50.4023	57.3888	17.3931	30.2842	6.11253	24.4658	25.2962	17.976	12.5533	10.5634	4.59262	3.04932	8.35142	4.36015	7.95988	4.74669	4.87875	1.38028	5.03943	6.87486	4.4988	8.5986	7.11553
CCG063988.1	14.8384	11.871	14.9118	9.22758	10.6227	9.10007	16.0699	17.7108	13.7857	12.1466	13.0683	13.1677	3.60456	4.77037	7.41015	19.7409	19.2259	19.2613	11.4542	10.9303	7.96646	8.40441	13.4584	9.39158
CCG030152.1	101.917	97.8206	103.584	79.783	65.754	144.209	139.134	132.289	121.119	41.9851	51.3875	51.0375	77.7173	55.6328	50.6912	65.3629	56.2612	50.5756	63.6998	53.2894	49.0141	52.2239	63.4852	57.2392
CCG067131.1	61.0902	72.6818	85.285	37.7259	33.6403	45.6933	24.2437	19.0811	46.1511	84.0783	49.4117	124.473	73.4646	112.783	163.617	43.9519	78.8449	78.3034	77.6677	99.4266	81.5159	119.82	116.667	110.631
CCG055537.1	96.9839	117.653	74.966	53.5324	33.6581	55.841	87.4342	98.2725	79.8072	29.884	35.1658	38.4686	53.1057	62.489	31.8782	92.7173	74.171	77.372	56.9623	54.573	51.3964	38.8405	50.093	52.9881
CCG035636.1	4.74662	3.40206	0.381965	10.0058	13.9613	9.78299	22.3951	27.1416	16.4402	53.9828	73.4893	52.2106	14.6573	20.7835	20.8697	31.6017	56.5745	70.9207	40.465	63.0384	64.3077	42.1939	66.5464	47.774
CCG037835.1	1.21988	1.50162	1.48392	0	0.937094	2.84493	0.217516	3.54402	1.76276	1.93065	1.76351	1.92587	17.9571	15.9588	4.40772	6.84508	6.07851	10.3062	7.87482	12.2706	8.05404	2.78366	6.24562	5.39333
CCG066689.1	18.9553	24.1019	18.8864	21.046	15.4455	20.1176	24.3895	29.0138	19.0227	8.29123	7.18674	7.26399	12.2734	10.1603	7.50084	9.05857	9.67052	11.7946	6.43314	8.79118	8.89628	6.72047	9.00169	9.96497
CCG008521.1	2.79718	2.43662	3.54705	4.57154	1.41512	3.40153	5.86983	2.99658	3.84411	3.38654	2.36201	0.652116	0.773074	1.84809	0.480583	1.64156	0.666905	1.55743	0.651974	1.45138	1.83048	1.14406	0	0.98558
CCG005087.1	103.164	155.113	122.278	197.773	182.979	119.633	90.0362	82.1452	88.0667	68.7921	78.7828	63.1052	57.6569	43.5181	81.9001	77.4919	69.7888	92.3365	55.1334	38.0808	62.8357	84.423	63.6513	64.1666
CCG031170.1	21.2855	19.4268	11.7143	12.0056	15.4788	12.4075	26.0725	33.9632	20.1869	7.43284	5.96462	11.1619	3.68124	4.75269	2.98916	7.45343	6.65271	7.04965	5.83444	3.07272	7.20867	3.71997	8.07762	4.92636
CCG006233.1	8.75162	13.7267	8.12977	7.42018	7.61713	4.11035	7.86886	10.6767	3.39527	10.6384	27.9238	23.2372	32.6588	30.6204	18.9283	21.3003	15.7357	25.9083	18.4462	26.1414	32.924	12.9151	17.5206	12.7241
CCG054674.1	143.369	141.073	119.258	212.413	145.452	183.919	141.323	126.381	108.651	106.157	86.2551	82.4316	51.3616	62.77	88.4831	57.0292	54.0922	72.3326	43.129	51.2839	54.6937	78.2951	51.4222	82.0508
CCG010262.1	32.4232	34.2232	27.2234	11.349	10.7285	15.1334	13.1022	11.377	10.9423	12.7164	21.6876	18.7536	3.53057	9.73391	6.73766	53.1346	62.8796	61.3937	28.3834	21.1166	22.7044	20.6755	15.7001	17.1964
CCG023997.1	12.1282	10.9535	12.5833	9.00856	10.3957	9.30672	10.9307	10.3545	9.66226	17.2808	16.1348	13.6228	25.6774	22.2338	16.0201	16.0969	16.6355	17.6296	19.8108	17.189	21.5152	19.0446	22.195	23.8764
CCG034211.1	101.907	85.2426	100.434	184.96	133.424	201.436	165.795	188.504	169.732	53.1445	49.3574	53.1675	39.3743	34.4891	65.4657	105.897	104.489	100.953	47.5662	45.8149	51.5768	64.8984	41.7408	58.383
CCG010756.1	2.14345	2.02966	2.08597	2.34115	0.336478	3.09211	3.76423	2.11495	1.39179	2.92017	3.12969	4.97402	3.40131	4.24138	3.65506	7.84416	6.39839	7.90138	3.80694	4.72232	5.69269	4.3775	5.48763	6.11128
CCG054247.1	0	0	0	0	0	0	0.5536	0	0	2.60021	2.98116	0	5.64555	2.99437	3.9008	0	2.68865	3.89311	6.5759	0.813403	0.900777	3.26511	0	0
CCG020151.2	14.2336	14.6736	9.33587	9.22054	4.18434	6.14442	12.1614	9.67622	8.45442	0.710095	2.95404	1.48773	2.65896	3.18584	2.98817	1.56853	0.569853	0.867583	3.12138	2.42007	2.70003	1.40183	2.32971	2.36058
CCG058097.1	11.8311	8.46535	5.01685	8.65398	2.4913	4.27797	8.72892	5.97109	3.74907	0.483203	1.83578	1.83469	0.464957	0.858419	0.567946	2.55861	2.26608	3.06406	5.33702	1.26382	1.26337	0.484192	1.30807	0.619397
CCG048875.1	437.938	460.447	484.234	424.582	396.844	467.729	327.389	270.731	369.074	293.034	238.042	258.648	166.04	181.653	208.055	323.817	293.356	284.446	227.642	170.051	194.488	276.023	208.386	230.947
CCG043547.1	7.99085	7.84283	7.76302	5.89199	3.89523	4.83439	5.2829	6.55469	7.671	2.09741	4.10913	2.0436	3.86628	4.69319	0.803509	2.24383	1.67525	2.89607	3.37587	3.09903	2.00696	1.12954	3.05322	2.23919
CCG028458.1	4.77972	2.30647	4.50628	14.3389	17.7822	16.1765	37.3754	55.8708	29.2323	2.54107	2.75848	5.34304	23.804	19.862	10.0458	6.45178	5.29609	4.38075	14.7727	7.69592	7.17152	6.37957	5.776	5.1039
CCG037506.1	19.8503	16.4724	12.9202	8.42953	5.48362	8.59441	14.7715	12.122	9.15122	0.832375	2.10337	3.31915	6.66566	4.13183	2.82138	3.72671	2.04167	1.65789	2.04252	1.11106	1.66735	0.954753	2.31692	1.14982
CCG016442.1	13.0595	2.18407	1.66607	3.26651	0	2.23152	7.36735	3.57919	0	0	1.44452	0	0	0.529893	0	0	0	0	0	0	0	0	0	0
CCG067571.1	18.8174	14.4866	17.7316	13.1553	7.69739	15.8767	24.8255	24.0977	27.1858	21.4207	19.7003	26.1904	51.8715	49.5758	25.1116	59.066	52.6236	54.5556	54.7321	39.8921	48.4885	30.6159	39.106	27.5071
CCG058401.1	47.5212	37.6212	35.2596	25.3396	19.0715	28.7873	41.5313	47.5927	5.54497	2.71448	4.51543	4.46133	2.14912	10.1704	9.42663	2.73162	3.44979	14.7784	1.42143	1.71368	3.53733	4.47739	0	3.55744
CCG015559.1	114.149	103.145	94.2504	74.0924	48.4641	69.7284	73.4635	57.7188	61.514	20.6531	37.0472	21.0104	35.322	33.1369	27.1155	28.896	20.8734	22.9455	21.3801	18.1496	32.3766	29.6089	19.3176	28.5139
CCG048194.1	4.66883	2.61556	4.05316	5.40114	1.24264	5.56436	6.58396	7.30967	4.23609	1.46192	1.83861	0.919093	1.18173	2.26115	1.40503	1.19581	1.291	0.978156	0.289248	1.34611	2.03067	0.660316	1.51412	0.952869
CCG040494.1	24.8666	14.7123	13.1666	9.19119	7.61629	12.0828	22.1183	20.589	16.1394	8.23239	9.47803	8.217	9.19914	11.9961	8.64357	6.07494	1.64671	4.96073	9.43579	4.64529	11.3982	8.83717	7.69508	8.22308
CCG015952.1	102.024	101.562	101.858	108.583	101.524	102.079	110.482	134.381	71.3479	62.0679	59.7246	63.6837	60.9146	54.8107	57.5675	65.5162	64.8433	68.5846	64.5155	46.3361	72.8228	62.9425	51.2047	50.9161
CCG036467.1	203.248	199.931	154.342	178.142	101.014	164.125	174.408	153.447	112.731	86.75	67.7063	85.9543	91.1301	93.5011	64.8348	104.721	84.7106	93.5354	90.184	77.2785	86.9748	77.0232	77.1575	83.0487
CCG022692.1	25.7211	29.527	28.0009	28.0216	9.94757	24.6848	18.1735	18.0415	19.0056	5.11005	7.63071	5.68975	2.42639	7.40557	6.94368	6.73909	7.6681	3.49523	2.37661	4.9157	3.23441	4.61711	5.49372	4.41041
CCG004341.1	6.44589	3.93935	5.72849	8.88997	3.60777	12.8372	19.6459	20.2432	19.5803	28.5721	36.2477	44.2459	89.4894	69.3254	41.1701	31.6856	35.7153	29.2902	45.2703	58.3619	50.9107	37.3902	37.4298	47.6254
CCG059770.1	13.4871	12.3976	11.8993	10.4036	6.07007	7.19487	14.7021	12.8503	6.09521	3.36911	3.71269	3.22684	4.01623	4.66326	3.51867	3.89192	3.66895	4.8782	4.4464	1.42627	3.40972	1.99787	4.20134	4.2077
CCG056290.1	4.86232	3.64525	2.29278	2.92347	2.07203	2.05487	4.00548	4.06516	2.23414	1.26597	1.45051	0.777991	2.46261	2.18802	1.16623	1.21506	0.731907	1.11617	2.01129	0.951977	1.04078	0.93945	1.0027	1.62683
CCG023788.1	25.8545	28.2422	30.2247	20.2523	16.021	25.075	44.8607	40.3485	51.5516	94.5003	87.3955	105.828	134.329	182.681	137.731	64.8601	71.3471	102.264	86.4056	111.148	88.4871	108.134	121.743	158.931
CCG046709.1	66.6989	62.2269	50.2249	48.2524	22.0702	32.8601	41.3481	32.3521	33.5898	7.98439	10.5188	9.54366	16.0995	14.8543	13.0713	15.8323	15.249	12.4966	11.2688	8.92226	12.3055	10.9449	8.80183	8.87575
CCG060858.1	24.2689	15.7233	27.2601	35.6724	41.326	31.163	40.3792	23.2613	18.2669	7.33115	6.83696	8.39951	7.87741	11.5995	16.6983	18.6157	20.1766	22.749	13.1608	17.12	15.8145	3.75664	14.3685	8.98845
CCG004519.1	37.6117	13.9559	11.3336	21.9763	30.3465	15.6079	19.0424	14.0863	11.3784	6.70403	5.92683	2.90244	3.78629	1.85191	3.14586	6.92957	6.01853	4.12249	3.10636	5.95409	4.32047	1.94161	4.27198	2.73403
CCG054915.1	126.69	126.844	151.413	114.926	84.9384	79.2043	248.141	224.576	146.106	68.2676	106.966	97.819	67.6479	65.4867	87.2224	65.3547	58.2012	71.184	56.0718	36.8699	55.348	78.1537	78.6774	88.7555
CCG030530.1	1.30998	0	1.5157	0	0	3.02644	0	0	0	6.6524	4.25489	9.2932	7.15582	9.01264	12.741	10.9419	15.8753	16.5535	12.3818	13.531	16.4148	7.84894	15.5389	14.5984
CCG067016.1	75.5639	52.303	52.6513	68.3292	47.7991	58.4256	64.5471	70.274	55.1839	29.5038	42.1595	23.7633	33.8788	37.1346	23.9221	22.9532	45.4736	30.5175	38.0737	33.6906	36.694	19.8834	26.5484	20.5067
CCG047639.1	1.02465	0	0.794519	0	0	0.467242	1.32848	0	0	5.208	4.71503	4.00256	1.94496	6.37348	3.07712	6.35386	11.9825	9.83119	7.06642	9.22192	1.30814	6.53147	7.0838	6.67017
CCG053898.1	184.448	119.257	227.289	106.994	148.855	104.086	86.3501	85.2174	67.047	305.854	258.931	170.421	282.68	346.798	292.006	268.308	330.012	289.408	386.388	349.727	358.672	460.95	441.766	290.141
CCG065492.1	1.94053	3.41654	0	0.723041	0	0	1.88702	2.34123	0.74759	2.25269	2.51488	5.36174	6.30162	5.77114	4.73634	5.59438	5.36061	3.80715	5.79661	4.58065	5.22122	3.26946	4.65432	3.88288
CCG001718.1	27.3013	18.6057	17.9906	15.2409	23.3254	20.8397	22.2115	15.4838	12.7798	9.16282	5.50562	6.18942	15.0252	10.7232	10.2227	12.4922	11.3788	11.9738	8.63915	5.86761	11.7161	3.91838	3.96743	5.87539
CCG060112.1	5.50347	2.9811	3.39374	1.51575	1.52225	2.85295	2.75783	2.73578	2.25358	0.760869	0.655046	0.362162	1.86574	1.9166	1.11837	0.702745	0.631179	0.435365	1.00564	0.941053	0.968766	0.563736	0.730621	0.617716
CCG016677.1	1893.98	1580.1	3439.41	1534.63	1227.89	2430.62	2078.15	2346.91	2783.83	14573.2	12063.7	14982.6	8836.23	9565.63	12299.3	8135.61	9979.52	8599.96	9995.1	10149.7	9519.57	15790.9	12895.4	13569.2
CCG063650.1	11.7679	4.46105	1.99115	0	0	0	6.89277	10.6297	10.6364	0	2.38614	3.45328	0.676912	0	0	1.94384	4.97667	2.98537	0.307224	0	2.04668	1.14215	1.31095	2.34533
CCG061068.1	172.956	179.096	174.994	174.294	160.474	186.968	91.3234	74.1281	129	81.9568	60.3464	56.0247	70.2611	74.731	81.4506	40.4411	28.0567	24.1391	31.2137	36.8391	63.8807	81.0067	78.4953	52.0645
CCG024852.1	16.2265	15.5459	10.7169	16.9946	18.4728	10.9244	17.8653	27.2966	12.9328	7.1379	9.48456	5.33357	4.64518	6.71406	5.05814	6.85259	6.89047	8.21884	7.2323	9.09707	7.66448	4.38296	5.99552	7.42174
CCG033819.1	13.9293	9.07712	16.3402	8.35196	0	22.9968	0	0.679585	18.232	43.9058	46.367	66.2667	38.9305	49.3626	57.0076	35.9062	53.5696	25.6436	34.0749	61.0506	30.3402	62.0772	25.3874	83.3177
CCG002529.2	11.006	19.3211	14.545	12.5325	13.3523	11.4431	9.95103	10.3021	4.46567	5.9797	3.54228	3.70489	4.57849	1.24821	6.11079	2.3145	3.03857	4.07552	1.60702	1.74414	3.02514	6.54042	4.85496	5.699
CCG023276.1	9.71745	7.07532	8.43249	7.45765	8.62783	3.61985	5.50039	7.97957	4.27541	6.74966	10.4113	9.33002	3.1079	4.55605	4.77069	36.0378	31.9943	34.1435	12.5712	11.6519	13.0613	7.33864	10.3248	5.62405
CCG058609.1	8.32745	4.02752	7.68591	4.93614	2.78432	6.35368	6.7496	6.80004	5.8121	1.61782	1.69654	1.62868	3.20461	2.95575	2.16043	3.26374	1.37388	0.687631	1.32713	1.46655	2.38984	1.14429	1.26803	1.61398
CCG039855.1	115.445	108.693	128.586	143.257	90.5423	94.5256	72.0651	62.3868	67.1897	32.4998	50.5587	28.2099	31.1403	27.7248	56.75	87.2949	70.5002	64.5039	39.2055	20.7328	33.3922	60.4821	43.8754	44.2174
CCG030347.1	113.525	92.8882	71.2528	75.5716	36.346	54.8481	90.4186	86.0744	59.3398	20.1876	26.1477	24.8858	40.682	44.033	26.0668	31.9031	36.393	33.0695	35.4454	41.7028	32.2571	27.9785	32.7649	41.0294
CCG010619.1	3.71768	1.39174	0	0	0	2.45759	5.55922	3.07956	0	23.0767	30.278	15.2067	6.82999	6.23186	15.5785	2.15142	2.62629	10.4525	7.89781	16.2014	8.00886	16.85	16.1191	17.4409
CCG013191.1	8.25675	5.70212	5.07048	4.90967	7.54601	2.77986	6.26259	8.11838	8.1439	5.88538	9.27371	3.954	11.3075	13.8555	14.2893	14.3252	13.7756	19.6653	12.7315	12.1178	11.7694	9.35188	8.47027	9.88627
CCG006494.1	116.204	104.54	94.1613	63.2347	44.4542	53.9374	64.8328	60.9137	47.9003	32.3562	38.4717	30.0018	38.569	36.3924	28.5488	36.5593	34.3594	39.6806	27.9702	25.1772	37.4301	26.6956	28.4986	39.4188
CCG016304.2	2.74602	1.52665	2.40882	2.10487	1.47182	4.59647	2.7555	4.02499	2.55899	5.82344	2.86128	8.78871	5.53696	6.27691	4.77839	7.22259	7.95468	8.76107	8.74704	9.57589	5.58793	7.59581	8.7155	10.449
CCG014389.2	68.7141	61.5973	27.4468	20.0853	7.16411	5.85537	8.08476	5.58381	4.85132	9.81367	3.63864	2.16262	0	3.69926	8.54006	22.0232	45.7433	108.441	9.04051	30.2522	26.1345	4.01234	1.86022	10.5731
CCG047670.1	8.46528	9.24617	8.61568	30.5044	23.596	29.3521	33.3522	29.532	23.3475	7.94034	7.8442	8.43225	14.2858	13.0132	20.673	8.74982	8.26613	9.37919	13.659	7.74311	12.6462	12.463	8.15708	10.4759
CCG064135.1	13.2112	11.5009	8.86653	12.3285	16.209	20.0639	39.6205	25.7456	29.2449	57.2582	65.1236	44.7851	36.9447	35.8778	65.7188	59.3529	52.0197	27.6178	49.2449	60.6852	49.4048	61.4331	45.1135	62.8602
CCG053285.1	1.45302	4.20355	2.00143	2.48183	1.20701	4.16127	7.84591	5.33456	15.5923	10.557	11.9038	35.8962	16.7208	19.0066	12.2106	6.0286	9.80005	5.64137	64.368	32.4192	18.7397	24.721	38.3011	21.8725
CCG027710.1	1.67796	2.11025	2.33251	0	0	0.626644	4.06739	1.61838	0.538712	5.64526	3.53154	5.84917	14.2545	12.9867	6.28507	8.51179	8.61151	5.8015	7.96754	13.0968	11.2249	6.55953	6.02175	11.9454
CCG055801.1	1.42305	0	0	0	0	0	0	0	0	5.48921	3.57076	0	9.84406	10.3199	12.8963	0	9.1881	6.27238	6.07176	14.2761	5.99665	0	0	2.57217
CCG000195.1	42.3438	56.1305	37.8149	27.1533	23.7667	47.8519	50.5147	73.3885	29.4455	52.9922	37.7238	73.881	102.022	108.966	94.1958	75.6208	66.473	63.61	80.3656	84.7163	85.7138	77.5965	65.0646	95.1859
CCG008564.1	11.5774	8.54231	14.162	19.2206	10.367	12.5822	16.978	16.0618	9.8661	6.68079	12.6132	11.0532	5.57528	7.96386	7.37684	10.7144	5.63521	7.03448	6.90514	5.01547	6.15641	7.63397	9.51222	8.26666
CCG005791.1	60.7105	51.6443	58.3127	38.9499	41.28	52.2052	59.7317	83.389	85.6368	69.0446	64.9734	78.1602	113.381	117.223	47.5171	108.633	109.572	98.915	129.993	114.3	100.648	75.8626	102.247	89.2808
CCG031179.1	281.06	246.453	152.027	297.288	166.483	224.347	334.005	172.571	149.265	70.2717	0	125.77	188.939	39.0113	92.0232	108.289	89.1618	99.6382	97.1567	88.2041	113.903	84.9876	79.8383	113.906
CCG026343.1	13.5975	12.1352	20.3458	12.7734	16.9987	26.2246	20.9865	27.5609	21.5121	30.5651	23.7867	23.9674	37.5527	41.5393	45.5058	41.2919	41.553	51.6925	37.37	38.4309	42.2901	35.832	38.1842	39.8698
CCG045653.2	22.6555	22.8296	25.3825	34.1742	24.5204	29.1171	19.1257	22.3928	19.3526	12.2745	15.256	13.4528	7.00596	4.45549	16.2051	12.7887	12.3588	13.8655	9.27561	3.42241	12.8744	17.5745	6.39903	14.5547
CCG065635.1	19.8347	23.7814	11.5704	31.4592	22.0072	20.5015	17.527	17.9967	13.3495	3.74776	0	2.13364	4.55016	0	0.974572	1.4358	1.49915	7.35148	0	0	6.44879	3.29304	0.934718	2.31321
CCG039419.2	5.23196	4.06892	2.5335	2.24583	0	1.70552	3.67755	3.08398	2.25331	6.78784	6.35535	14.5703	12.6924	12.4925	9.83006	12.0609	11.8707	14.1169	11.9686	13.1933	12.8322	8.84984	6.52083	23.0091
CCG063761.3	272.409	204.696	170.925	131.338	64.8898	111.551	125.266	115.536	81.8191	193.356	156.608	145.217	119.256	141.986	136.126	193.505	190.443	239.409	195.376	229.252	179.196	179.397	177.049	271.068
CCG036219.1	49.6135	63.7735	34.6805	84.9045	95.2067	36.6831	43.3336	35.4637	34.8735	23.7958	26.9359	5.24909	18.5728	8.98981	9.60853	13.8096	16.5489	12.9541	13.2228	10.1166	15.4027	11.5307	10.4957	8.70718
CCG005662.1	24.372	17.7648	27.0396	21.4121	8.94023	25.5537	16.7158	12.7967	7.00491	3.85582	1.76527	0	2.61595	4.77848	2.09792	4.68824	2.94985	0	4.45071	2.38375	0	1.24466	0.323441	3.28754
CCG026210.1	1.39185	0.320359	1.11364	0.418651	0	0.596261	0.619881	1.52881	0.764726	0.656826	0.963766	1.18929	2.64918	3.44276	2.47064	2.26907	3.26681	0.883461	2.2937	3.37863	3.05375	1.51337	1.59362	4.18363
CCG018462.1	4.73663	5.83617	1.67608	1.2423	2.03612	1.32168	3.19901	2.95766	1.52099	0.512651	0.174288	0.099531	1.72573	1.07887	0.161445	0.139798	0.58746	0.169832	1.0924	0.789384	0.281638	0.562618	0.522303	0.711768
CCG041865.1	12.0096	20.2335	8.7808	12.9597	28.1689	6.66907	3.45138	12.0271	13.0722	0.768401	0	0	1.20144	2.49466	0	1.74593	4.2953	2.23875	0	1.57398	0.918151	0	1.4157	0
CCG066196.1	3.6095	0	3.86046	2.59825	4.56914	7.09009	10.9049	18.1914	12.2146	32.7835	23.0804	38.5801	24.0524	10.1169	17.8153	26.225	10.6329	11.5596	23.2058	14.2661	34.6955	23.5789	16.4217	31.2233
CCG047389.1	0	1.07955	0	0	0	2.40016	0	0	0	12.5327	0	0.936219	14.7597	6.28633	8.25649	10.4227	5.01107	4.36007	4.55639	9.95941	9.33422	14.3922	12.1093	20.8391
CCG052613.1	0.372245	0.66428	0.678384	1.43318	0.309633	2.013	0.592751	0.873652	1.65596	3.87995	8.05057	11.4107	4.77703	4.57878	8.40626	4.21146	7.47408	5.28967	9.49945	9.20149	11.4776	8.93198	9.34482	7.95776
CCG001509.1	60.3884	65.7964	61.644	22.5462	51.3561	25.1622	57.7284	43.8713	62.192	52.037	115.933	82.5638	126.573	91.7546	83.4529	320.262	150.738	146.672	154.765	86.7197	157.642	99.7225	126.04	81.3541
CCG028743.1	82.3786	112.354	76.2533	90.1272	78.7337	69.2493	54.8159	46.9217	60.0518	40.5346	39.6889	29.1428	25.5798	29.1645	46.4221	55.3433	42.7019	49.7422	33.1279	27.7672	41.9429	63.3759	38.7177	45.8309
CCG037892.1	50.3598	63.7311	99.0711	44.681	97.3576	164.231	166.917	270.325	406.648	163.179	410.606	969.388	1054.34	758.54	230.084	341.107	337.09	123.506	1843.56	773.062	510.204	806.433	937.943	277.469
CCG051233.2	6.91175	6.87195	1.45114	1.11619	0.830077	1.35868	1.81426	1.89697	0.304448	0.456163	0.35489	0.198532	0.871211	1.42282	0.571175	0	0.411462	0	0	0	0	0	0.115615	0.546084
CCG061856.1	26.6517	19.4766	14.6434	53.1045	21.3917	40.4721	78.5738	80.2909	41.5664	11.9416	13.8022	9.18159	9.76201	7.16325	6.49317	14.5266	9.02769	12.1564	9.1779	4.80281	7.85861	10.7376	9.7066	9.06413
CCG046739.1	228.832	169.757	219.876	391.853	418.562	795.484	764.438	901.946	687.223	264.184	291.714	420.31	575.038	614.254	614.249	380.79	338.367	383.185	387.63	355.604	439.966	368.882	379.447	391.87
CCG027985.1	5.19894	2.6099	0	2.58719	0	2.40199	4.17273	4.81381	1.32424	3.62771	4.55727	5.33662	11.8622	10.0395	4.98182	10.8036	8.27087	11.7248	11.0931	6.52828	13.1609	5.0769	7.99738	11.7065
CCG039250.2	15.2193	13.4157	17.3928	32.4945	15.0058	22.8546	16.4729	11.7669	16.0595	10.5179	14.3441	8.04171	6.8912	5.18676	11.6747	12.113	13.0374	15.2828	7.30974	5.50012	8.79669	12.4591	8.27919	5.21658
CCG003988.1	2.59352	1.96776	2.70893	3.46047	3.70236	3.40662	15.4455	25.7951	10.2457	0	0	0.542318	0.641411	0.768834	0.430716	0	0.374203	0.294135	0.360897	0	0	0.213638	0	0
CCG041830.1	2.36672	3.03862	2.81793	0.492981	1.47123	1.11031	0.774877	0.733332	0	0	0	0	0	0	0.740717	0	0	0	0	0	0	0.321462	0	0
CCG045777.1	157.87	183.267	187.672	130.423	173.074	128.411	139.156	132.635	144.974	57.3064	80.9055	63.498	94.969	75.119	43.7031	91.0855	66.3296	78.373	56.5177	61.8849	73.9918	32.0123	58.6247	43.7864
CCG053504.1	21.104	28.0559	70.8801	251.084	88.8715	670.111	213.298	209.255	288.452	347.329	176.462	575.428	226.71	264.611	457.985	128.841	107.025	77.3948	123.627	130.883	64.8136	586.469	281.298	275.619
CCG065150.1	2.92165	2.46583	3.36324	2.43569	0	3.70901	2.77438	2.50632	6.18964	3.43298	7.04091	5.00801	3.78422	8.52456	6.50676	13.4508	11.2259	9.54003	6.20484	7.20467	7.01256	5.46702	4.98521	10.1061
CCG059126.1	22.5535	16.3807	16.8713	18.5257	16.5566	13.413	16.7275	25.6189	5.80341	3.84239	6.02251	4.14831	3.72741	5.68795	5.69255	7.21035	4.50235	6.09539	5.17131	6.03192	2.25072	4.22347	6.78924	5.17023
CCG006298.1	280.966	282.947	230.737	224.215	491.874	253.752	384.139	439.798	394.243	57.7613	141.945	76.4936	139.244	122.994	95.1608	130.293	101.114	94.4313	69.187	45.8574	86.2634	60.1853	74.5759	56.4653
CCG044473.1	15.2582	12.8493	10.717	136.955	45.3081	19.4537	120.302	48.1912	8.99902	2.00363	5.92358	2.57303	0.913633	2.96767	10.663	1.51145	5.37249	13.8286	8.19255	3.96639	18.413	0.328133	2.60735	6.5096
CCG025390.1	16.9539	23.307	21.7077	44.263	32.7404	32.966	18.2964	19.8894	27.8966	18.749	21.0827	10.0676	13.7063	10.8669	13.9858	21.4339	21.91	21.6949	13.9311	4.13746	13.4352	15.4645	14.1281	8.99982
CCG056962.1	17.2328	12.6614	9.78575	11.72	5.62336	9.84686	13.0328	12.8223	12.5615	3.50147	2.92882	3.09839	6.86904	6.46966	6.7716	4.85554	4.56161	3.43884	4.85393	6.45461	4.23369	3.35456	4.20199	8.40249
CCG024033.1	20.7964	18.031	4.92276	23.9271	13.741	8.88355	11.7133	5.79411	3.65256	0	0	2.48777	1.16674	1.02141	1.47092	4.19921	0	4.03179	3.4084	2.51285	0.643884	1.25129	0	0
CCG064242.1	21.8854	13.6381	16.8266	12.2732	7.89769	8.67201	11.2686	3.82997	11.4941	5.71254	3.11329	2.03924	6.28	4.63933	4.88598	0.968534	1.58281	2.18891	2.05417	3.89344	0	3.93579	2.45129	0.613955
CCG039263.1	22.3214	16.4642	19.4868	12.79	8.89888	17.3817	27.7549	20.0138	15.4024	24.2881	42.0779	76.8631	25.5871	30.3592	43.5418	47.5851	41.5469	40.5948	28.8627	34.4464	38.9093	27.0635	54.4064	33.3511
CCG015275.1	182.608	181.247	183.21	256.139	229.531	180.059	150.229	145.791	146.172	107.814	104.36	68.8194	82.7878	66.1048	88.0767	97.692	120.615	117.723	79.9704	64.5644	93.4224	76.979	83.2197	65.5894
CCG034127.1	9.86172	18.2576	7.71964	11.8966	9.68432	23.6296	57.464	82.3963	36.488	13.6747	12.2563	111.07	42.3828	54.2409	26.1026	69.0751	43.5458	38.2685	421.302	117.734	45.494	50.7565	102.001	53.6092
CCG042311.1	20.4356	15.863	26.8105	12.0169	8.7557	23.0475	35.3413	33.6147	37.196	45.6831	36.8862	81.0579	49.4607	62.9858	66.2178	130.404	86.5663	118.916	92.8328	91.0832	88.3729	62.4633	83.7421	123.445
CCG022684.1	33.4973	80.2598	201.105	28.1209	117.141	191.137	494.368	499.242	857.977	996.592	1447.07	2494.57	1586.33	1819.59	834.078	853.598	918.713	786.353	2742.84	1817.83	1587.51	2271.36	2315.26	993.252
CCG057393.1	7.2731	16.2107	5.39168	3.96455	0	3.32425	6.8089	8.6687	3.77137	0.224538	4.66207	2.00509	2.04175	1.7705	0.304795	10.0885	6.4277	8.41878	2.07272	3.54946	2.27477	1.63279	0.36295	2.33548
CCG008009.5	46.2423	35.0476	33.8553	28.0212	23.3894	21.4361	33.3744	30.3938	26.9081	8.47742	12.7163	13.1033	14.7613	18.3449	10.0946	14.5392	15.8306	18.3231	12.665	13.2775	12.6688	7.89709	11.557	13.2072
CCG053970.1	29.2624	21.4478	31.2812	4.71032	5.48688	1.91455	20.9703	6.9725	5.51227	3.05925	6.29055	1.02874	10.1847	8.28268	4.4303	1.88939	1.77025	2.21691	2.71115	1.87901	6.24647	2.201	4.74756	7.67812
CCG027278.1	56.4025	54.2016	33.0372	44.7058	41.5	35.1431	44.9798	34.191	31.6861	26.611	28.5355	22.9993	12.416	24.7092	17.6818	21.5046	19.7563	31.3195	23.49	13.8694	20.3289	23.4965	21.9589	24.1556
CCG015680.1	88.5981	75.0914	45.4068	48.4458	36.0055	76.7589	59.844	81.7067	104.51	17.0949	21.0453	10.2584	41.8147	37.3547	22.4319	20.7996	26.3358	21.5996	28.7595	22.1232	20.5002	15.4784	17.3089	16.5155
CCG014989.1	2.62748	2.43431	2.66067	4.28197	1.68356	1.11652	2.74989	2.29154	1.90365	0.188659	0.36225	0.189664	0.334456	0.790115	0	0.137008	0.454244	0	0	0.654041	0.380383	0	0.567895	0
CCG052417.1	30.326	31.9316	27.3748	12.7517	11.1793	6.93793	11.5483	7.82811	12.6132	11.9551	17.6325	8.56236	11.2532	9.84426	13.2323	20.5515	23.1308	33.9054	15.5939	19.2057	26.7188	12.9763	15.2604	19.6573
CCG030062.1	10.0169	11.2384	10.9011	10.502	9.40779	7.21204	10.9745	15.7388	12.0096	2.63241	5.59048	2.74438	7.63316	4.88263	0.94987	6.24177	5.94964	4.21033	5.48007	4.1432	5.87576	3.83479	2.78071	4.04707
CCG009442.1	13.4157	11.5412	23.8732	43.3375	13.1173	46.1115	44.0709	25.76	21.4198	25.0334	9.66492	8.61657	4.8279	6.68741	12.1613	20.4668	12.8629	13.2942	4.49985	7.40665	20.6771	6.38147	8.94581	10.6884
CCG012888.1	563.481	583.909	705.864	404.568	333.687	560.102	514.655	433.893	437.122	1248.31	713.404	1138.41	1232.7	1714.52	1574.68	690.417	838.897	972.826	819.469	1098.75	1155.97	1442.2	1302.58	1559.35
CCG002475.1	36.2287	27.4896	22.9306	24.469	11.5909	20.366	31.1632	27.1852	22.3631	10.5984	14.8876	9.74971	16.6733	16.1888	13.2634	14.024	10.3236	11.945	13.6914	11.8325	13.7179	11.5287	9.78442	18.5407
CCG044714.1	2.79072	1.53405	1.91106	0.468334	1.74058	0.780751	1.73786	2.37778	1.41162	1.6814	2.95094	2.0349	15.1354	6.35269	3.78131	4.8102	4.53512	4.7447	5.98525	5.9947	7.49343	1.94229	6.28861	6.23303
CCG029882.1	29.2448	34.3053	19.1519	14.1768	8.84717	12.5385	22.3382	20.0956	12.4212	3.18819	5.65117	3.55484	13.4787	10.4015	6.6298	5.81259	2.0781	5.38568	8.15098	3.81966	9.76396	5.64687	8.05425	7.71841
CCG030508.1	50.5087	44.7475	36.6721	49.4038	56.1824	40.2974	48.3839	50.5737	47.8914	20.348	36.2245	26.369	35.2952	28.087	17.3153	40.3624	26.0212	30.2858	29.7182	23.0457	29.807	24.1878	21.3628	20.2538
CCG028623.1	29.4813	20.1399	17.5382	73.2084	51.1983	10.5987	101.607	48.248	5.44641	1.87164	6.09272	1.05364	3.30516	2.57264	15.6041	1.38358	1.69546	7.39763	5.72377	3.42951	14.2248	0.383382	2.74689	1.7018
CCG059298.1	13.7989	8.57686	8.62084	2.37008	4.3381	3.24227	5.84836	10.3696	7.56147	1.65105	3.27491	1.10306	7.43653	1.79347	3.93998	0.755026	0	0	2.32744	2.20728	1.73572	3.09436	3.58531	3.5132
CCG049709.1	80.8894	57.6513	50.0571	359.946	147.938	60.7713	286.074	96.1818	36.4707	16.5056	35.8733	14.4731	14.028	25.7747	49.2171	11.8782	16.0183	56.4748	19.7413	14.6598	60.8262	8.70617	13.3797	21.3253
CCG001958.1	91.7045	78.0768	59.8571	31.7502	42.7187	26.6599	52.9084	31.9917	26.1037	9.28366	24.2102	12.3586	33.1135	23.964	9.46666	15.445	15.1915	10.6136	18.6054	21.7411	18.2407	13.1443	23.887	15.958
CCG010904.1	8.4612	6.66775	5.81998	6.56914	4.49137	5.38005	4.97116	7.33342	9.74978	7.60758	6.23691	12.8722	19.8915	12.085	10.5767	10.5669	12.4736	14.1757	18.3843	28.7548	17.2776	10.8401	10.7052	16.2729
CCG032172.1	0.805839	0	0.804104	0.552803	0	0.8308	0	0	0	1.51841	0.86895	1.04487	1.49462	7.84967	6.67964	2.0944	5.62079	9.67675	1.16462	2.01889	6.3327	2.05989	1.52694	3.88316
CCG061135.2	12.7341	9.21964	12.7526	3.44637	3.98615	9.08334	8.34232	3.69503	10.7216	24.0299	18.6218	22.5492	30.4329	33.2251	23.4602	17.3269	16.4103	27.1337	12.4116	17.2412	24.5462	24.2991	11.0517	20.2152
CCG029918.1	1699.46	1505.5	1108.48	926.412	1569.32	852.357	1106.85	1107.46	908.97	342.135	523.637	296.106	678.607	599.39	468.418	617.325	633.449	629.447	526.939	407.701	506.769	318.547	398.059	304.784
CCG039633.1	134.013	114.324	94.8761	125.758	98.3309	107.496	71.4368	87.8889	82.5205	48.6837	51.5116	43.1963	49.4896	48.4761	50.5095	56.1654	52.4949	59.9427	50.1849	38.2951	47.3517	57.1957	44.5661	45.5465
CCG051122.1	10.405	10.4519	10.2013	6.45999	5.21981	7.18805	11.2042	14.38	7.57338	3.04612	3.67537	4.03313	4.88553	4.08866	3.14287	3.39883	4.57015	3.16885	4.03144	4.19887	3.44002	3.23516	3.78603	6.69767
CCG067532.1	298.002	357.173	268.422	453.192	384.356	487.606	334.245	423.578	444.224	202.607	162.042	163.723	126.139	154.821	116.238	132.921	215.17	207.438	160.107	155.349	161.662	143.2	141.896	110.383
CCG049548.1	9.0007	12.8525	10.9515	6.93006	14.7168	7.25021	7.1328	6.06733	9.55931	4.8565	5.33824	4.97371	6.13333	3.29722	1.2528	5.27718	5.84023	4.25441	4.25112	3.00405	4.69094	3.51774	5.41048	2.38836
CCG018623.1	11.326	8.60386	9.11389	7.30899	1.10889	8.6622	6.22192	3.57027	4.04809	1.40484	0	0	0.925629	0.518964	1.69886	0	0	0	0	0	0	1.82482	0.976936	1.09602
CCG026602.1	82.4384	83.7402	80.7409	78.2719	91.5703	72.5068	93.8573	79.6898	73.012	82.4837	70.8349	68.8882	69.2278	40.8569	49.9629	44.0998	43.2205	51.7608	51.2785	43.0174	59.8942	57.0926	54.2498	52.913
CCG060116.1	18.1809	20.0525	18.7604	14.8486	25.0974	16.0233	27.1938	34.4184	17.1038	4.80682	12.539	6.01598	14.9717	8.80044	5.13044	9.24975	7.73719	3.68292	7.00489	4.01232	5.70533	5.30442	3.77566	3.77428
CCG037887.1	4.94311	4.09721	4.79526	3.96569	1.53677	4.81271	4.02793	6.36198	6.57267	5.92045	7.9585	5.59511	9.727	8.3233	7.99669	8.77663	9.78457	12.0728	12.105	8.07517	9.99127	7.82401	10.295	10.6703
CCG024954.1	9.71629	10.365	9.41327	13.9649	10.9295	8.43724	7.11422	5.74603	9.79774	7.16553	4.97088	4.16367	4.21275	4.1246	4.69386	6.10029	5.14905	6.19759	4.02699	3.09305	4.79795	5.87474	6.43788	6.53367
CCG043663.1	52.8156	62.5393	42.6334	38.5269	39.6619	33.8495	41.4816	44.4204	29.5071	12.0946	24.8969	13.107	40.651	17.0861	16.9715	27.7845	25.0583	27.1656	25.0349	16.6946	31.7363	21.3753	20.5788	18.1573
CCG054634.1	6.45603	5.81263	5.67576	3.22614	1.96463	3.18677	4.37193	3.95125	0.873512	0.446169	0.409054	0.24342	1.90603	1.27044	0	0.777417	0.433361	0	0	0	0	0.042992	0.315297	0.723773
CCG013979.1	18.5586	11.1214	27.3543	10.734	2.5318	13.192	24.122	18.8287	23.3398	22.6376	16.6485	28.601	62.5069	36.5727	22.7603	45.4658	35.772	31.469	48.2294	66.2189	40.5633	22.6293	36.6567	42.9006
CCG045805.1	6.55547	1.77114	4.12222	2.14748	0.467332	5.80345	3.84279	4.09267	2.90994	1.11056	0	2.39824	1.80043	0.319266	0	0.236736	1.08901	0	0.266798	1.47803	0.809115	0	0.110367	0.994401
CCG052261.1	68.2083	53.8968	60.4486	55.5882	71.1251	48.3411	35.4676	37.1269	28.6739	23.0311	24.0766	9.83563	24.4504	18.9597	20.8375	20.3802	22.0285	15.8136	21.3904	15.0262	17.3609	13.4301	19.8443	14.7537
CCG048582.1	10.3446	8.10868	8.01158	10.887	6.42676	17.5893	25.1011	26.8914	20.3274	5.97118	8.78254	9.1213	12.8382	16.7882	17.9324	5.48169	6.332	8.12592	9.19718	11.3597	12.027	9.65321	8.52571	14.3617
CCG046748.1	27.5233	13.4041	4.94627	36.9651	18.2797	75.9395	169.179	318.341	70.1719	13.0729	7.9917	7.86608	5.49112	6.09488	4.35853	75.6601	77.8247	111.735	33.7359	29.3022	13.3958	3.71242	12.6291	6.83162
CCG035925.1	13.9584	10.1742	5.30477	5.25387	4.32195	4.66616	4.8703	4.82696	3.22291	5.46403	5.61951	7.67227	16.0886	23.9773	11.2472	11.0352	8.54533	14.8999	7.49848	7.51755	14.002	6.45382	7.1657	12.6238
CCG028262.1	22.699	15.6813	20.2432	20.2944	11.1941	35.3695	27.1498	32.9817	32.6351	38.1985	31.5348	35.3568	32.0348	33.3514	30.815	55.2099	63.3829	59.4241	48.2683	47.2255	48.5354	49.6232	37.5308	34.7052
CCG049219.1	71.8383	59.2869	46.4184	31.4412	16.3106	16.5078	25.0296	21.9515	18.3011	4.62718	7.97764	2.78576	17.9269	10.1429	11.9017	6.16293	2.97239	5.84523	4.34891	5.49935	5.48302	3.85386	6.73367	3.51451
CCG047016.1	170.3	198.099	190.92	325.032	158.608	296.412	193.901	201.77	167.439	238.656	226.469	214.762	50.115	78.4954	143.25	151.454	140.42	200.498	94.1131	96.1975	118.635	193.08	139.528	221.717
CCG041482.1	706.653	698.605	535.307	530.688	471.25	468.633	471.739	419.369	477.344	181.871	202.058	169.758	232.918	248.958	173.493	107.3	132.2	131.846	338.105	214.872	260.204	265.819	239.763	247.842
CCG051758.1	5.8978	6.12332	6.15351	5.72167	5.09056	3.8727	10.9277	10.2915	8.70885	7.24949	12.3508	10.4517	11.9713	14.255	8.17932	17.0159	14.9568	14.7596	14.0692	20.0729	16.3988	7.73145	14.786	14.016
CCG063001.1	29.9977	12.839	31.0474	6.10537	4.15222	11.2014	16.4985	5.93886	5.11151	8.25807	13.9716	17.3543	3.12916	8.03956	6.03184	12.3556	21.1039	18.8742	21.0806	10.2373	28.6821	11.2174	19.5909	24.3594
CCG042622.3	39.5315	38.9694	23.1151	23.0663	11.3392	18.4707	28.6418	21.9454	13.8925	4.14787	7.66395	7.87751	7.6979	15.115	8.77941	5.29036	8.4067	5.64046	8.62364	8.76437	7.60789	3.82895	7.3492	8.32793
CCG010116.1	38.873	48.7844	35.4051	54.9522	49.3192	64.5847	66.5478	73.8382	53.6468	10.1751	15.0032	14.6053	17.4631	18.7262	14.6742	25.5251	19.5048	20.8962	12.9874	12.3414	11.9512	9.22281	9.38613	9.70369
CCG018814.1	17.0793	11.2782	9.68428	8.66839	5.19975	8.84027	10.6605	13.3789	12.2992	4.64308	8.53283	7.49271	8.16526	9.11974	6.23903	15.5459	12.4853	13.0771	9.1228	5.40783	8.63691	4.71953	6.68897	7.44467
CCG046352.1	9.84343	8.63044	6.40624	6.02052	8.98801	5.54756	7.86557	9.56099	6.29315	1.68499	3.08139	1.57516	5.40762	5.11891	3.11771	4.44131	2.06682	3.11998	3.49776	2.44549	3.69111	3.31035	4.59897	2.41794
CCG062502.1	9.85697	10.3162	16.0656	15.6273	16.9612	15.7033	22.6777	20.7481	18.6113	12.0811	19.1067	26.1175	61.2531	66.9837	37.7692	42.9164	23.168	32.0725	44.7386	64.0641	56.4422	28.3927	41.4325	29.8817
CCG034643.1	39.5056	35.2135	38.2615	32.6347	45.7601	28.1281	30.9567	29.7421	23.183	12.5317	16.7637	8.5511	16.569	12.2244	17.7187	16.5566	17.3182	15.077	17.2255	10.2066	17.6337	13.7285	12.4206	11.2984
CCG058124.1	16.5084	11.4916	11.4633	7.83666	4.45328	8.3624	11.3602	9.73835	10.69	2.07949	4.84935	3.09746	5.08371	5.60602	4.93081	3.19309	3.93642	4.74021	5.07437	5.51133	5.95409	4.16003	4.22197	6.58914
CCG004767.1	8.47086	4.45558	2.87598	5.35802	5.43238	3.89624	3.98167	1.91056	6.51064	0.720727	0.806148	2.51424	0	2.25907	0.896337	1.09657	1.93395	0.508394	0.258696	0.924726	0.910182	0.110362	2.19395	0.734351
CCG039041.1	20.7595	22.3027	17.4208	37.8617	38.8417	34.1307	30.4839	18.1943	25.2331	10.8489	7.14125	8.32783	11.4835	8.46306	11.4079	5.24378	6.09598	11.7021	7.43278	1.6978	9.639	6.52396	4.82863	9.47475
CCG004260.1	27.4061	27.9144	25.8493	22.8723	13.1124	29.6985	28.9118	28.9261	30.483	8.46181	20.8193	8.62373	12.975	14.9074	12.9276	15.3656	7.54477	12.0838	14.6564	9.95779	16.1214	10.1015	13.5504	12.5223
CCG030147.1	38.3088	30.9039	29.7342	16.9459	17.2932	21.6087	28.1597	25.3064	15.2601	4.24127	4.32535	9.21644	16.1169	11.3027	7.68226	10.8657	7.0781	7.73715	6.2972	9.64345	8.17818	6.75289	9.22101	9.6904
CCG034171.1	18.4159	19.5954	19.3866	12.843	6.64485	23.1708	26.8477	33.3106	27.2662	41.8104	38.8556	59.2346	31.7202	42.1828	29.6806	61.9312	41.9647	54.3237	50.0578	47.946	35.5457	59.3328	42.4507	63.5773
CCG042982.2	0	0	0	7.70083	0	0	1.40293	3.5776	0	2.91977	0	5.07628	5.88359	4.96582	6.28869	14.3969	14.3393	12.5694	2.43543	20.7537	6.83292	0	13.5284	9.92287
CCG023014.1	235.013	227.072	242.176	268.899	236.64	237.656	238.252	248.822	201.068	41.6054	69.1212	69.0195	86.9368	72.2838	79.5839	114.958	83.1523	89.5735	130.851	81.7279	89.4334	91.8215	73.7404	98.8201
CCG008738.1	9.35323	32.0713	37.0681	11.7409	46.0443	140.732	230.437	362.928	298.565	155.533	217.944	982.111	619.003	397.231	132.808	242.927	329.284	117.529	1277.67	916.753	531.914	599.753	707.582	388.775
CCG053352.1	62.3296	63.7385	43.7274	19.6508	11.2876	10.1997	34.6458	48.3468	29.0607	9.81047	14.2021	14.1757	11.2812	14.6834	12.4692	38.4035	33.6283	52.234	17.589	17.3532	20.7284	14.0076	19.3195	22.3351
CCG046628.1	211.89	140.47	181.128	194.064	116.309	169.933	199.244	196.389	174.109	386.031	351.95	336.221	383.491	326.046	388.497	376.533	384.652	457.667	454.545	351.277	494.486	404.685	360.762	508.78
CCG005507.1	27.021	24.721	17.4835	9.90744	33.5306	21.3014	16.6293	21.0628	15.0649	3.31652	5.72689	0	5.65408	5.1023	4.70198	0	2.17278	5.77564	0	0	3.33976	5.98549	4.78699	3.81949
CCG047478.1	13.1918	17.5563	0	17.4801	12.9091	9.47039	13.255	19.3297	15.6529	0	0	3.44509	0	0	0	0	0	3.3949	0	0	0	0	0	0
CCG062306.1	0.214011	0	0.269346	0	0	0.360529	0.367653	0.396829	0	0.560376	0.34471	1.25933	2.44891	2.51244	0.177713	2.11017	0.647897	1.01566	8.38746	2.93371	2.44148	0.74041	1.01947	3.55833
CCG055128.1	13.7835	8.89122	13.0515	17.1042	18.3208	7.8672	15.8948	14.9344	7.17426	3.01625	7.90958	3.61735	6.25686	3.38074	8.48476	2.30784	2.06225	6.1464	1.36969	0.78146	5.76809	4.25714	4.12239	5.4041
CCG012368.1	77.6884	73.0288	74.4037	56.7375	69.0897	49.7876	88.4982	104.279	67.4478	16.5796	31.9481	28.2787	33.4516	34.1588	22.6127	39.3794	37.077	41.3215	26.2088	24.7702	28.8367	13.5437	21.0896	23.6702
CCG025716.1	14.7425	13.8635	16.6005	8.02544	6.92733	12.0232	16.6458	14.1594	14.2164	3.20904	4.97511	5.83112	9.50997	8.64617	5.349	4.66149	6.04717	6.33188	7.11442	5.8769	7.95386	2.05931	4.01878	4.29805
CCG035444.1	128.464	89.052	96.3197	109.524	67.9234	88.292	88.8658	92.2644	86.115	34.8726	40.282	27.0568	35.9701	35.96	27.4418	28.8531	32.9673	30.9872	32.4773	29.687	29.2598	30.4137	31.69	30.6497
CCG044887.1	8.32847	6.63894	7.18813	12.2166	11.9638	7.33189	17.9923	24.0697	16.8343	4.63703	4.57121	3.38553	1.88283	2.1466	3.01891	3.8498	4.70315	2.42019	3.28304	2.88817	3.6597	2.04284	2.98503	1.82054
CCG010191.1	34.8704	31.4014	24.8779	16.5577	18.6673	20.3112	31.7107	32.8333	21.2284	52.7209	43.0713	39.0722	57.1189	46.7428	38.0334	49.3096	41.3034	50.9872	47.0576	54.979	55.9675	46.3684	54.6481	67.6549
CCG025431.1	8.2935	3.55986	5.58041	2.75757	3.46712	3.13202	6.06954	4.38727	6.65987	22.234	13.1772	7.45798	11.8176	17.8437	8.48592	13.063	17.8724	13.8648	9.77141	18.726	21.8472	10.7343	11.4241	9.44922
CCG040334.1	40.379	33.0907	20.0528	35.1215	38.8064	25.9657	30.6099	29.516	21.9167	14.8461	27.6075	10.6149	18.7258	17.0584	14.2562	13.9019	12.5187	18.8005	16.9888	6.50107	16.2807	15.6842	17.541	9.84095
CCG013713.1	11.6174	11.982	17.8334	12.3552	7.32529	18.7602	20.2755	16.4478	9.06542	4.70137	3.16615	5.18865	7.32358	5.19385	5.14065	6.46078	6.00709	3.99865	3.0462	4.45206	5.33364	4.06948	4.39514	5.31576
CCG039997.1	2.35261	2.63454	3.9122	0.700327	2.95819	1.15194	1.33832	1.48592	2.11357	2.67057	3.38384	1.04814	1.08449	0.251134	0.443255	6.22636	6.28948	9.42364	2.20645	5.56735	3.14216	1.92837	4.42497	5.3372
CCG062061.1	4.00473	5.99296	5.91212	8.37573	4.02606	11.3098	5.3528	3.59747	5.5196	7.04823	5.70206	3.12544	1.20144	0.616633	3.06077	2.57351	1.95171	3.04752	1.30294	1.3901	2.60407	6.07944	2.33017	3.11601
CCG039677.1	1.57228	0	0.885742	4.39778	7.32164	2.37258	12.149	12.4536	3.75499	2.80264	0	1.59866	2.77293	5.79129	3.8741	0	0	0	6.27856	2.24284	0	0	0.539388	2.03237
CCG027981.1	64.8669	69.7375	62.2484	49.2207	57.6714	66.1967	52.5691	52.3422	66.7647	21.2816	29.7366	25.307	24.7008	21.2063	34.502	41.5943	36.6386	40.6343	27.4172	17.7158	26.1014	25.2901	28.7227	24.5787
CCG011834.1	55.0455	38.593	35.6471	39.2514	27.0497	57.1772	57.1203	58.933	38.2161	21.5605	17.2947	22.8772	28.1614	22.0181	18.8214	27.3506	23.1998	29.9019	24.5569	21.0771	24.1907	15.3852	16.9251	28.3712
CCG055982.1	16.6835	13.938	10.4823	11.2987	8.68492	7.31992	8.91408	8.37762	4.84866	2.02116	3.21328	3.83409	7.22966	6.16782	4.41363	5.25398	3.50341	4.0059	1.59379	2.76342	3.0062	2.30184	3.12119	3.2537
CCG035903.1	12.6678	11.6513	10.3533	13.4722	12.1265	14.9115	15.5041	15.2557	22.3755	3.07212	3.91947	1.61233	8.15902	7.24707	4.20545	2.65601	2.00188	2.18042	2.67763	2.52549	3.87693	1.77768	3.29351	2.52848
CCG066165.1	4.74642	3.58674	5.6986	0.812067	0	2.22789	2.40825	1.98517	1.3017	3.40424	5.46594	6.72502	11.3949	16.574	6.50164	9.60702	8.15413	4.27144	9.31721	7.29237	6.4752	5.67532	9.94905	9.97809
CCG032973.1	34.203	34.5706	41.0776	59.5189	80.6302	75.8874	66.9764	74.7893	67.8318	16.2192	32.722	32.0585	25.3513	22.4755	21.3593	20.1384	21.2612	22.0317	33.5876	18.4623	23.2412	17.7122	19.3291	18.4356
CCG026032.1	0	2.35893	1.54137	0	0	0	1.82262	0	0	3.43618	1.3758	5.28142	9.60094	2.27182	6.22436	0	6.39169	5.25808	1.70098	5.79937	13.6437	5.24665	7.84628	9.19435
CCG011967.1	40.4833	44.3593	40.3025	31.6186	19.0019	31.3934	29.2484	32.8792	19.2307	16.7087	19.2183	15.2834	16.0579	14.9989	16.0354	15.4805	19.8819	13.2628	13.9291	15.1155	15.4777	18.9098	17.0834	13.8379
CCG046054.1	3.23172	2.17448	5.65997	1.47185	1.36647	1.75227	1.89782	3.8238	3.18587	8.08218	8.42651	11.939	14.075	19.2732	9.23562	7.05729	7.045	15.5494	2.98261	10.731	7.14121	4.9404	8.1233	12.7228
CCG037510.1	79.3928	67.2257	62.5499	52.2334	23.5195	49.9883	42.6003	36.4327	33.1951	6.53877	4.76237	7.7605	11.7123	7.11288	10.0539	14.4154	11.0581	11.5056	2.8916	5.63187	5.48772	4.2318	2.59496	6.92964
CCG066396.1	8.79942	9.9888	3.04129	1.98542	2.81605	3.0671	1.6341	0.642349	3.58218	1.55006	2.30069	2.24383	1.00034	3.61945	2.75764	3.37118	6.50722	10.3428	1.80692	5.08246	7.13396	1.25022	4.48139	7.46811
CCG055017.1	36.4805	26.1224	27.6863	18.8798	9.3754	24.237	30.4875	27.2512	22.5336	6.25543	7.62777	10.7992	10.7697	14.6165	5.95777	12.8966	12.9923	7.13714	6.26459	7.62504	6.79699	4.77094	7.32531	10.4294
CCG012400.1	84.2724	87.9939	99.4754	57.4688	62.7396	83.7424	74.9418	89.8471	97.7448	75.2276	93.4787	67.1155	140.315	138.854	140.116	155.575	150.142	157.056	129.183	105.62	172.191	108.239	107.127	116.035
CCG028649.1	14.0712	6.04747	14.3466	9.60756	7.08418	13.694	14.1311	19.8332	18.2343	7.41778	5.94053	6.20483	25.4352	16.4109	15.9819	7.69084	2.3562	2.12025	9.68684	8.16954	11.2087	9.47183	9.68957	14.5777
CCG039206.1	15.8876	31.5214	32.9989	18.8188	49.281	32.6177	21.4947	20.6591	32.1489	19.1659	33.7217	22.1551	12.9447	10.9968	13.329	18.9334	10.2107	10.8654	11.2661	12.4768	17.6869	19.798	17.8407	9.58224
CCG002457.1	16.6512	12.6594	11.0383	7.71841	10.1927	10.9458	17.7503	15.6394	10.5684	0.420874	0.697895	0.748911	3.69837	2.6805	2.41576	2.50756	1.0747	0.872261	1.08503	3.93088	1.77428	0	0.392599	1.13268
CCG020369.2	1.70287	1.44147	1.08561	3.63105	2.09949	5.72233	4.14594	5.83989	7.07928	1.72953	0.959415	2.29058	4.93371	5.45616	4.48766	1.31816	1.25193	1.45423	1.74121	3.39276	2.83125	0.983541	1.38347	1.99545
CCG031166.1	127.783	188.303	123.545	148.096	111.822	120.463	119.252	114.169	130.227	101.118	102.474	68.9128	64.2403	49.0695	77.5704	90.3752	78.3659	83.8547	74.8048	40.1763	72.1663	98.2166	66.5965	73.7614
CCG052840.1	23.4868	22.2249	21.1946	19.2948	7.80229	20.6968	23.1158	23.6043	23.7997	38.3086	47.1278	50.3601	39.7939	58.0486	42.4983	74.1261	71.2189	80.3896	71.1393	67.1133	76.1768	47.3427	65.869	61.2893
CCG059646.1	9.72276	9.11337	9.0418	2.0503	0	5.89961	7.14551	5.43322	4.38147	16.683	36.9264	28.2808	25.3537	34.588	42.4816	28.7402	25.6373	17.71	45.8764	21.816	72.3571	27.2711	40.0867	53.0858
CCG025662.1	867.606	1018.96	657.235	1101.82	1261.07	990.948	1195.08	1289.47	1270.9	307.448	455.944	314.24	434.373	542.523	358.353	156.918	199.303	287.976	523.086	442.275	568.727	309.797	383.906	346.418
CCG048399.1	23.024	20.0468	19.2148	22.4004	23.0918	21.4425	15.9973	13.701	18.5796	12.6708	15.2415	11.4503	8.12017	9.74705	14.9032	16.7111	10.9652	13.6137	11.6116	8.07814	10.9214	18.3871	13.921	13.7517
CCG053596.4	11.8356	10.5174	7.61753	9.13311	3.06946	2.19004	7.18584	7.93384	2.93673	2.00361	9.10839	8.55599	4.34739	7.61903	5.19449	20.304	17.229	19.174	10.5441	11.1994	8.91346	3.57874	7.02016	7.53702
CCG010049.1	358.223	295.686	496.679	281.543	324.504	452.097	401.67	394.926	352.931	783.549	553.042	683.172	975.389	804.368	703.065	1110.74	1266.25	860.944	1020.54	1046.58	943.836	775.997	824.52	777.99
CCG058573.3	35.5823	57.9406	15.82	36.3798	28.7252	21.5383	38.6459	36.0701	20.353	8.11393	15.5268	11.708	8.57937	6.72456	7.75415	9.38682	8.01526	9.67346	11.2362	13.3856	10.5347	9.6141	9.1626	5.76042
CCG011856.1	20.4199	9.11875	38.1933	124.445	72.0742	167.204	137.503	148.956	111.918	48.4941	33.9504	110.1	52.3217	106.289	83.6795	47.536	45.224	36.7417	44.3657	48.8971	43.1146	74.2701	74.1719	88.2851
CCG030410.1	4.21682	1.61898	6.43236	3.60392	5.93984	4.23523	6.46214	8.96153	4.13463	7.66154	13.9699	10.5237	13.5883	20.535	8.47219	19.6355	28.2766	23.0414	12.445	17.7167	15.2317	11.8138	13.1736	18.1871
CCG044767.1	2.5702	5.45405	2.89041	3.07665	3.05019	1.75302	6.75929	15.297	2.40087	1.2867	3.82289	1.54683	0.336686	0.493478	0.297966	3.26818	5.95333	26.7746	1.12868	2.25086	2.13092	1.26357	0.452172	0.868142
CCG027082.2	12.3959	12.7143	12.4131	5.72923	3.68673	4.1992	7.06542	5.60994	4.84658	13.3096	16.3252	10.5507	6.8758	6.83868	9.96901	10.4243	7.12097	8.93296	18.6702	14.4278	18.6315	16.1525	15.7609	16.7724
CCG031264.1	3.17384	1.94277	2.9562	1.30019	3.49869	2.67386	3.40623	3.12551	3.05964	0.947263	1.46766	1.03505	0.71305	1.56414	1.16659	1.02642	1.39171	0.531325	0.77776	1.4997	1.43265	0.82416	0.884048	1.53923
CCG035355.1	3.88585	1.99362	2.03482	3.74084	1.01784	2.06642	3.25508	4.8717	4.61224	0.793417	0.890845	1.00658	0.73795	1.59357	0	0.863815	0	0.912609	1.70174	1.74455	0.795238	0.23421	0.79363	0.451455
CCG021309.2	31.9806	33.2559	32.7451	20.1484	16.0748	10.5656	22.4178	15.671	11.9893	3.24409	6.36522	8.50856	6.65432	7.06538	4.83439	4.16809	4.60805	4.55976	5.53846	3.22429	7.25799	3.53431	2.83099	3.53464
CCG021407.1	7.69172	4.21828	7.1348	11.2068	6.69044	8.47427	9.98172	12.5329	11.8035	1.98088	3.14061	1.88496	3.56448	1.82696	1.87238	2.03948	3.12186	1.88592	2.03006	3.63755	3.30812	1.79948	1.12114	1.68446
CCG064077.1	15.1732	9.2538	9.3509	5.83789	11.4984	6.05975	9.71786	11.8146	10.7793	7.75462	15.8318	13.4129	22.7472	29.3998	11.1527	16.4573	20.9506	15.9012	19.2517	14.0126	16.8363	11.468	16.1303	12.3872
CCG053245.1	44.4386	50.9174	45.7958	107.758	47.8935	61.4891	60.7302	73.9428	48.274	29.9084	37.7573	26.7374	20.2012	17.3792	37.9022	30.5997	29.7081	30.9804	21.5311	14.5415	26.6414	31.8077	24.3831	31.3646
CCG046713.1	42.9575	53.756	32.9661	42.1977	32.9793	32.4403	59.5132	62.1008	34.671	10.0232	20.811	19.1171	23.496	23.2026	22.0725	17.9844	15.6913	15.9689	21.7021	11.327	19.0248	10.6363	12.4458	15.337
CCG051847.1	425.933	565.498	526.97	705.633	991.297	626.644	421.398	429.594	467.335	390.124	439.062	217.346	244.303	178.431	322.165	258.767	250.067	352.566	228.617	119.315	277.144	339.901	250.751	208.496
CCG003922.1	23.4326	29.5646	21.6135	74.2161	45.0311	65.4815	54.0007	63.3392	60.4742	6.00995	11.4352	10.1226	64.9042	71.4792	37.5271	2.29967	0.518974	4.19809	7.44435	12.3871	3.43913	12.2459	9.98425	9.53095
CCG032995.1	6.94159	5.75294	7.85007	4.17695	3.39098	5.68819	8.11792	7.68134	6.36077	1.48949	1.95264	1.00511	3.75827	2.38679	0.271546	2.89537	2.01317	1.49507	1.45545	1.47336	1.27303	1.19118	1.54404	1.06841
CCG048969.1	35.9429	34.2239	63.1675	33.8141	45.0624	63.421	63.4065	86.0911	110.017	125.946	108.237	240.23	216.22	282.694	95.4539	221.988	222.3	120.834	206.864	115.919	127.884	179.55	284.286	149.072
CCG037861.1	11.4768	5.55797	7.08516	3.71184	2.88082	4.44527	5.57187	6.95146	3.20902	1.16026	3.19479	2.00083	3.39781	3.67512	1.20886	2.11731	1.37715	0.61465	0.811908	3.21914	2.62188	0.781267	2.50948	2.44043
CCG064042.1	16.4479	12.2574	10.7247	9.85095	9.43101	10.5439	16.0292	14.1216	8.56172	4.53887	6.30859	3.90084	7.02323	5.13743	3.89587	6.48477	5.81763	5.95422	5.51452	4.4467	6.83183	5.11996	3.77101	5.39486
CCG020530.2	31.9148	26.5001	24.983	19.0618	25.9585	17.9495	32.1442	40.2437	23.1298	11.5166	17.1392	12.2802	14.9014	17.0245	17.9603	10.6082	11.3703	11.9831	11.1419	9.44393	15.4655	8.53385	9.1262	14.3921
CCG002479.1	28.7304	25.7308	14.5886	20.9065	23.4122	13.2445	20.5703	26.7914	21.4427	6.72412	9.77272	7.0402	14.4119	11.8918	5.84386	6.24481	9.57208	8.05987	10.4825	7.70744	9.15147	4.09124	8.21996	5.62341
CCG027554.1	4.43564	2.38019	4.48116	5.11552	3.18478	4.04752	6.73416	3.65054	4.66543	1.36249	1.18594	2.34981	0.747558	1.30329	1.69837	2.5892	1.4644	1.38262	1.5966	1.85609	1.34164	0.498963	1.60571	1.91352
CCG049304.1	604.604	407.26	483.63	23.6146	15.7114	128.494	2.96444	3.22912	87.1833	1336.31	1000.77	883.691	1019.76	961.894	1423.51	1373.94	1408.67	1017.73	684.788	673.694	701.73	1374.19	796.815	1436.04
CCG067314.1	0.282025	0.326616	0	0	0	0.253963	1.07237	0.748189	0.757441	0.927196	1.17192	1.43321	1.62642	0.740333	1.28905	0.918251	0.80997	1.61729	1.76572	1.71692	2.60162	0.695964	1.31623	2.29652
CCG043596.1	7.33199	2.07383	5.07392	24.4064	1.95944	19.8546	7.40015	5.95229	7.3751	0.619019	1.42763	0.78304	2.30522	2.0866	1.15467	3.11548	2.17497	2.65368	5.66429	0.880327	1.98419	1.85496	1.96701	1.0326
CCG039050.1	126.969	121.241	89.9115	91.9563	97.931	102.793	93.3175	90.1672	93.195	60.2786	61.555	56.1599	61.3879	44.19	48.0448	67.5721	68.6427	59.5271	49.9572	54.5807	53.9095	52.2434	54.5678	59.3198
CCG015880.1	114.266	87.8854	106.892	171.352	70.9507	182.692	184.885	197.375	143.196	229.367	181.639	186.96	308.238	335.642	297.101	256.355	270.875	274.899	270.346	272.137	301.686	237.544	232.461	286.5
CCG028244.1	5.00224	5.77502	9.06235	9.63437	2.29604	9.47917	5.90466	4.32036	11.19	42.2945	17.5032	9.04169	7.49984	10.8576	26.8171	51.8812	63.2616	70.4683	41.0039	28.0461	25.194	65.3436	28.0335	35.3371
CCG062146.1	119.78	101.11	98.5408	61.0437	64.074	53.2167	84.8654	89.5888	70.7089	23.4553	41.2197	28.5656	49.6046	46.4735	31.7016	40.8145	36.9365	43.4926	35.0112	28.3119	35.9063	15.8679	27.1853	22.1217
CCG063153.1	197.016	186.317	227.925	65.5594	50.4519	43.9168	39.9558	11.6037	31.9093	200.562	146.412	82.0485	19.27	39.6231	124.546	271.53	539.195	638.918	84.0851	84.9058	123.091	169.436	95.6758	129.425
CCG024136.1	30.9272	35.6665	22.9902	25.2619	29.0809	29.1818	25.2204	22.1488	26.3519	15.7853	15.9122	17.4387	13.9428	9.2013	20.2067	16.9908	11.2078	18.66	12.5203	12.7345	18.3057	18.5447	16.0072	13.6553
CCG045353.1	260.281	250.751	230.51	197.983	187.022	183.9	235.664	223.271	175.902	80.4089	92.3454	76.3849	110.332	104.535	111.374	67.3668	65.4377	82.6955	79.4974	76.7287	83.9311	109.351	111.892	140.459
CCG047510.1	21.0867	18.7095	13.5124	30.9488	15.9392	26.6051	18.5284	15.664	12.9085	12.155	11.1986	9.82235	12.3452	5.31116	12.0649	14.2668	10.3144	13.7604	9.0201	9.31566	9.68539	17.8734	10.4102	13.9893
CCG046601.1	2.11613	1.94536	0.994219	0.390322	0.495031	1.45625	1.85049	2.2691	1.29354	0.24834	0	0.122211	0	0.14795	0.423203	0.149035	0.117924	0.300572	0.615365	0.194052	0.930034	0	0.770554	0.557529
CCG018895.1	65.79	45.3679	33.2544	47.821	50.3624	38.6776	39.3352	35.9045	42.0941	23.8648	13.1873	24.2405	17.6972	19.3343	16.2026	21.4938	18.0998	24.6775	12.9983	12.6833	16.2936	14.7658	11.0626	12.3692
CCG006073.1	54.8929	50.3216	53.9378	65.16	25.9065	63.8264	56.3151	36.6407	38.9324	33.1862	29.6199	31.1912	17.912	18.1493	25.1868	31.5779	36.2395	32.4879	24.7961	18.5871	29.4574	31.457	21.2873	28.3039
CCG027335.1	0.78291	0	0.746978	0	0	0.325333	0.374701	0.832762	1.1524	0.628552	0.376427	2.35154	2.43963	4.44578	0.737302	1.52056	1.06644	1.09001	8.43167	5.91182	1.69463	0.687919	4.33448	1.9292
CCG003070.1	57.1056	57.2439	40.0721	54.7114	59.7528	47.676	55.0075	57.3713	39.0028	19.4129	33.1821	19.0853	22.3142	19.713	21.8872	26.889	25.7301	23.0559	18.021	15.5791	23.9604	20.457	16.5918	20.9144
CCG042648.1	11.4393	12.2362	9.1898	1.60209	2.08052	1.10973	3.13221	3.47566	0	3.46774	4.17152	4.06502	3.54202	8.26301	4.3373	5.91276	7.85726	17.122	8.40992	18.0623	7.62163	0.374006	4.0576	3.62399
CCG048201.1	321.924	216.215	284.822	210.557	184.232	278.853	246.783	246.439	150.655	92.3016	114.748	119.745	143.166	164.417	123.659	116.475	117.521	116.499	117.203	109.345	119.015	120.444	126.357	134.63
CCG035751.1	18.0164	18.8838	15.194	16.5733	14.2392	16.4249	19.7764	17.088	14.2072	35.4584	49.6972	37.103	37.422	27.7774	25.4392	48.5195	44.0807	48.0978	39.5503	32.7548	43.0459	47.292	47.971	35.3316
CCG049977.1	21.0573	12.9177	10.2319	0.964911	3.6591	5.60013	1.09092	3.56204	6.6298	55.5329	43.7071	39.2763	89.1156	128.212	74.1738	22.8223	43.5659	20.4886	19.9351	35.4507	20.641	34.4739	24.5831	46.7139
CCG060995.1	4.19952	0.797282	0	0	1.7082	2.80199	3.34493	2.33473	2.08715	5.1807	4.29975	7.55841	6.94875	6.99198	3.22991	5.1711	8.32324	10.6175	8.45436	12.7395	5.14208	8.27075	6.68128	12.187
CCG019729.1	39.9126	41.5237	54.9117	59.6938	31.0463	92.7963	24.2895	39.7619	47.1909	0.744879	8.06709	3.80226	10.9003	18.7691	24.5685	10.1998	3.31577	4.59883	2.48045	3.14721	5.34657	5.89285	4.87434	2.0771
CCG011651.1	61.314	19.5489	40.8081	21.1768	35.385	36.4302	41.7636	33.3234	27.5087	98.2738	58.8143	35.0367	57.576	67.3335	78.7047	51.2011	79.9259	59.5279	50.275	76.7447	103.171	37.5416	58.4528	57.8074
CCG013998.1	18.0346	19.768	32.2325	8.7344	26.155	13.981	13.0312	8.2725	15.2587	3.7089	3.16151	7.19822	4.9033	2.51873	6.81743	8.53956	7.24158	7.5471	2.0967	1.00302	3.6393	2.01971	3.8672	3.1293
CCG030832.1	58.2669	37.7741	56.8412	9.65774	29.4437	29.0345	47.3506	16.8307	23.8919	4.981	3.6555	2.29483	10.8375	8.24496	1.51034	7.09731	0	4.39785	4.10881	0	7.1105	1.56125	4.97183	0.938391
CCG000112.1	0	4.02642	0	0	0	0.894851	0	2.64297	0	10.2461	2.73592	2.45904	13.2028	12.5887	6.91082	5.04538	7.3369	11.0541	4.74463	15.4112	12.1367	7.6806	7.99722	4.57712
CCG037516.1	83.4978	65.4793	113.172	147.617	256.612	220.057	199.323	226.87	159.303	63.7992	77.1832	42.6736	46.9984	11.1257	10.6178	144.189	70.9768	67.7271	59.5943	29.9238	26.5036	73.4766	66.73	38.9612
CCG015696.1	18.8211	19.2033	14.6976	8.36513	9.46152	5.2986	9.689	8.98708	7.24584	0.97656	1.59017	0.289724	4.99712	2.79363	0.519478	2.89359	1.2408	0.56705	0.832284	1.78144	2.05335	1.06414	1.03483	0.729674
CCG019912.1	12.6352	6.61038	4.8934	3.6337	0	1.35034	4.88474	2.72208	2.33663	5.62374	6.78437	10.2456	14.5406	19.7828	13.3192	22.9516	17.1033	10.611	51.0122	12.3671	17.883	9.04631	16.293	16.2839
CCG019573.1	7.90768	6.64936	12.5705	13.8405	2.89315	15.6084	15.9047	9.224	28.2133	69.3927	50.7138	91.9262	55.2031	13.0934	76.101	86.4721	84.6757	96.259	78.6329	79.0124	54.4633	97.3931	52.5304	53.705
CCG009206.1	52.4014	51.1329	50.5048	43.5021	53.5587	54.2125	44.3343	51.261	37.9584	26.6487	22.2028	15.4041	28.5695	31.0158	27.301	21.4326	30.9543	38.2239	22.0668	20.9425	24.486	21.3856	21.0757	23.095
CCG045331.1	95.6568	78.2235	74.857	60.2923	68.4076	57.1567	62.4247	55.9761	63.3952	31.6282	37.9593	31.5901	50.7639	44.9272	30.8663	40.3203	37.5318	38.2763	31.2955	39.8078	44.7819	25.8664	32.1597	32.2922
CCG019880.1	43.6852	36.1891	31.3124	42.9654	27.8031	46.8282	64.8825	57.4364	40.9416	15.3455	15.6749	15.4545	14.6751	20.6987	25.8806	16.106	18.8984	30.3489	10.7901	11.6463	14.9673	10.4714	15.6693	19.2531
CCG024670.1	30.2561	36.4385	37.5632	39.7846	63.2342	48.0218	49.5134	47.5852	45.1276	16.9761	12.8987	14.9693	25.2564	17.0534	18.5231	18.7356	16.677	13.0126	12.9869	13.2288	15.5252	26.3144	13.9965	13.3146
CCG055382.1	0	0	0	0	0	0	1.71481	0	0	0	0	4.68228	0	6.93987	4.68132	6.21673	0	5.96556	5.96396	13.5898	0	4.85923	2.11358	11.7127
CCG005405.1	81.7532	78.8646	70.3954	50.3649	59.2579	41.8953	40.9303	29.9854	30.2516	9.01927	13.6056	7.84636	14.5646	16.5274	13.6178	12.8338	15.7769	10.3629	10.0326	5.86998	8.92703	6.18152	10.1249	6.39862
CCG006883.1	55.5868	47.3159	40.3801	46.9624	19.3887	44.4196	63.7528	56.2329	40.3579	14.2416	17.3971	13.648	33.7431	31.8654	22.4557	19.6408	17.1609	18.0333	18.4409	18.9314	16.5919	16.0346	18.505	22.0162
CCG025001.1	0	0	0	0	0	0	0	0	0	3.02192	1.72077	3.86013	10.7427	8.05443	9.40766	0	3.06669	1.2527	1.84771	3.67404	5.18786	3.55724	5.1859	4.75415
CCG037867.1	306.62	144.379	142.357	258.96	85.5434	653.775	452.611	607.61	414.884	477.943	623.493	771.946	1022.15	933.503	726.29	901.989	920.93	805.938	810.116	830.195	833.87	679.723	809.537	465.151
CCG055623.1	0	0	0	0	0	0	0	1.09261	0	2.52	0	0.548228	3.6723	6.9796	4.25373	3.4145	2.02013	1.24383	5.82777	4.00763	1.88789	1.31224	1.56394	3.33921
CCG040510.1	34.3849	21.8112	29.6937	14.8254	5.93593	13.1058	18.5672	19.1039	21.5833	47.1126	48.5231	47.2363	50.5931	54.5455	64.3641	50.4135	31.9738	43.8586	44.3785	33.7764	67.1121	78.223	57.3504	42.6015
CCG004910.1	13.2801	9.99248	13.2334	5.56681	5.61116	10.7366	11.1519	12.9797	13.3752	14.9373	13.6945	20.0502	27.588	33.2434	22.1924	20.0261	15.2678	18.7118	17.5567	21.703	16.7882	14.3912	13.8396	22.4756
CCG003671.1	649.309	628.701	490.87	419.405	621.328	379.974	293.058	284.374	319.605	164.423	183.957	102.937	157.239	101.077	126.083	126.622	144.254	185.644	139.268	107.842	166.798	128.657	117.108	87.511
CCG040870.1	62.8332	79.8415	42.0088	52.6282	57.6016	38.2337	42.5446	42.8691	37.1423	29.188	32.4135	18.8915	30.417	14.0053	11.7676	9.90451	15.6136	14.399	23.7849	25.3117	22.4706	17.3106	21.6534	10.4333
CCG010524.1	19.7103	14.8787	16.8676	30.6838	16.3441	30.1014	58.6869	80.4907	42.8876	10.6508	15.4	39.9663	38.0454	33.2248	14.8208	19.1871	15.7183	7.04115	53.6673	25.9515	16.6697	28.5545	32.7074	30.2572
CCG065269.1	23.2378	26.2117	21.4192	27.2597	20.2836	22.616	18.3383	19.8028	25.2604	12.7788	23.3268	10.1638	13.4823	8.88707	10.9793	14.3489	14.6527	12.6219	11.6058	7.61404	14.9344	15.2828	7.87148	11.275
CCG020695.1	8.074	6.42127	6.61264	16.8961	8.03578	23.5611	15.0749	18.7837	14.5129	4.61305	8.22958	11.7026	8.43347	17.7845	13.1859	8.08272	5.59106	4.02506	7.74353	6.11203	8.99895	6.81576	6.82278	6.27414
CCG031042.2	278.374	237.074	181.677	260.015	191.397	262.401	127.854	146.365	146.669	61.2519	41.7076	41.0788	106.104	127.447	192.687	92.1142	102.341	107.45	80.3669	58.3875	124.942	68.8097	81.9176	80.7126
CCG062934.1	18.937	19.701	12.5081	16.1284	3.38662	13.3057	10.152	11.026	10.608	1.49444	1.02346	1.18433	1.96791	1.87934	2.76195	2.36481	3.49502	1.62681	1.06689	2.93909	2.32783	2.79455	0.952526	3.03082
CCG019017.1	7.69207	8.54637	8.54325	7.3907	8.17474	8.95987	8.08757	7.59746	10.4131	11.0827	14.733	19.2851	12.8866	11.5414	16.705	29.7193	22.9518	16.25	23.6259	11.9265	19.4807	28.1625	21.1716	17.5065
CCG056661.1	1.82463	6.44619	10.1655	14.9594	2.17673	11.9606	23.554	13.2447	19.1983	0	0	1.13876	0	0	0	0.569708	3.44318	0.445167	0	0	1.56146	0	0	0
CCG040794.1	915.225	1052.69	1306.21	1150.09	1236.8	1099.04	426.622	355.578	630.157	680.562	628.892	499.284	347.486	283.199	506.066	448.023	421.573	452.33	272.633	165.727	321.354	581.482	353.092	352.317
CCG056959.1	2655.26	2571.03	3369.21	2238.71	2543.95	3396.06	2778.04	2388.41	2944.27	4304.29	2291.63	3289.54	6047.06	6747.73	4536.38	1571.81	1754.97	1216.66	1736.7	1771.32	1754.29	3353.52	3287.72	2801.55
CCG060755.1	36.447	36.5219	32.2402	44.9158	38.0313	39.0828	49.5948	54.9036	41.5377	52.8294	63.6994	41.6668	77.8614	72.599	63.971	67.5395	66.5622	84.4427	76.0643	68.0334	80.4022	69.7689	64.3159	83.3254
CCG030841.2	44.1872	58.168	42.9221	36.6321	53.5621	27.259	46.0987	51.328	42.5179	15.2252	20.0647	16.4492	35.9526	23.559	18.8936	17.292	13.6416	18.7106	21.3196	13.2648	20.2773	13.4945	16.5721	16.9447
CCG063407.1	24.0556	20.9451	24.0015	7.3009	10.148	10.4407	31.7296	44.2735	32.3002	7.01609	11.526	13.1027	11.8002	15.2878	7.26832	21.8958	22.0169	30.7679	21.3832	10.6406	15.0043	7.89698	10.9408	9.34095
CCG042537.1	68.8159	65.4143	61.3872	183.108	124.82	86.0445	117.953	87.8216	60.1209	64.2732	72.8919	49.75	27.9994	22.0763	37.0737	68.9629	65.6188	111.867	48.6494	33.5223	49.0668	67.593	45.7788	62.0887
CCG054812.1	82.4371	89.1606	58.9358	38.1508	39.4797	31.8447	61.9146	53.5985	64.0554	9.81693	13.0751	6.01638	29.3042	30.6053	21.4699	6.15183	11.3788	3.71855	7.61679	9.82771	13.3658	3.18568	10.0457	16.3712
CCG044239.1	7.48895	4.70734	7.41136	2.41525	3.53263	6.62454	8.49589	11.7938	6.61406	13.0627	6.9537	10.1138	19.4864	25.4479	12.2104	20.7719	10.9846	15.3404	22.2001	24.7497	13.6285	10.176	15.1083	18.9901
CCG016178.1	11.4415	10.9106	8.78224	7.16621	2.35917	5.63199	4.53998	5.64754	5.94989	1.83276	1.63115	0.978627	2.54554	1.86004	1.68987	2.39134	1.28586	3.25372	0.977488	0	1.12701	0.610952	0.730009	1.11792
CCG034753.1	8.63605	6.26123	4.28227	19.5431	36.2011	23.8561	46.4681	76.6969	42.811	124.741	163.959	187.939	45.3605	68.9834	73.684	90.0444	151.992	200.005	130.193	180.533	210.966	109.066	175.17	147.134
CCG001622.1	35.0651	30.0435	37.507	81.2387	31.4991	46.5085	36.326	37.9783	32.4954	34.787	26.1987	17.6179	15.1508	21.4531	24.8517	25.3735	25.0358	21.6878	22.1891	17.2355	24.5223	46.8961	22.891	35.2096
CCG032378.1	17.5724	18.2718	23.9466	39.817	28.7527	36.3349	32.202	20.2664	14.129	66.9509	65.6528	62.1012	62.4844	47.381	31.5544	100.125	70.9833	73.5258	39.7344	41.2274	93.236	56.2632	53.7517	75.3517
CCG013536.1	5.73395	5.8637	7.12921	2.17092	4.33891	3.71908	8.19919	10.4206	5.14727	3.41598	5.04141	2.64871	19.9501	15.3152	7.88004	0.582788	1.48777	1.45072	1.52204	2.4509	5.15821	3.5918	5.96776	6.19634
CCG051185.1	26.6376	24.3496	19.7707	22.9842	22.6803	17.7792	26.4538	17.3668	14.1637	8.76132	9.86381	9.33852	19.1407	13.3132	10.0999	13.986	16.2448	9.99044	7.26658	13.6278	10.762	8.66993	10.0334	12.1539
CCG017742.2	83.9126	57.9966	59.7894	37.4586	30.9328	37.6116	62.1524	77.224	53.7465	31.2188	34.5883	67.3161	21.8709	32.7846	38.1398	48.722	54.527	77.2348	37.7995	37.4719	46.9227	27.2818	34.8554	30.8035
CCG026688.1	3.27012	3.06471	3.06179	4.69761	2.04155	1.82538	2.80524	3.73461	4.04152	4.01211	7.75626	8.45427	6.19903	6.5573	10.2983	6.1264	9.20088	14.423	6.51726	4.01545	11.2998	2.90822	6.14942	8.15751
CCG019903.1	75.3468	123.64	73.8482	109.088	117.86	84.8489	102.193	104.714	86.8669	28.8681	43.7955	29.184	26.8652	31.0532	38.121	86.676	49.3298	83.2429	63.4923	23.9412	71.943	47.7606	62.2195	48.2415
CCG057717.2	2.09	3.94899	5.3115	1.35399	3.90793	7.86869	7.62776	11.4103	4.27858	3.88226	4.43153	11.4891	11.9502	23.9156	9.33013	24.1653	18.5224	18.9966	12.6242	17.0933	14.9438	9.21485	12.0321	12.9638
CCG037889.1	103.646	93.3165	92.9537	135.708	110.352	133.864	102.129	106.055	84.3052	69.9686	50.849	58.4642	56.4919	59.0096	65.1942	64.8889	59.7628	81.8941	62.7077	47.2721	73.9552	78.1973	61.0216	62.1845
CCG039774.1	62.0593	56.6609	59.603	39.6722	64.4034	40.5796	52.2566	62.7271	53.8063	23.4686	38.0546	24.5439	37.9511	36.8748	24.4592	36.3121	33.3975	28.1611	40.2843	22.2391	29.135	20.0392	21.3976	18.3454
CCG027183.1	83.7635	58.3404	70.1079	4.25331	0	8.65549	0.481199	0	14.2399	373.739	298.529	316.969	257.857	221.492	211.857	332.156	362.603	250.583	150.879	156.94	150.543	321.99	191.352	392.427
CCG043054.1	35.0068	43.2982	20.5076	43.2588	35.2918	35.0723	29.9333	30.6807	33.3313	25.8873	25.0524	15.5944	13.5305	15.3187	20.902	17.9234	25.2363	25.1924	15.9781	13.1144	19.0831	15.9526	17.2504	21.4093
CCG052433.1	9498.98	7879.2	5387.08	8380.38	7733.4	3946.47	3835.88	2919.11	1954.49	1807.58	1582.38	724.846	1520.1	906.098	1352.89	878.585	991.556	1077.4	1619.71	1257.91	1757.37	1754.8	1398.13	1896.96
CCG065519.1	17.5811	12.795	14.0149	12.1041	6.00821	9.74955	13.715	11.1998	8.45967	0.688089	3.37767	3.24079	5.37865	3.55986	1.41694	7.69097	5.31113	4.50934	1.9466	1.88899	2.63715	2.54821	1.87438	1.49529
CCG050820.1	8.64842	13.7697	12.3279	1.65706	1.39418	1.6062	4.01005	3.8345	2.45946	6.87958	6.40888	11.631	2.42972	4.39406	3.41996	14.7367	12.341	12.7432	8.28412	3.9381	7.9748	6.20589	7.58582	4.27165
CCG056794.1	0	0.864276	2.61669	2.06012	0	0	2.47548	2.46927	0	3.29022	5.53291	3.48103	3.54962	5.78693	8.12424	8.17765	5.19502	5.46883	7.98083	7.8477	7.9944	5.37131	5.11043	6.97368
CCG042306.1	1.72998	1.46934	1.84306	2.11272	3.50483	1.18888	3.9737	5.59908	4.69078	10.0771	9.82246	16.2399	12.8495	14.709	14.2381	20.2186	18.4912	17.0939	12.6973	14.9635	12.2696	14.6418	14.2586	18.5985
CCG037876.1	135.833	116.27	125.038	137.196	82.8733	110.485	79.1266	75.4974	75.3415	37.0891	40.814	42.3213	57.0979	64.0793	49.7413	65.1058	52.4326	45.3061	50.5402	42.6594	42.5393	50.9385	58.9798	55.7467
CCG046316.1	16.2028	12.0507	12.0746	8.7638	5.06768	5.47102	10.2379	12.1901	10.1848	2.96647	1.68121	2.49109	7.75563	2.57929	3.26357	3.0186	1.25511	1.17425	1.773	1.64104	2.34761	2.09057	0.762008	2.19198
CCG048432.1	2.6775	1.38987	2.06185	2.19606	2.23424	4.52132	11.9982	17.3937	6.08353	0	0	0.288833	0.850861	0.329889	0.380879	0.601683	0.3212	0.113854	0.562284	0	0.255325	0.093856	0.407228	0.110693
CCG036059.1	0.83709	2.63793	2.36747	0	0	0.47955	0	0.684585	0.955484	0.712333	1.24545	1.45873	7.80765	5.66309	2.76868	2.93119	1.76013	1.86343	12.5178	3.0679	1.05485	1.10374	2.07651	2.73693
CCG059290.1	121.397	136.407	87.1226	109.765	101.787	81.2364	122.564	162.988	87.6197	34.6038	39.2665	32.3189	61.072	52.4988	48.7659	66.6302	57.5252	62.399	59.7993	47.0772	56.8664	46.9945	46.1959	56.5026
CCG040425.1	19.6188	16.4759	14.6133	2.6591	1.52203	2.20971	6.95098	7.23307	7.09993	9.1493	7.33359	6.16033	8.86923	14.7632	7.77279	12.351	17.5217	14.1246	23.4865	17.1128	11.9209	7.66261	17.1461	13.9498
CCG045780.1	43.6764	34.8841	39.6027	32.9068	17.2121	38.2892	34.3568	24.158	25.942	12.0917	11.7122	8.57373	13.7624	15.7696	23.3753	17.0773	12.4965	9.48156	10.1726	5.89792	8.34682	11.9025	9.21196	14.7979
CCG061686.1	30.6696	26.5389	22.4673	25.8797	20.662	22.8483	35.2432	32.7913	26.2324	9.53015	16.0391	9.57596	14.1172	12.5958	8.1247	16.0702	14.8272	14.5284	14.3919	10.6179	15.8362	9.33688	10.6133	11.563
CCG063691.1	3.83577	4.61353	5.05579	2.3417	2.81753	5.24755	3.70352	4.82624	3.50516	1.13521	2.27897	2.14509	1.73292	1.07051	1.58717	0.853136	1.79648	1.1505	1.0489	0.633483	1.81519	1.03383	1.62	1.37081
CCG005044.1	1.41244	2.39208	1.72002	0	0	0.7799	0.835817	1.48528	2.90434	7.11292	6.83834	5.47044	4.87494	7.59129	3.62578	1.3405	2.67337	3.97337	3.61898	8.99991	10.3405	5.78653	7.16414	5.46164
CCG045473.1	19.6978	19.6059	18.8964	18.1353	23.3495	14.0176	18.3689	21.4045	15.4692	7.82592	11.6666	7.92657	10.5505	11.4774	7.9348	13.4995	13.3216	10.8163	8.81515	12.0672	13.3892	5.30128	8.27734	7.4157
CCG032223.1	7.59614	3.9826	0.826592	7.97141	5.73248	2.87681	9.13946	3.54379	1.01876	0	0	0	0	0.238606	0.471276	0	0.237076	0	0.146122	0.438489	0	0	0	0
CCG046743.1	44.6818	36.4451	25.1651	24.9254	23.2107	20.9168	36.1255	47.9759	33.6596	6.07762	10.4512	8.05167	10.9619	9.95971	5.60787	12.9043	9.10486	9.66759	12.8029	4.84678	13.8174	2.5071	5.02889	6.04682
CCG015532.1	28.5803	22.2905	22.1524	10.3288	10.0961	18.7039	21.6968	21.3202	23.0362	2.74101	3.28181	3.08153	7.56372	7.23207	10.2352	9.58137	8.19307	8.48123	4.17473	4.74032	4.80195	2.78735	2.91373	7.03458
CCG020825.1	4.54177	8.9208	4.91059	3.40467	6.72734	6.22239	21.2443	15.1202	4.35596	5.30817	0	0.701174	0.742899	3.86162	0.981341	3.73186	1.65702	1.0323	2.2646	2.25588	1.5001	0.35026	0.509598	1.63535
CCG003488.1	20.9214	17.7648	15.6406	7.04372	3.48828	5.29786	8.83487	8.47701	4.20623	0.924706	0.92628	2.10979	3.24124	4.722	4.19118	2.65825	1.47532	0.880614	1.61297	3.04509	1.64964	1.04014	2.16256	1.64476
CCG051306.1	60.9091	61.7338	39.1619	38.8812	51.844	38.8226	26.7307	29.0993	37.6537	20.3546	20.7852	14.5177	24.6225	22.2693	23.1319	17.5714	22.0041	22.4663	17.5046	14.9549	15.7246	20.0604	22.833	20.0068
CCG063397.1	4.81267	3.42172	2.65385	3.82305	3.95924	3.42241	4.64491	4.99863	3.9078	0.849185	1.09637	2.2655	1.2682	1.17042	0.99797	1.3692	1.02249	2.20686	1.80378	1.20889	1.27183	0.917173	0.786885	0.929593
CCG029175.1	56.4047	55.7802	87.3087	122.452	180.512	268.444	116.52	190.038	208.532	52.716	76.5457	109.288	138.444	153.311	136.449	79.3265	65.8241	46.5776	145.972	79.4948	56.393	112.721	124.205	83.5987
CCG054847.1	6.12695	17.8093	16.3115	15.4265	11.3158	23.8727	21.3187	22.8854	14.4381	11.269	10.6398	7.9975	2.25145	3.12426	3.59301	5.90301	6.20563	6.17604	0	1.5977	2.85239	3.15958	7.42119	5.8843
CCG055391.1	2.18906	1.13092	1.37581	1.65847	2.72951	2.93567	4.86166	7.29971	4.4286	9.61229	11.947	10.1687	17.9535	21.8122	10.9912	13.606	8.3962	9.96198	15.2986	13.7112	10.6657	8.21889	15.4951	17.0047
CCG061882.1	35.3867	39.5307	24.8865	22.0009	16.8893	15.4348	22.3693	21.5294	14.9545	7.93723	11.1437	8.63315	8.28175	11.2689	9.19506	14.2988	8.98986	12.6291	11.06	7.90144	9.93121	8.62457	8.57473	10.0418
CCG013099.1	17.5799	14.2655	14.9571	13.9371	9.99196	13.0909	19.0441	11.6369	14.0608	4.09246	6.3436	4.79597	4.79604	6.14516	5.79429	5.39218	4.62082	4.42023	4.7865	6.41268	3.66376	5.04474	2.76681	5.11545
CCG063033.1	4.58783	6.49861	7.92298	1.79244	0	3.1948	1.2579	0	0	6.17148	6.73291	6.07314	0.917575	2.52962	2.77302	7.96334	16.8733	10.4323	10.9989	8.95279	6.72958	8.95739	16.5394	5.03285
CCG064182.1	157.465	158.41	206.881	19.856	58.9976	41.9253	9.6761	16.9973	24.8769	85.7597	94.7446	54.3041	72.3188	43.9576	74.2549	170.834	178.835	205.152	127.423	81.4399	129.971	171.309	78.6684	78.6337
CCG023939.1	184.244	161.143	201.496	176.195	157.092	255.246	243.985	306.441	317.33	441.867	426.885	455.52	503.682	461.994	414.839	474.62	476.616	438.615	481.326	497.604	416.491	418.813	496.399	453.337
CCG025922.1	24.7225	26.5307	32.2175	10.5044	12.0777	8.22902	8.20888	9.0681	5.86129	28.3541	27.3038	17.2271	8.90519	15.4038	17.8255	39.6176	23.6309	41.2986	20.8476	14.9878	23.2278	23.6566	28.0257	26.5161
CCG001982.1	20.0666	11.9664	11.0458	5.84218	3.45097	3.88228	12.7631	12.5104	14.8724	4.25195	6.48811	7.23854	4.84566	5.303	2.76688	13.7147	8.16503	7.32272	8.00105	5.76786	4.79371	2.95778	3.83164	4.82954
CCG062609.1	74.5669	68.9296	45.8057	56.5399	38.1554	53.6925	102.207	95.7385	59.9911	27.3964	22.8141	20.1549	25.0064	14.6526	16.509	31.9789	24.716	29.1584	23.3427	37.8248	34.11	22.6774	32.7894	28.6515
CCG025490.1	96.9443	100.534	62.2886	87.106	62.8129	56.6185	79.059	76.6984	52.6745	27.5666	29.3257	15.0266	38.6347	41.703	25.783	43.1383	43.8762	40.8697	37.5678	26.0637	35.1654	28.3287	31.8127	30.1196
CCG064201.1	64.4243	58.1614	56.1199	34.2435	37.8336	53.4302	60.3155	58.5655	57.8635	97.3929	73.4959	102.539	147.803	156.303	117.213	110.078	100.105	86.4403	140.813	136.282	159.294	115.55	128.747	145.956
CCG010008.1	28.3814	30.1945	29.5209	46.258	48.3496	39.3717	31.018	32.0399	34.6054	23.548	24.9667	2.12934	22.6658	5.78312	3.17786	2.85495	15.7476	15.7184	3.74961	6.98792	19.8418	14.3143	3.93627	12.6036
CCG028805.1	27.1565	26.0758	20.9187	17.1304	16.8203	23.034	22.7321	11.1347	18.6015	7.77644	11.9631	9.42515	5.93537	9.4758	7.69065	15.4582	5.7222	10.38	9.98757	4.34549	10.8026	6.08849	9.81893	5.44517
CCG050913.1	2.88316	2.36548	2.76735	0.377264	0.494512	1.77799	1.82832	2.43074	1.93193	3.99419	3.06016	8.04512	6.42201	4.68513	6.88584	7.10021	3.5294	4.59912	5.30759	5.77455	5.10257	4.21912	3.00852	7.72386
CCG024528.3	5.42591	10.305	0	3.25078	0	4.10537	4.15225	2.23395	0	0	0	0	0	0	0	0	0	0	0	0	0	0	0	0
CCG031180.1	12.4782	4.66415	28.6633	4.35091	3.66108	8.75157	6.12844	2.97355	11.3741	22.3283	19.1902	25.4256	24.507	56.0149	57.0315	10.9829	14.1408	23.5053	20.9968	18.7517	34.1885	24.4861	36.6346	37.5621
CCG002744.1	5.52648	2.6074	3.02648	0.814233	0	2.32417	6.80389	6.035	3.2082	5.4708	6.19256	7.42095	41.7387	28.34	9.73257	9.63599	2.13947	4.00249	11.2971	10.2041	10.5268	6.2513	12.7167	10.2966
CCG040197.1	35.8774	27.9463	22.6337	38.3861	13.7934	27.6994	31.4302	29.1913	25.7613	28.413	41.3465	35.0176	36.0541	47.5683	44.2738	72.1446	73.055	63.7204	52.0491	45.2587	48.745	43.271	51.1517	69.1621
CCG026542.1	79.9273	137.4	39.6975	60.5368	35.6844	40.9205	46.9582	28.0767	40.4367	9.53916	7.50596	4.95065	19.9415	19.4995	20.0565	20.72	17.2948	18.5295	23.4849	13.6496	15.3738	8.79135	9.07571	12.3785
CCG030801.1	28.327	20.6477	23.8966	14.1591	16.8144	16.3122	26.5131	24.5844	14.5946	3.26871	2.67993	5.3326	6.88865	8.32079	2.99817	5.92723	6.71788	5.6465	3.71771	3.61908	2.84005	4.01276	4.48945	7.92351
CCG059816.1	25.335	26.5361	18.1406	51.746	32.7524	41.8758	46.65	55.2335	28.2413	13.5878	11.8272	9.17382	14.3968	10.6397	4.51514	26.3113	20.217	33.0898	39.5475	16.5449	10.679	20.1325	16.4463	18.4164
CCG036699.2	5.62526	6.54144	6.41378	23.2838	28.4861	29.2445	21.9685	33.018	29.0355	3.9694	2.80158	0	9.92438	11.9961	18.6336	5.35465	4.01926	10.7648	8.29081	7.9402	5.29883	5.76208	5.91746	1.37722
CCG009539.1	2.57076	4.29423	5.24637	1.09763	5.0392	2.06779	4.93683	3.92757	6.09741	3.8978	10.0552	6.93675	21.8775	13.7204	8.93434	13.8233	13.6467	10.4542	12.3048	7.1514	13.1943	10.1283	12.9937	6.03095
CCG058960.2	15.6506	12.531	12.5707	13.2399	11.4089	14.584	23.8877	25.2652	20.4766	2.61414	4.71126	3.00492	8.56838	7.11686	8.17226	10.4756	6.67606	6.61773	6.30032	2.81198	8.21715	3.38269	3.63072	4.08818
CCG052597.1	1.15823	8.64095	2.90073	1.4738	4.46276	11.6013	21.2202	20.5918	32.6054	23.008	38.9754	116.28	83.566	107.443	21.8721	18.0394	22.752	13.0265	191.056	164.385	70.2066	71.0883	92.5584	49.0648
CCG024581.1	9.87989	6.24735	3.40994	2.41112	2.20133	2.05161	4.58254	5.548	3.44555	7.04682	11.6624	6.10041	11.8286	14.7622	9.8517	13.9554	14.1753	12.7382	7.98727	10.0312	18.131	3.7213	5.28503	7.25021
CCG030040.1	344.887	228.127	222.138	299.251	97.0567	355.263	245.944	238.668	170.069	93.4291	63.1209	108.705	92.6479	138.166	123.661	125.916	56.0316	86.7241	75.0007	57.3246	91.1305	92.8035	99.5796	103.186
CCG005062.1	16.3493	17.4602	8.75853	5.20929	4.35567	3.37802	8.55188	4.94159	4.7168	0	0.713109	0.416455	1.40411	1.14942	0.498655	1.72978	1.19058	0.443902	0	0	0.643844	0.098357	0.594324	0.136718
CCG036566.1	23.9757	16.6542	12.4875	20.8835	13.6951	14.5801	27.0016	30.466	14.4674	8.92226	10.8865	12.3085	12.955	11.8747	4.16688	10.3179	8.12482	11.3678	10.224	7.67918	11.6576	5.0311	8.72683	9.34168
CCG046436.1	284.767	361.707	248.981	149.048	126.353	143.145	84.1124	77.9883	98.4275	33.5632	70.7351	40.2731	64.0988	59.6586	76.6121	59.9369	95.736	124.155	48.1402	34.5051	73.1528	29.8296	39.1163	37.9169
CCG055930.1	14.9191	10.7407	9.41984	14.5989	11.1684	15.8119	18.6011	18.5258	21.1154	5.54614	6.95894	9.69188	8.97981	6.59836	4.20395	7.43468	8.16846	7.12097	7.61317	11.1134	7.66566	4.99014	7.74509	9.35065
CCG021586.1	54.2278	71.6835	51.9126	65.0736	56.4544	66.9816	43.5043	32.9341	39.5878	33.8136	32.9912	30.1118	32.2576	25.3938	32.222	30.0164	26.8941	32.4376	23.2557	19.9963	29.4199	40.6751	30.0196	30.6238
CCG005205.1	37.5979	35.8963	26.5769	17.9374	19.906	21.1548	56.1563	62.2259	57.4015	25.2464	41.0136	87.8329	88.4059	80.3046	27.011	55.8365	54.6696	37.4972	148.153	98.8291	73.0734	55.4492	80.3029	51.3808
CCG048062.1	145.686	129.378	215.704	97.1601	128.092	148.956	98.7223	102.602	150.325	122.106	141.485	127.843	240.819	267.244	240.013	318.022	246.105	296.781	215.725	148.376	231.698	182.828	238.068	189.476
CCG028564.1	14.028	11.8198	9.33328	48.0086	2.27819	41.8533	68.4034	32.7946	40.7804	16.7164	11.072	8.55094	30.6427	23.1391	17.375	16.6867	5.97416	11.9278	23.5255	10.1297	12.6194	12.2448	12.8012	9.66067
CCG062079.1	24.3565	36.4255	18.0283	23.8626	13.1668	39.5969	32.6603	50.8601	33.945	65.6646	79.0431	63.8666	116.847	147.36	177.891	93.6588	144.324	123.562	44.8828	127.671	91.2587	29.1214	63.3104	110.862
CCG002010.1	183.595	156.82	156.346	82.0115	45.4631	141.053	167.741	175.014	171.33	177.516	213.911	215.264	306.089	352.509	212.025	296.242	336.032	288.918	337.599	346.367	357.561	224.561	297.89	300.544
CCG031060.1	1334.04	1110.2	1032.42	954.099	735.427	1021.81	1048.63	974.51	986.395	354.628	435.918	405.229	470.147	513.302	440.824	451.92	434.747	443.534	475.659	413.822	543.416	538.69	533.848	565.731
CCG028662.1	17.4605	33.9109	24.9011	28.7261	15.5892	33.0585	40.0955	45.9259	40.6569	97.2113	89.8601	128.512	52.5322	49.6349	74.1411	59.1845	66.5381	56.8671	156.732	122.113	88.9843	155.537	114.789	133.913
CCG046303.1	8.33379	3.09894	2.83319	4.94332	3.51092	5.19799	5.55364	3.76321	2.99555	1.42222	1.2151	1.23717	2.79815	2.49864	1.66222	3.13117	1.57053	2.58733	1.90803	1.99036	1.92961	1.62949	2.46778	1.88048
CCG062599.1	48.2816	42.0798	67.6624	35.2139	34.8565	56.8047	52.2004	60.6146	50.7084	146.913	144.693	119.251	178.37	151.437	115.561	121.803	150.082	111.145	149.538	140.066	128.523	144.604	133.824	155.207
CCG040207.1	23.7651	22.5325	12.6286	11.6562	6.44715	7.74232	8.71951	9.80587	7.14179	2.78428	4.32445	2.54602	4.05542	2.84225	3.05046	3.1921	2.53714	2.73905	4.08507	1.46312	2.51543	1.02461	2.47265	2.50718
CCG061490.1	81.15	48.287	47.0024	52.9335	44.3293	50.0585	50.7988	42.5062	50.3233	16.9261	22.1703	19.4099	35.4985	16.3369	13.1795	21.6354	13.2007	22.9146	18.191	13.958	14.9158	15.7212	12.5367	13.2591
CCG038883.1	210.708	294.528	248.786	1520.26	471.158	1612.21	1219	1316.04	1118.77	707.911	544.393	613.633	521.253	914.645	2313.36	816.19	608.597	680.159	323.427	526.227	426.635	726.844	693.063	1750.71
CCG031772.1	37.7146	23.4587	28.9818	32.0498	22.8756	26.5134	47.0119	44.3841	39.0941	37.3138	45.3293	29.7708	113.661	70.7981	30.4032	116.666	86.499	59.4194	102.751	52.6107	66.0873	39.6429	51.5629	41.5605
CCG051422.1	8.66331	7.74471	5.15235	6.94338	8.0706	4.73935	5.54843	6.29542	6.34136	4.77885	4.77503	2.5855	3.47142	4.85937	2.89879	3.43742	2.50312	2.57741	4.15761	2.75579	4.38809	2.87268	3.90045	2.94643
CCG040371.1	203.074	159.419	166.734	152.873	111.12	201.741	208.428	221.909	183.719	264.043	189.958	263.687	288.039	335.947	237.206	283.775	313.246	282.72	365.21	360.16	348.659	292.608	317.404	341.546
CCG046124.1	8.6204	7.76235	7.31442	3.39418	3.67067	3.29819	7.67324	6.82561	4.36413	2.06401	2.81007	1.4267	2.89192	6.08724	4.68164	1.92551	1.55654	2.0412	2.93516	1.99315	3.8141	1.74213	4.14633	3.67825
CCG021564.1	0	0	0	0	0	0	0	0	0	0.843849	0	1.18132	0	1.0044	3.1495	3.63673	3.79488	6.07594	1.80177	6.94302	1.75034	1.08933	0	0
CCG063118.1	4.12857	3.2539	3.59486	2.88144	2.23539	3.82942	6.12911	4.27686	5.19756	8.23339	4.57579	7.80429	4.35382	9.45181	7.90265	9.79788	10.3256	11.4234	14.373	7.79213	9.2635	9.9715	7.32544	11.1501
CCG062488.1	41.6278	50.2964	47.4007	35.8304	37.805	33.4036	40.7335	41.9349	34.4209	9.65147	11.8524	11.147	13.0972	10.1839	8.24878	24.624	21.9223	13.9798	19.4037	14.3511	15.1472	10.1966	12.5462	9.16885
CCG015874.3	4.06307	2.34157	3.30197	2.47373	0.804549	2.75929	4.89206	3.61602	2.02655	6.91273	8.83759	7.49694	27.1045	15.6379	8.73588	12.7268	7.97665	8.04658	12.9198	12.4659	15.029	6.41817	15.9051	12.897
CCG054584.1	14.0747	20.6374	18.4338	23.4612	19.9027	13.9185	13.1475	9.98576	16.916	13.9586	10.7951	10.5025	2.75052	3.93873	9.91065	2.75113	8.7728	8.88663	5.01769	3.52812	7.84462	8.56728	6.40453	10.7155
CCG038456.1	10.8064	11.969	11.5962	51.8892	22.3121	40.0929	39.6242	39.4392	34.0217	14.9873	9.86645	11.5573	13.7797	20.0271	26.4936	9.10725	11.9657	12.219	18.7284	16.2357	16.7509	12.2986	11.5185	19.2972
CCG061339.1	41.4054	36.7508	55.774	18.5212	26.9614	27.0684	35.5555	42.4704	48.0271	55.7254	57.7328	46.7021	89.6544	96.9824	36.4933	64.974	68.7644	47.6275	82.7072	77.988	79.0784	42.3342	76.845	53.3835
CCG030627.1	5.79433	21.8959	9.65144	1.04827	0.679425	3.09532	5.57044	5.50945	8.36462	4.99735	2.40652	2.94651	4.71526	5.91979	0.784979	3.05878	8.30998	7.98709	3.23946	4.12907	0.976755	3.38543	4.49551	4.91513
CCG048173.1	30.8691	24.8667	35.1909	27.5429	25.8173	43.668	41.919	55.8784	54.7675	48.6136	41.3242	56.7312	57.2966	70.6458	56.2158	89.6653	84.3021	83.7534	88.4603	96.2702	70.1324	77.8192	70.0997	81.3649
CCG055582.1	33.1053	36.7673	28.2139	27.7806	18.7073	42.8149	48.4684	56.3999	40.8869	15.7567	8.96541	13.7881	16.1704	22.4759	14.5533	19.1581	12.1705	17.4761	13.8335	11.3224	16.73	8.04673	16.5032	31.8534
CCG038051.1	7.30531	5.00392	4.95792	3.00618	1.8284	4.67307	8.90671	7.36752	5.12875	6.62458	5.78815	9.44254	12.8339	14.616	10.3911	9.73218	6.16515	8.83918	9.80261	12.9333	11.7131	7.67155	8.11454	11.0645
CCG007570.1	26.7717	26.5471	22.1296	35.8917	31.5838	39.0463	0	0	0	15.0121	15.8783	10.4527	7.15013	10.9838	16.8446	6.58554	12.0245	15.1879	11.668	8.66145	6.55923	10.4426	8.79608	6.43889
CCG048316.1	74.2275	68.5283	75.697	77.3689	47.9124	83.4909	72.8014	53.8138	58.1462	41.508	38.7833	45.1302	39.7572	33.0957	26.0274	49.5763	45.2989	45.5591	44.8978	33.3276	35.0652	34.288	26.5868	32.5718
CCG022429.1	5.52142	5.6525	1.51138	4.93642	3.37228	5.00763	1.6339	9.0666	5.07999	8.57085	5.14965	11.6221	12.3351	10.3537	7.32817	13.1166	12.4603	6.3895	11.454	10.0679	12.3229	9.50542	5.81266	12.8818
CCG064948.1	6.94416	4.39842	5.53115	2.90048	2.70575	3.81687	8.78964	8.52421	6.71907	12.1749	12.6634	19.5943	18.0031	13.8172	15.3074	16.4563	10.0184	18.0253	9.58458	15.5536	13.2387	9.23463	8.11045	20.8119
CCG031443.1	207.529	157.438	122.479	157.959	120.137	125.913	181.867	174.352	114.484	23.059	25.9359	21.5934	35.1755	35.1577	26.4043	43.6171	35.9107	40.7073	27.1	20.744	29.1807	22.3426	24.6665	24.12
CCG054388.1	19.436	29.4322	21.51	25.5064	14.341	22.9396	24.3131	15.6351	15.3904	8.1584	9.37104	14.9294	11.5664	6.96765	9.69573	13.7898	12.0724	12.3434	8.31428	10.0023	11.4814	10.6198	9.38407	10.3208
CCG019418.1	34.2731	38.7846	28.2141	61.2442	26.2382	30.7923	21.0467	19.916	35.3269	14.618	4.86056	9.73541	3.17998	0.989552	4.89676	10.9342	13.9798	6.87682	2.75487	4.05541	1.70887	2.9149	3.18622	7.23215
CCG066201.1	17.5919	19.0852	14.787	11.0468	19.9959	13.0479	9.52849	13.9308	15.5164	7.32834	10.1366	3.06124	8.2629	4.51774	4.08828	5.0452	2.1053	3.35335	4.02472	3.85442	3.96354	5.25267	3.32491	3.37332
CCG044168.1	0	0	0.794865	2.88769	1.59997	0.937207	1.8104	2.59128	0	0	1.24168	0	0	2.81188	6.20747	0	0	0	0	0	0	0	0	0
CCG041093.1	120.747	135.781	132.561	111.506	127.408	203.249	123.869	139.299	208.516	74.4542	56.3378	70.844	94.0511	75.8226	60.1536	89.589	67.7754	55.9591	66.4164	90.6906	69.0829	70.6481	67.6742	69.4659
CCG020625.1	25.763	32.6053	24.5453	32.0576	16.9591	31.4577	40.566	40.7281	29.7321	112.211	120.025	135.518	50.5576	57.878	64.8927	67.309	66.8034	58.3275	159.722	113.51	87.0529	158.738	112.561	111.731
CCG032900.1	45.3663	37.7196	29.7844	27.2453	20.0222	35.2924	43.2425	46.9829	37.9476	11.6966	17.3477	13.4497	19.004	23.2533	11.5422	17.9611	10.6162	12.7116	18.9658	19.0186	18.4399	10.8644	18.3495	18.3182
CCG004629.1	40.3305	35.6997	32.4091	27.76	17.91	31.2485	37.702	41.0091	38.2338	9.74126	12.5247	16.7272	13.6393	12.1721	12.7702	20.4043	19.7847	13.2871	16.536	13.0817	11.3884	11.9992	16.2973	15.6409
CCG062257.1	18.624	12.2481	20.7317	6.21538	10.9335	19.6728	19.3459	31.8787	41.7293	18.0545	21.6662	45.061	49.3543	83.0412	27.8916	39.3318	32.9629	29.3433	46.7189	57.0272	57.3597	30.7624	48.817	30.8441
CCG008029.1	563.8	710.285	667.633	837.281	567.353	795.728	297.424	234.215	318.21	379.748	229.33	300.625	120.296	110.016	284.286	215.708	232.184	190.861	117.066	106.971	192.958	288.946	156.146	187.112
CCG058559.1	296.297	415.37	411.6	375.854	322.485	377.828	200.051	160.366	234.645	142.588	147.055	106.765	123.459	90.4891	159.832	146.863	125.591	133.933	105.174	81.3974	125.397	114.485	116.119	110.014
CCG014035.1	0.273243	0	0.808598	1.12148	0	0.524477	0.327532	0	0	0.94808	2.46276	2.26029	4.26886	3.43405	2.52683	2.31905	2.40344	2.95384	3.19447	4.05062	3.51155	3.22158	1.13099	3.47739
CCG050241.1	7.93443	5.87374	5.35616	12.5458	7.26369	7.55624	9.15603	6.97623	5.63954	1.45121	1.52268	0.643569	1.52899	2.34205	3.42759	1.0089	3.05685	1.90181	1.41742	1.30343	1.40824	0.891999	0.852689	0.478187
CCG018851.2	3.25597	3.707	2.99369	3.05168	3.57168	3.28893	4.01178	2.0333	2.88855	1.46568	2.83056	1.3069	1.26087	1.16913	1.3494	1.2773	1.19843	1.80633	1.36736	0.790826	1.92445	1.07746	1.2392	1.53472
CCG032276.1	5.33769	6.33906	6.38189	1.95543	2.23321	2.34123	6.57188	7.98594	3.87195	1.69252	2.41735	0.167392	3.91008	3.64796	0.35534	0.277754	0.59471	0.474166	2.41185	0.305042	2.55487	1.2662	0.222579	2.01556
CCG046904.1	15.9591	13.7671	12.34	9.42004	10.39	8.63765	12.6849	11.4818	12.4237	4.57103	6.10374	4.64618	8.23342	5.31608	4.41288	5.61069	6.15642	4.43823	6.23034	4.28472	8.78114	4.15823	4.60813	5.75387
CCG058106.1	54.5393	57.7752	34.4759	26.6783	36.275	43.8555	30.5942	34.4119	27.6908	16.4099	20.7902	22.3348	21.5341	13.8879	23.6859	17.7543	10.4904	24.4665	20.2591	12.2487	22.086	21.8914	18.1911	20.3495
CCG035185.1	0	0	0	0	0	0.22839	0	0	0	1.03821	3.24246	2.10002	4.02814	1.49084	2.1284	1.71711	3.1145	2.18308	3.60323	2.24218	3.18189	3.59585	1.83816	6.01082
CCG028520.1	18.0036	30.8571	21.3364	23.3765	36.0784	23.3762	22.5096	21.5921	29.2634	13.5923	8.71972	15.5891	12.0152	11.1999	5.30018	11.2714	8.3447	16.8011	4.44204	3.64452	14.3211	10.0538	6.3251	6.14084
CCG034739.1	381.763	249.021	376.161	508.816	541.216	254.736	848.975	856.12	317.16	335.547	568.584	203.709	218.161	233.468	167.776	275.349	241.368	266.928	306.804	268.756	363.005	189.947	252.498	314.35
CCG034596.1	11.9558	13.6937	12.9682	7.08594	6.22035	9.9975	13.538	11.432	10.7375	18.4778	23.4265	24.9035	54.5395	53.7303	42.0225	27.4615	13.9403	22.252	31.2599	35.3046	37.7116	24.2324	38.0926	30.984
CCG016378.1	793.993	869.4	575.042	942.719	565.157	855.045	915.805	954.635	863.086	165.664	280.418	228.943	332.721	328.218	369.429	478.666	276.117	379.208	299.317	216.731	307.2	369.522	313.72	339.084
CCG050637.1	77.0302	83.0657	68.2747	58.5749	58.0818	54.284	55.525	65.4211	52.5416	31.914	35.0099	24.9469	27.7821	33.1746	17.5667	22.7875	29.8996	31.5183	30.237	26.9785	33.047	24.8001	26.2138	24.1419
CCG046137.1	88.1539	69.3162	91.1811	48.4182	34.8239	62.4984	106.773	101.187	103.991	56.6262	71.8878	86.1759	136.856	144.645	110.216	109.666	113.043	107.826	46.0712	42.9659	71.8214	36.9611	71.4869	75.7169
CCG065515.1	26.4411	28.175	18.7405	18.498	19.5204	13.3455	20.629	24.6598	17.4084	6.81517	18.2101	8.58488	17.6623	13.8125	10.7447	10.5779	11.2388	12.8322	11.7938	9.04448	15.3688	7.5841	8.52412	8.36369
CCG059540.1	31.1951	46.4636	62.1635	21.2503	18.2585	20.8769	20.4527	23.4731	25.2731	13.5372	8.30866	9.57952	10.9002	5.09574	7.50049	7.10753	8.91992	12.5586	3.13045	2.7763	9.03022	6.54572	7.65629	4.02845
CCG034169.1	14.1922	13.9895	8.38375	16.0518	11.239	28.4025	10.9066	17.2194	10.36	6.41974	5.85887	2.89249	5.89084	5.38184	4.75336	5.73292	2.81609	6.83838	7.00707	5.67286	6.74836	6.50888	5.26758	5.67696
CCG017977.1	42.0333	34.8397	41.7404	30.8369	34.2499	32.9529	34.7711	32.9118	34.4538	24.0945	28.2787	17.8362	27.432	22.8368	16.4947	19.3476	19.3141	21.7696	20.4502	17.0981	23.2928	19.1041	19.7794	16.0119
CCG041116.1	29.1548	32.128	41.4487	10.2969	15.1094	16.0909	12.5262	12.203	17.1581	3.22151	3.51213	6.97435	11.1393	10.203	10.7224	6.79584	6.39558	3.22684	6.30658	5.55898	4.93379	9.13773	6.83959	7.33613
CCG062377.2	44.0551	33.8692	28.9959	34.518	25.4659	24.6421	41.1294	49.0222	41.0059	8.82132	10.5868	15.4586	18.6869	12.9061	17.8159	22.9007	14.0966	14.0913	27.382	9.6732	12.4262	13.736	14.5753	21.2211
CCG026609.1	94.9727	101.158	101.628	165.226	91.8341	150.899	116.614	105.782	98.2512	102.017	112.161	118.343	34.4494	41.5785	87.9271	78.9013	85.8363	105.761	60.2757	54.9653	78.9423	102.986	73.1903	133.454
CCG065021.1	33.9901	21.7103	23.1312	13.5879	14.8311	9.32616	17.3038	12.3257	13.6115	3.12957	5.28149	2.17092	8.73473	9.31373	4.93152	5.35906	3.49046	2.5267	3.49461	2.70574	5.21091	1.65167	5.53344	4.66984
CCG011709.1	30.2847	24.0417	16.5526	17.6248	19.4715	17.7695	16.0647	23.4093	17.1878	26.6632	24.9005	24.9929	8.9543	11.3552	9.65115	77.033	78.5419	83.2141	28.6666	33.7022	29.3172	19.461	20.0487	17.8478
CCG016926.1	47.7798	25.0392	41.5366	56.7403	37.0842	30.5875	96.528	73.1164	21.9901	131.514	113.444	105.241	85.015	98.1848	112.517	202.776	209.662	245.359	127.988	106.455	152.197	64.5462	105.875	94.9358
CCG053185.1	46.7504	43.5598	29.4989	47.7429	19.9596	36.4325	29.9913	28.2043	35.3555	9.27792	12.0779	7.81082	15.1699	10.2068	21.0047	19.5947	13.8265	11.8495	10.6143	8.2414	12.1473	13.901	9.22622	11.93
CCG017822.1	81.5053	69.6267	67.8944	44.1645	51.1403	71.674	77.1863	67.9601	94.3887	78.6263	130.247	143.446	268.99	245.141	188.239	151.608	165.723	134.781	256.726	156.825	220.019	176.91	202.807	131.42
CCG019000.1	166.854	148.721	189.329	200.326	187.747	169.245	142.577	153.974	103.821	82.1267	87.569	58.9637	83.0889	71.2212	89.7548	67.3384	95.8429	86.0988	69.1328	65.144	82.309	65.9925	61.8699	65.4391
CCG030516.1	35.8304	33.5854	31.7125	23.4987	29.057	21.7472	21.6795	17.0553	21.4897	6.7421	6.89235	6.61079	11.3463	6.66777	6.54757	9.90682	12.3175	14.5992	8.90735	5.1421	9.61895	5.07155	7.96766	8.39865
CCG063634.1	25.5855	25.7315	23.0927	21.8969	27.8257	15.0185	30.7399	29.5378	19.1721	10.6983	14.6691	6.04711	18.601	17.7209	11.2243	14.2443	16.6121	11.5442	10.8151	10.1492	12.5198	8.78012	13.3533	7.0299
CCG027603.1	45.3086	49.9841	79.2818	32.4894	21.5545	37.9192	21.3655	16.4271	34.0923	109.235	110.258	94.5045	85.5703	113.667	152.212	91.3162	144.158	129.218	119.388	135.541	143.019	187.213	160.272	137.873
CCG008520.1	58.1348	73.6789	82.0696	35.0853	42.9658	41.296	71.7626	66.4547	58.0351	138.61	97.2582	100.046	206.944	211.116	153.876	152.954	193.842	214.178	212.777	170.64	188.168	165.606	179.428	148.113
CCG034717.3	166.84	146.2	197.309	92.3513	121.4	149.582	215.443	230.102	247.278	413.916	452.468	463.661	623.481	697.135	455.308	321.004	382.144	409.392	455.519	579.823	528.089	342.483	527.391	498.803
CCG047835.4	50.4971	40.7911	36.9234	28.594	24.9742	35.5325	38.1084	40.865	33.4834	10.4853	21.5522	12.1215	19.6854	18.1147	17.4653	24.2419	16.9945	21.5511	21.8535	12.6001	20.847	14.6444	15.1759	18.6561
CCG023534.1	14.546	24.2574	21.2287	8.75466	3.62606	10.6745	13.5229	12.4396	8.98755	35.3418	25.1424	22.9697	30.641	35.7873	30.006	39.9881	43.1213	58.7364	32.7806	44.2149	74.1664	17.895	38.5502	51.4195
CCG034619.1	110.158	132.731	120.325	108.467	88.9402	127.084	93.4726	79.2962	74.7011	66.2171	65.8188	60.0967	51.7365	39.6273	52.9925	65.5064	79.0978	65.5864	55.3368	38.8969	58.1547	85.3844	65.476	77.2229
CCG044026.1	446.759	394.584	252.184	341.223	394.251	341.09	285.002	295.39	269.626	148.315	154.983	81.2466	237.598	151.78	152.486	106.398	97.7901	106.862	142.647	139.726	146.984	113.796	122.249	92.1864
CCG038412.2	18.6014	14.2308	12.3593	12.6364	11.6929	30.9901	62.2298	79.7365	88.8102	39.2364	64.3065	142.937	194.662	132.93	64.5477	99.7442	83.5194	37.7955	255.107	239.474	119.634	152.349	175.686	81.7734
CCG025272.1	0.453883	0.758713	0.953236	0	0	2.61	1.59558	2.14469	0.898896	2.14022	2.84463	4.32219	2.58705	2.966	2.22238	5.91337	5.79175	3.03343	7.82973	2.97177	3.85533	3.64248	1.95693	3.87795
CCG067398.1	48.1847	38.6019	26.452	22.4369	18.3398	26.2787	30.2459	31.0726	27.0728	8.10231	11.6289	9.66023	16.7707	16.2447	7.46905	16.3122	14.694	11.2221	11.3918	15.7666	12.9926	5.6776	11.1196	7.96324
CCG056358.1	22.0154	22.53	11.254	8.76738	5.45202	8.98497	10.7421	13.6591	8.28912	4.73264	4.94241	3.91497	6.15337	9.02862	4.24925	5.2714	3.55788	4.58962	6.6131	4.04564	5.87042	3.24483	4.56476	6.41809
CCG048084.1	47.1354	37.1086	38.9431	33.0503	37.5018	49.8141	41.5586	25.8363	29.8744	11.3522	13.408	15.7327	18.4233	17.0381	12.8203	13.207	25.5214	17.5223	13.1023	12.4123	22.0614	13.4869	12.7086	14.0254
CCG030943.1	2.86616	3.97293	6.62349	10.0708	6.47771	15.3551	9.27627	18.5009	24.6965	25.8527	44.1603	23.7279	18.3481	9.12068	27.5204	22.4611	42.4508	33.9803	24.2293	46.4141	26.5398	23.3482	15.1208	31.6946
CCG064027.1	3.91417	7.90562	2.78841	2.29591	1.63645	3.99318	4.95463	4.70916	3.42747	0.444809	0.455984	2.21151	0.630363	1.50957	0.38234	0.38911	0.8344	0.713029	1.95264	1.71185	0.302915	0.411643	0.436612	0.830498
CCG034126.1	26.1381	50.3774	20.737	52.3508	17.5345	74.1013	163.705	233.7	135.165	64.175	59.8619	337.847	128.558	103.17	35.7628	122.489	103.179	84.9145	775.351	341.518	94.0309	145.66	215.014	135.178
CCG015274.1	75.6113	56.9636	72.6572	71.003	61.706	77.3426	128.736	192.818	96.5068	31.9429	38.3584	23.0732	24.3657	29.6813	26.1015	46.9044	35.2866	34.1923	24.062	16.2036	31.2397	21.8195	31.767	27.5546
CCG031790.1	16.5252	11.8546	10.0616	4.75189	3.6786	2.33232	5.60188	3.98641	4.58443	0.803573	0.521681	0.801221	1.54937	3.09419	2.42851	0.845374	1.77073	1.1526	0.361003	1.4467	1.17145	0	0.561011	0.915659
CCG058323.1	22.4807	21.6159	19.7438	10.5857	8.53772	11.9675	14.5531	12.3009	13.3715	4.38689	5.65096	3.27866	12.1156	5.84976	6.24331	6.25991	3.50996	4.64379	4.0343	7.10358	4.73328	5.83	4.13592	6.46369
CCG033435.2	6.49884	7.51502	5.64346	4.16589	3.05586	5.63014	6.73995	7.69444	5.26752	2.12849	1.23948	2.4578	3.14078	2.51467	2.28347	1.47311	1.81901	1.49627	2.98027	1.20971	2.63999	3.79545	1.62345	3.30527
CCG022114.1	8.78961	7.94405	5.94745	2.70746	0	2.03095	9.71589	9.33536	4.0595	1.45478	2.8983	3.09023	4.87647	4.19258	4.09081	4.18025	3.64341	6.81123	4.72327	4.65667	3.89766	2.08809	1.69543	4.29231
CCG022367.1	0	2.96326	3.71128	2.69005	6.30345	4.21139	4.50237	4.86648	3.79695	3.24787	2.05514	3.50625	8.21193	11.1533	2.29063	11.0255	9.91719	10.2005	12.9203	11.0016	5.14638	5.05552	10.6202	2.79942
CCG043584.1	5.52699	4.44812	1.72483	3.37587	1.36291	4.15971	2.40765	2.03082	2.28315	0.133982	0	0.270407	0.589386	0.542063	1.79019	1.19053	0.634079	0.255261	0.585291	0	0.510968	0.453884	0.447205	0
CCG041535.1	11.6206	12.8528	13.1684	12.563	7.03686	15.4785	9.96649	12.8966	13.3323	16.8883	13.4467	20.5485	40.6605	30.986	31.2143	36.2447	24.9546	35.3317	33.883	28.777	35.6123	24.3889	22.7007	16.5124
CCG045380.1	3.87806	6.92312	8.93987	23.6995	13.7987	27.1926	54.5829	32.5777	17.5419	0	0	0	0	0	0	1.09736	3.18016	3.33015	0	0	0	0	0	0
CCG008128.1	79.0947	67.2476	52.1221	53.896	41.8588	44.2596	73.4925	82.2496	71.6829	29.3144	25.1382	23.6171	36.1986	38.4913	21.9714	30.519	34.4011	35.4849	31.7846	31.2951	30.9307	23.4676	34.8877	32.5679
CCG001248.1	19.9196	17.3606	18.9052	10.4726	23.724	12.2061	15.8428	16.9961	5.18512	4.92293	0	6.18975	13.3244	4.66168	6.85318	6.4258	5.64894	5.426	0.56764	3.46245	7.77095	3.37862	3.03667	4.83974
CCG054686.1	1303.5	1165	1052.25	619.443	702.778	808.766	800.787	811.003	778.877	510.957	604.762	477.318	847.929	833.637	590.19	506.409	540.337	432.262	448.72	365.276	483.878	482.201	533.94	567.194
CCG056397.3	6.3648	7.17295	4.8689	5.13759	5.33657	4.68475	7.55777	8.73859	5.39143	0.911175	1.3536	0.992762	2.05259	1.94358	1.60898	1.10038	0.925267	0.828477	1.66323	1.16675	1.14176	0.76178	1.59437	1.26608
CCG061820.1	20.6424	25.7656	19.2249	17.1864	15.1216	25.6418	23.286	33.1263	35.2591	39.3054	42.0035	30.2435	39.6764	41.8163	36.7792	29.5549	34.1456	36.4864	53.2729	47.29	55.0115	41.695	36.6272	40.5364
CCG062534.1	10.7158	12.968	25.0019	20.8388	19.9473	33.1391	15.5316	19.99	28.7587	63.7137	71.0775	91.5318	49.9598	51.241	82.8712	48.951	50.7163	45.3668	56.5138	53.6362	50.0559	115	70.7608	73.3364
CCG022946.1	112.634	121.127	137.141	87.1051	72.95	119.95	55.6223	46.489	84.7222	68.637	57.022	63.2687	25.6348	40.0988	97.6643	46.1214	62.7178	71.1286	36.3026	27.6861	44.3561	70.5117	43.3895	55.6902
CCG050446.1	86.4807	161.71	191.73	139.237	161.245	565.591	629.891	801.669	819.188	923.862	1063.63	2928.55	633.036	681.706	667.187	730.891	745.3	475.857	2395.04	1206.17	762.649	3043.83	2033.33	1299.81
CCG042291.2	105.878	124.458	94.4736	152.759	140.851	108.453	74.7883	81.3096	72.4307	55.6716	51.3769	40.9542	56.4162	42.936	43.0412	61.1849	70.4275	58.8414	50.5191	37.1353	54.9909	46.5718	39.7819	27.1838
CCG054085.1	0	0	0	1.23117	0	0	0.706217	0.727614	0	1.6832	1.7961	1.911	0.539111	1.28975	0.428704	4.20273	4.24503	6.51352	36.9	0.905869	1.66894	1.91013	0.637641	0.684531
CCG040711.1	0	0	0	0	0	0	0	0	0	3.49978	4.75219	0	13.0431	0.982756	2.57777	0	3.07896	11.8025	4.96471	0.60884	15.4156	0	0	2.55138
CCG037337.1	95.8037	89.7738	73.749	55.5563	47.4017	59.3324	65.5979	67.6832	45.0213	24.2716	33.1978	45.2696	49.1624	38.841	28.2764	36.9281	38.1957	33.9842	39.2189	34.9244	38.1529	35.7413	36.7522	34.1705
CCG041054.1	114.81	64.3967	117.861	70.3759	62.9214	100.683	82.1889	87.4262	53.2637	96.4364	59.2752	94.8869	173.694	208.895	123.068	183.98	155.863	197.496	169.546	212.849	169.276	87.3511	137.447	159.679
CCG052869.1	50.1787	47.5569	51.4855	20.6837	11.4757	20.8519	36.4441	33.4051	29.126	19.2719	19.957	14.942	28.2721	26.0017	23.1106	44.8795	44.0892	30.2822	17.9061	17.949	24.3062	13.1927	16.9862	19.7057
CCG010947.1	17.5397	17.5659	13.4987	17.1173	8.95304	19.5545	14.5279	11.4977	11.7973	7.71605	5.36836	6.81764	4.57148	3.42534	7.76325	8.16087	9.38308	9.85061	3.16128	5.10035	3.12648	7.78132	6.13153	4.9061
CCG036972.1	1072.58	1167.32	2036.02	810.879	1704.09	1470.66	1041.4	1174.27	1766.14	3154.27	2258.38	2687.26	3207.66	3223.87	2310.48	2396.98	2692.43	2310.06	2126.73	2230.88	1968.52	2566.34	2490.4	1684.33
CCG045558.1	91.5464	97.7889	54.1409	36.9003	44.7424	32.6882	55.5227	53.6501	36.5926	12.1431	14.6843	11.5812	28.5586	44.4066	11.5963	26.4908	21.1805	15.3311	30.2511	15.1699	20.6177	12.592	21.8178	18.6756
CCG032177.1	39.9484	31.2854	39.505	34.6375	29.5548	43.3488	44.911	40.5273	40.7049	91.4767	94.7977	87.1088	76.5592	85.332	98.8858	67.1844	78.6203	81.1407	68.6516	77.1654	94.8493	105.231	96.6031	106.411
CCG066829.1	5.23578	5.09109	5.81314	0	1.8783	2.24375	6.02362	3.4215	2.34605	11.4568	15.2148	13.326	36.6164	33.5851	14.7989	16.6941	14.0646	12.946	19.3975	13.0099	17.8938	14.9634	12.9442	9.9893
CCG024502.1	20.7449	18.3168	25.5462	16.2097	28.7797	11.5666	15.7449	17.6104	17.528	8.52789	13.1605	5.19396	11.2793	6.96095	6.70851	9.05796	12.571	11.3272	5.07186	4.57993	9.88703	7.42584	7.98459	2.08919
CCG055824.1	648.428	654.843	437.923	374.952	447.728	365.459	377.968	320.613	304.629	162.623	195.396	164.58	337.286	297.53	163.804	194.738	185.467	146.769	209.632	190.676	227.696	117.843	174.639	123.921
CCG066084.1	8.2063	7.06149	1.85028	8.49382	9.47701	3.59364	32.8362	31.4549	11.6236	33.8073	44.7299	20.7703	17.0348	30.8156	48.6647	23.413	14.0703	117.457	32.1501	36.7604	58.488	36.5513	38.3828	61.9287
CCG020188.1	0.564868	0.773438	0.101165	0.324337	0.278759	0.766583	0.981294	0.921831	0.25416	0.926758	0.403541	1.41034	1.18871	0.933936	1.78389	1.46895	1.27738	1.64808	1.91478	1.83604	1.83714	1.57202	0.624447	2.49365
CCG030586.1	7.96032	7.54572	7.33733	10.1727	10.851	17.2576	15.2081	18.7725	7.23093	19.4602	17.7497	19.2623	25.8636	28.1856	19.558	34.7656	30.2519	33.1599	28.088	35.6049	33.9169	27.3335	28.03	24.928
CCG055147.1	18.624	17.4675	19.4504	10.5192	6.27745	12.4927	16.6285	16.098	18.5677	12.4014	17.4002	11.7902	10.7939	9.37003	12.4211	17.6911	16.4333	17.4749	9.93279	8.98545	14.1312	12.4695	10.7772	11.086
CCG039253.1	71.8559	95.5464	87.5368	43.0466	73.7986	51.8545	29.2376	35.7809	28.1576	24.4199	30.2217	15.8751	18.7364	15.5885	14.8106	20.1216	19.8402	26.3636	15.2029	9.92984	15.2626	18.2313	17.3142	13.3298
CCG060039.1	69.1443	58.2711	64.5676	61.1807	46.8855	60.1566	49.3635	47.7817	39.2804	16.0558	23.718	20.0716	49.7336	32.5927	21.3455	29.1683	25.2161	30.2643	25.253	28.2807	31.5305	17.2815	31.4715	18.0441
CCG042029.1	7.28386	3.91197	4.71735	2.47907	2.40271	2.93441	5.36275	4.45466	2.93369	0.446613	0.458594	0.938745	2.91727	2.54014	1.15093	1.56987	0.606184	0.599338	0.606794	1.30198	0.866358	0.684265	1.03667	1.45162
CCG065099.1	38.2255	48.2602	33.8647	51.7628	26.3216	42.8611	29.0134	39.478	35.7091	12.4766	21.8071	15.1045	22.1296	16.1867	24.3246	28.8165	20.741	22.5943	24.6766	16.4332	25.3883	19.0256	22.2627	21.0267
CCG059125.1	15.1617	9.43483	8.65804	6.58417	12.981	8.79464	13.2338	5.67635	14.3791	1.03527	0.85345	0	5.13081	3.64129	3.70799	0.439188	0.495684	1.13583	0.289306	0	1.428	0	1.31924	0.192149
CCG057864.1	142.283	203.984	249.671	179.687	248.01	197.321	127.435	81.8877	112.852	104.749	118.551	120.507	55.7596	64.1535	82.5264	91.5759	78.2669	107.817	65.9872	48.0949	88.3828	120.421	72.0307	69.8493
CCG025107.1	36.2388	39.9006	49.3504	46.6259	39.601	123.76	50.9381	54.2171	80.6106	225.466	122.73	158.531	131.947	161.433	172.314	130.084	195.025	118.167	99.8437	132.218	92.1292	229.574	110.323	143.209
CCG009103.1	91.594	85.2777	82.1297	59.7271	63.5582	38.8675	58.9062	54.5888	35.5637	23.2327	41.0319	14.6491	50.3087	36.7139	35.7487	7.40598	5.215	9.07743	15.2599	14.0004	23.7217	23.6096	29.9399	32.0917
CCG043571.1	0.747055	1.34001	0.614404	0	0	1.35089	0.549826	0.217833	0.393077	1.14466	1.64574	2.00779	1.90758	4.12748	1.93985	5.67183	5.93567	6.0526	6.40489	4.96493	3.42131	1.83815	3.56812	3.70305
CCG000402.1	284.436	238.024	278.693	204.394	258.076	101.65	319.43	355.304	234.165	71.3325	157.049	70.9737	255.912	146.099	67.1382	81.4753	65.1031	70.4702	100.536	129.731	144.428	36.5493	122.296	100.926
CCG045086.1	42.0587	65.2658	57.1431	60.0471	29.0209	57.0935	43.0526	32.4501	53.8158	70.4589	87.9795	44.7767	92.1653	85.679	88.9259	114.99	121.42	112.431	112.964	57.938	112.437	114.974	108.155	71.6419
CCG011450.1	2.56977	3.06199	6.0903	1.69715	2.28764	1.91681	6.89204	4.64339	7.00519	6.46967	6.16861	9.17641	16.8801	22.8091	7.45842	11.7335	6.58667	6.61814	14.3606	18.5116	12.674	8.53082	10.0547	14.3104
CCG065109.1	16.3379	11.9592	12.6239	13.5325	8.71165	13.1506	15.1932	14.2397	8.87421	1.88027	2.52482	4.24475	4.95235	2.7787	2.28158	8.16545	6.97127	7.75347	5.7416	2.67934	4.50779	5.11803	2.55187	3.90188
CCG041842.1	0.754417	1.72681	1.4256	1.58538	1.5498	2.8431	3.11722	3.14284	0	0	1.22218	0	0	0	0	0	0	0	0	0	0	0.225311	0	0
CCG028261.1	5.60548	5.07471	7.22187	4.907	1.19155	2.83917	3.36004	3.39202	4.41923	0.288192	0.918696	1.04017	0.658413	0.990835	2.01056	1.13395	1.48384	1.26467	0	0.213969	0.760759	0.125267	0.26219	0.259405
CCG035154.1	3.18122	1.31377	2.41917	2.41453	0	4.13063	5.99067	7.72386	8.83972	1.80345	7.24265	21.1975	17.4717	23.3615	6.00655	5.32036	11.3508	6.54733	57.2766	27.1541	12.4974	8.99897	16.7869	9.65357
CCG037315.1	16.7714	14.5781	15.407	11.9306	15.3999	12.4005	19.1767	16.504	14.6749	4.99127	6.11638	4.63228	7.53419	9.10246	4.63775	10.2325	6.62942	8.49582	8.01969	4.98611	7.80799	7.27466	7.01031	8.71795
CCG065207.2	309.442	282.082	328.692	454.631	480.37	713.464	529.972	559.239	642.146	245.726	417.743	333.172	810.555	557.238	654.389	104.338	81.3767	116.955	215.279	277.721	404.013	309.781	373.702	383.061
CCG021546.1	16.2253	14.4128	13.7787	10.7929	9.57244	9.22581	18.7718	16.0886	10.2757	17.8357	24.2226	9.88047	21.4387	26.0821	23.9219	23.7535	22.3375	22.1659	23.3396	23.7691	31.5096	15.2841	25.0213	37.5794
CCG060551.1	849.93	722.669	564.909	476.612	475.687	480.718	481.068	495.822	409.884	143.196	145.826	172.066	261.534	249.029	128.122	324.557	399.71	297.967	210.734	160.099	226.259	135.929	204.965	131.207
CCG003053.1	79.7352	55.6502	48.8083	127.705	111.264	164.029	99.3518	126.617	156.596	46.7052	42.4986	38.4172	108.673	114.034	70.0421	19.4349	20.0767	44.7851	40.42	53.73	38.3008	53.7686	50.3496	35.2262
CCG022937.1	19.8736	21.9202	21.6725	14.6896	19.651	14.4375	21.7664	17.7389	15.5613	5.8891	7.26149	7.49839	7.20665	6.83035	9.12524	10.08	5.88354	9.48183	5.87536	8.72346	7.43798	4.21149	6.31335	5.84262
CCG033938.1	41.4002	38.9499	30.6525	12.6862	15.1319	16.4387	25.1397	21.946	17.6119	5.24308	4.99701	4.87354	21.672	17.296	13.9489	4.61027	3.80596	4.47905	4.675	3.53956	5.64336	7.19738	6.48661	7.85588
CCG047562.1	2166.84	2643.17	2490.08	2682.39	3026.85	2039.77	1773.95	1688.15	1123	1177.69	1286.19	1013.25	1317.85	1150.54	1920.3	610.074	525.932	721.756	902.988	617.102	1220.15	1582.57	1533.51	1586.33
CCG054557.1	7.41774	5.2303	8.07676	7.20275	4.76973	4.75615	3.77617	3.88276	3.08201	1.41378	1.17934	1.11294	0.737991	1.11788	2.61438	1.6843	1.31022	0.762673	1.18003	1.22606	0.44802	1.96125	0.676307	2.42279
CCG038892.1	57.2586	69.0637	67.9385	93.5724	67.6977	66.6299	52.7162	59.6612	60.5704	51.2421	49.1886	38.6665	27.3003	38.0374	44.9654	36.6713	40.9209	41.2217	29.3472	28.372	43.1069	54.5785	40.6881	58.579
CCG067444.2	6.64114	6.36679	9.03936	4.53168	7.17255	5.23372	5.81949	9.86838	9.93918	9.34242	19.4258	13.4973	23.8401	23.2947	9.20822	14.775	18.8488	16.7874	23.1911	16.3066	17.7902	19.3834	19.0356	18.0248
CCG026947.4	1.28637	0.410924	1.22225	1.05766	1.24839	2.10136	2.36432	2.81304	1.45639	2.5465	2.33697	2.29085	4.69876	4.48831	2.97084	3.66129	2.79189	3.56418	4.17009	3.8944	3.51499	1.82324	2.13697	3.77957
CCG031924.1	27.6261	16.4747	20.526	33.6743	8.47077	29.008	28.7168	27.9158	26.7215	9.90513	10.378	13.5513	9.04406	9.62103	15.1764	13.3288	7.86433	10.4087	8.60203	7.20589	12.2823	8.30381	9.25563	16.6176
CCG047942.1	281.382	173.194	99.1355	263.347	368.842	179.43	173.217	178.833	97.7017	2.03749	13.9943	4.21937	10.9061	9.52797	23.4216	2.72934	12.472	30.3364	13.4355	19.4361	41.6817	8.02608	10.2241	20.7866
CCG008661.1	16.5757	0	9.76248	10.1878	0	5.02821	17.524	18.7882	22.0942	14.2037	14.0912	9.47135	18.7403	31.2684	31.1872	15.4564	21.6072	36.5705	21.3338	45.3414	38.2634	13.2951	23.2707	17.6842
CCG063566.1	9.18495	8.55894	5.85785	7.85328	2.10041	4.87416	8.72735	10.5811	8.44451	1.20845	1.062	1.79945	4.23731	4.60301	3.29194	3.32472	2.02294	2.35802	3.00886	1.90494	2.135	1.39949	1.76665	2.33574
CCG042981.1	1.09875	0	0	26.9085	0	16.6408	24.4467	21.471	0	18.3352	34.2683	13.8474	2.93443	7.62733	19.5098	0	0	1.22789	1.47892	2.05532	1.66483	20.0527	0	10.3976
CCG057611.1	70.1052	87.8515	28.2967	33.4894	33.6969	39.9744	42.1294	42.1033	42.5642	14.2702	20.271	10.0155	21.614	25.8537	17.2465	6.96785	12.0491	17.2805	24.3096	18.3238	20.3768	11.3725	15.6295	19.9555
CCG037217.1	86.8235	95.9037	82.0581	78.7787	64.7333	73.856	92.5918	110.455	87.6293	16.833	33.3271	19.7466	66.3269	48.7586	39.7919	44.4172	39.4368	37.0708	30.5706	20.9264	27.9982	26.3144	29.5116	33.0253
CCG007304.1	260.272	319.381	361.479	110.875	152.537	109.04	53.9236	46.9023	48.5934	121.879	102.069	119.836	86.4803	109.659	72.1935	169.776	223.065	325.027	158.472	169.116	176.773	121.634	127.67	80.5598
CCG021644.1	0	0	0	0	0	0	1.97608	0	0	2.42775	0	1.38779	0	1.07557	7.35205	2.0194	0	4.12024	1.04244	1.86049	11.13	0	0.633271	12.0553
CCG029465.2	3.5821	2.1832	1.91506	1.69613	1.60438	2.46922	3.01288	2.3393	2.94594	0.427383	0.476428	0.433997	1.52441	0.679416	0.206495	1.33331	0.620522	0.743528	0.159199	0.825334	0	0	0.305515	0.584717
CCG051794.1	0	0	0	0	0	0	0	0	0	1.15422	0	0.714805	1.89971	2.21925	0	0.589002	1.68308	0.709689	1.12136	1.86986	0.797634	0	1.12873	0.52419
CCG003186.2	3.02828	1.53734	2.97183	0.577636	0	0	1.46598	1.84929	2.62877	2.05949	3.63972	3.56511	5.20797	8.38728	2.6765	3.57029	3.81836	3.59637	3.62037	4.10562	5.50333	2.41307	4.38508	4.74559
CCG005347.1	0	0	0	0	0	0	0	0	0	0.429689	0.579435	0	0.559984	1.79151	0.740906	1.06785	1.7494	0.707771	1.57907	4.02027	1.02094	0	2.85931	0.968367
CCG013113.1	75.6708	109.838	112.406	124.637	104.662	90.1867	42.2016	38.1027	83.9691	76.9017	78.4825	28.668	18.2831	19.3274	63.8347	40.9916	35.4415	35.5065	19.1193	14.081	29.9543	54.8916	22.7062	34.5418
CCG014539.1	12.0255	11.0636	4.75108	7.40971	6.63872	8.45524	15.7767	20.1788	12.0123	1.71999	3.82106	2.53183	3.97792	4.34374	2.35385	4.52825	1.94097	1.82312	1.5844	2.19254	2.62021	2.2424	1.63688	1.5272
CCG039747.1	117.459	98.0113	258.248	719.785	406.902	1227.75	604.447	834.914	999.782	382.115	294.46	494.925	234.511	303.737	755.383	179.223	218.962	255.262	207.797	237.725	227.803	391.975	247.064	340.415
CCG016885.1	64.4319	60.6112	37.5702	30.6348	18.2883	18.8411	28.608	20.7441	19.5747	0	1.76506	0.568448	5.40556	7.13852	3.18482	2.82196	6.10408	4.4657	4.23416	6.81351	4.60348	1.88668	1.40027	3.06647
CCG001670.1	101.598	118.124	71.4145	100.543	89.8498	110.157	175.82	173.957	136.133	17.3434	29.3572	14.0492	30.0851	36.2382	31.0942	51.1385	32.0432	62.4658	51.0959	39.6699	47.0162	21.5792	27.9024	15.0465
CCG049082.3	1376.08	1902.07	1231.83	1694.61	2000.96	2277.05	1624.91	1797.14	1788.32	918.961	739.545	749.55	700.388	989.005	862.534	828.225	986.208	1286.98	929.433	965.136	1080.88	844.961	918.193	597.944
CCG006309.2	14.6884	11.2783	16.006	15.1906	9.30033	21.0685	16.29	17.9495	17.9352	4.0004	7.5361	4.62583	5.60541	6.99885	8.46263	5.39583	3.08439	5.67378	3.92628	1.93284	2.9548	4.09004	0.818854	4.47603
CCG017096.1	41.0301	31.6066	29.721	22.4273	32.1137	41.8375	32.0575	43.2055	36.9569	78.8342	101.04	68.4409	146.064	221.502	141.42	109.63	105.469	117.841	112.663	89.1775	104.769	57.3759	66.9876	76.6636
CCG021119.1	27.4002	29.2858	27.2692	41.7609	36.05	50.6771	33.9231	26.225	30.0265	29.3822	21.0914	9.84256	12.4184	10.8759	11.5027	19.3689	11.1691	9.87065	9.139	7.8067	20.6243	25.3851	20.4535	16.9614
CCG028635.1	1705.88	1845.8	1385.09	1243.18	1172.29	606.595	1115.7	982.88	793.324	561.795	721.716	323.879	702.865	650.978	703.527	396.49	443.678	603.164	545.866	355.714	718.78	398.491	521.231	679.064
CCG051443.1	55.3141	77.7863	64.1622	78.9124	54.3184	116.089	47.3451	64.4143	36.1958	24.8647	11.4412	22.7855	23.7153	16.1955	15.3104	13.7645	26.0628	17.7064	16.2868	11.8761	13.6656	22.5215	8.79463	16.4552
CCG038772.1	22.7147	21.7962	26.5087	26.7355	23.6347	29.6038	29.0583	28.1556	27.4084	16.3154	22.954	18.4405	47.2334	36.8188	30.6417	5.65748	5.65289	4.84547	15.6361	14.0324	14.1115	18.0874	11.8895	17.5736
CCG013980.1	22.26	11.2465	16.7039	9.811	10.1424	12.3687	18.259	21.9983	10.1493	19.5195	17.0332	23.9847	44.8	35.6899	18.5723	36.7292	28.5879	26.2873	28.5083	31.5782	26.5256	18.4526	30.4524	20.5842
CCG023262.1	0	0	0	0	0	2.99733	1.49387	8.1365	2.11596	9.12131	17.7587	6.68608	12.0816	6.54493	11.2406	39.8213	18.2056	31.1388	26.0521	20.1812	10.8075	31.3268	12.9634	14.6754
CCG041513.1	209.48	204.793	157.124	267.996	234.451	238.885	254.115	199.029	198.152	127.66	93.2512	74.2985	91.2155	113.014	85.1088	104.146	105.24	90.6901	81.5862	59.6593	123.466	78.0412	104.059	102.264
CCG038310.1	160.076	143.396	158.465	119.964	122.533	157.607	140.549	109.56	124.196	72.095	61.2363	72.9035	80.2207	86.2215	72.0558	95.4641	76.9415	94.0169	72.3918	78.4267	73.7107	48.6482	73.248	63.0131
CCG057526.3	13.318	9.87523	11.0465	5.487	5.27501	8.12753	10.1925	12.5398	9.63541	2.13121	1.96749	3.44409	3.98852	4.29619	2.91154	4.1118	3.57125	2.23622	3.74215	2.17253	3.78484	1.9265	2.5869	3.17029
CCG021913.2	4.38551	3.91286	7.14665	4.55815	1.96002	3.83345	5.96429	6.40744	4.29088	0.537088	1.44994	0.823141	2.41963	2.60756	2.20311	2.4246	0.650919	1.72907	1.55309	0.952117	2.67502	1.68993	1.44117	2.61112
CCG055792.2	49.1975	37.3553	34.2403	20.6001	30.5554	30.141	38.7782	46.3103	29.9874	7.31595	17.4622	7.52105	15.258	14.0875	7.43034	16.8098	16.7147	16.3337	13.4272	9.37443	13.3684	10.0526	11.7068	7.94812
CCG058750.1	92.379	66.6299	54.5599	46.4631	65.2919	35.0463	60.04	59.8811	40.1014	21.4164	25.2256	17.6023	41.3218	34.1389	18.4326	18.0631	23.3902	27.6504	24.6284	16.8383	37.3308	14.6227	6.60515	18.8354
CCG007459.1	50.1404	53.0121	48.3416	60.6043	43.0244	50.4824	36.6052	30.4864	46.0294	31.4797	35.5397	22.4332	12.3761	17.2255	29.4148	23.3825	20.7221	23.7533	15.2487	10.615	22.7289	28.8955	15.7665	19.1104
CCG010703.1	24.5702	19.9817	19.5112	8.12926	6.87096	5.98689	23.5804	26.0099	30.7723	1.89661	4.26779	5.08038	8.15628	9.54817	4.6095	5.2161	4.17883	1.9304	3.58144	2.15449	5.16338	1.5777	4.15822	4.83012
CCG023405.2	18.9849	13.5025	15.2912	10.9837	5.7185	9.78243	13.5618	14.7233	14.0314	1.59992	2.47243	3.48998	4.84953	3.33838	2.71574	4.36234	3.05552	4.71931	1.6352	2.33779	2.9385	4.05116	2.4732	3.69941
CCG033818.1	6.57708	3.17476	3.24721	0	0	1.82475	0	0	0	15.109	15.7664	18.8128	13.7589	16.2446	15.3521	8.12025	15.36	11.9293	9.99732	21.6374	8.10671	12.7805	8.50609	31.0969
CCG044960.1	8.58174	7.34734	12.4634	9.36272	6.29731	7.77615	6.05291	5.01777	4.40733	2.16971	1.0362	0	1.93629	4.00118	2.31835	2.27851	2.60815	1.84636	0.716524	0.50592	1.70862	1.018	1.71123	1.14303
CCG017849.1	2303.55	2729.02	2049.72	1472.07	1595.59	824.593	1383.27	1178.25	930.872	708.36	906.544	458.202	804.055	806.675	830.135	568.608	587.839	808.476	664.848	418.97	908.367	448.411	631.887	731.18
CCG045118.1	7.45316	3.28696	8.96177	0	0	3.77497	7.05236	12.4512	5.04327	8.88552	8.67769	13.1587	15.8151	14.0964	10.0082	21.5335	13.5741	11.3822	21.6902	16.123	12.216	7.88478	8.21703	19.0584
CCG063094.1	11.7039	9.54188	16.156	8.03464	14.9206	10.0042	9.16526	7.4471	9.048	2.04375	4.77316	2.052	7.65313	4.62344	4.87191	4.97768	2.21461	5.93567	4.7662	2.05162	1.78317	1.62479	1.67231	2.77451
CCG065380.1	211.736	199.296	274.237	193.837	213.913	286.735	289.621	258.531	233.692	351.935	206.636	245.448	465.798	501.155	320.838	430.702	426.179	411.255	368.572	434.996	455.58	299.444	361.455	413.047
CCG008683.1	235.668	198.288	192.321	86.7429	76.2196	103.273	137.865	163.81	131.07	113.05	148.136	261.002	131.368	149.228	93.0833	181.947	193.385	172.082	429.818	227.158	156.792	143.71	180.237	156.425
CCG056002.1	1002.4	1055.65	965.224	852.456	722.222	867.867	486.413	445.599	494.774	423.827	335.25	301.769	239.938	199.107	272.208	277.66	282.94	268.302	241.881	153.119	304.641	345.556	252.174	243.874
CCG029212.1	93.5327	94.8792	89.5919	23.1972	26.1518	13.7108	25.7789	29.6694	15.7019	32.0494	74.3842	17.6338	35.9337	32.5399	22.3832	34.6768	61.4757	68.4297	46.5887	31.5534	61.4425	31.8732	42.3547	32.8605
CCG035465.1	122.934	74.2683	67.3161	10.5294	9.64964	76.3526	2.63148	5.57138	42.1813	398.063	246.359	367.624	555.997	688.531	544.517	340.302	314.818	195.94	286.573	428.577	230.642	394.102	311.31	721.984
CCG033055.1	25.3486	21.0949	11.0441	42.0936	30.9852	37.0266	27.1839	36.9385	23.6367	12.3503	8.11459	3.68262	6.99965	6.33561	13.338	10.9223	12.5408	14.3857	7.57705	3.54444	10.0613	8.98136	6.6183	12.3652
CCG008550.1	17.2669	9.2806	15.246	11.8846	13.8793	15.9541	11.8177	13.6735	16.4239	20.238	40.7943	18.9765	34.4722	36.7879	37.4003	35.0322	29.1947	21.9973	41.4303	29.9438	34.6787	48.0603	31.4424	36.9009
CCG043588.1	19.3784	14.8952	18.6076	28.8344	13.4906	24.3361	22.2087	19.0459	21.988	10.8471	12.26	6.50876	4.37991	8.455	5.3433	11.0609	14.2495	12.4568	10.6526	9.91228	8.40876	9.92009	7.00891	10.6301
CCG052887.2	30.1114	32.4913	28.5149	18.5734	41.9815	20.7233	34.8357	40.9799	29.3957	6.34408	15.6115	9.8435	12.8061	11.0616	6.24138	11.7023	13.7952	14.2553	10.265	8.86059	11.8706	5.693	9.48513	7.16822
CCG060697.1	36.7248	41.5307	44.3164	34.6433	28.4373	47.4083	47.7922	49.6423	39.3069	11.0218	22.5642	21.086	18.9928	24.8334	22.0031	23.3807	20.4883	21.8092	20.338	18.698	13.7694	21.7172	23.6604	20.9616
CCG038230.1	33.4959	37.6542	12.7443	9.81621	7.60753	11.8559	24.1716	18.5832	6.96744	15.2155	21.9211	17.8346	17.0761	19.245	8.87758	35.9414	42.7744	50.1475	21.5812	22.0012	40.1413	9.49511	20.8465	30.3624
CCG066525.1	0.824425	0.899615	0.421209	2.028	2.04381	4.34836	2.81342	3.84587	4.11651	5.00956	6.90286	28.0615	11.631	18.1257	10.5345	6.19918	7.55696	5.76456	30.7425	33.8172	11.7018	21.2301	15.1346	12.7717
CCG016503.1	15.6308	7.8333	23.5563	33.0372	12.2999	14.4001	99.3552	90.4303	87.3307	69.2935	115.201	52.2088	154.465	129.052	102.797	10.0527	4.15144	0	49.8281	42.4635	46.629	76.7213	56.9881	66.2601
CCG012410.2	0	0	4.83922	0	0	6.2447	5.6717	0.822127	4.6268	9.40252	8.69127	6.63933	9.70938	10.7758	6.53065	10.6118	8.48746	11.9071	10.4307	6.74649	9.03544	9.79121	8.38774	8.45434
CCG008426.3	90.577	70.8042	93.5831	33.8924	100.317	56.2512	65.6845	50.5288	55.2336	15.7423	22.5025	8.66231	43.3449	37.8894	21.1337	36.7301	37.9054	41.3038	32.4481	21.1805	33.0032	11.4385	20.8157	15.7612
CCG054984.1	50.3913	42.0565	120.798	32.5368	69.7187	61.093	65.9661	71.3346	187.737	212.925	252.857	164.436	230.695	320.704	98.6154	110.746	111.811	101.887	210.718	216.976	309.847	233.203	273.193	327.216
CCG034642.1	244.874	190.141	167.318	185.575	219.61	181.414	168.056	182.281	152.435	81.3399	75.6597	70.4724	127.615	111.135	99.6324	110.547	89.6683	96.4804	109.079	99.8854	104.339	84.1134	87.957	141.251
CCG053288.1	22.3206	20.8352	18.9928	12.7647	23.5254	15.8631	23.2798	24.4216	24.358	20.6819	31.0264	32.9337	43.7961	54.7661	23.562	60.6318	61.7548	42.8615	64.6574	53.8825	57.2095	23.9868	33.0614	31.5397
CCG057588.1	14.7656	12.1714	22.6378	48.7464	46.0034	37.742	66.2453	99.5119	65.2336	94.1578	126.644	106.161	132.411	128.01	97.3567	145.866	135.613	106.76	163.569	118.915	118.832	176.458	157.219	132.848
CCG017111.2	0.346885	0.883798	0	0	0	0.926728	0	1.83956	0	2.58946	5.41249	6.59886	6.63256	9.0698	10.5699	1.51548	3.93072	2.49082	5.92976	8.22784	9.59273	3.52678	3.00537	3.36437
CCG037200.1	1.05556	2.77222	1.15318	0	0	0	3.56643	1.47837	4.08662	3.84357	2.73012	1.9698	9.64147	8.94864	4.84499	6.20219	6.14977	2.29995	11.0373	8.98334	5.23972	6.12202	7.14535	1.99276
CCG053484.1	43.0414	42.7318	36.7028	23.708	18.2497	21.527	37.1092	54.3091	36.2438	17.8615	24.3415	19.6029	28.3981	31.1609	19.8156	38.0593	33.8106	33.0291	33.2785	24.2379	23.0352	19.4359	21.4402	27.247
CCG032160.1	418.137	267.703	202.76	272.8	260.484	329.521	282.092	241.116	143.282	95.7592	102.549	102.922	51.4677	86.0352	86.0217	88.5703	79.3285	124.973	78.4541	104.205	98.2387	75.6153	63.3636	120.859
CCG025027.1	17.0735	14.1787	21.1574	4.91821	4.77612	8.94638	12.3134	15.25	17.809	23.3162	36.5413	64.9635	25.9644	31.1793	43.8162	36.2999	25.9002	25.8912	27.5557	34.3482	34.8509	30.0925	37.6603	54.8294
CCG044897.2	21.0262	13.0093	9.83173	9.20123	4.45153	11.0993	15.2478	16.946	12.3551	1.40572	0.716817	1.58123	3.64166	2.81649	2.08313	4.19921	0.979117	4.1281	1.34587	2.1755	3.273	0.680866	0.886058	1.70737
CCG059527.1	81.9144	77.8273	103.393	100.978	100.671	141.036	57.8977	35.6385	43.5956	32.1608	22.7873	25.8459	31.9263	21.5641	53.9799	48.0153	42.9556	60.9552	21.5233	20.0375	29.6649	17.6985	19.2369	34.2155
CCG063100.1	869.054	814.533	705.696	613.642	588.727	720.411	910.108	714.287	628.561	862.697	945.29	373.664	1722.05	1388.8	880.818	1350.77	1050.56	1215.78	1606.08	1051.92	1679.51	759.895	1000.08	879.056
CCG010226.1	212.317	163.359	142.945	170.445	92.6971	157.035	184.712	150.744	114.037	86.8258	74.3186	79.6661	74.0185	63.9024	58.1564	81.8826	75.8696	82.0405	65.5342	85.4257	76.3773	76.4838	70.7374	82.0583
CCG056197.1	125.674	117.64	134.222	108.948	120.908	285.715	130.419	169.964	252.56	516.114	321.169	436.302	441.995	550.36	377.993	442.558	527.585	347.02	371.73	520.44	292.641	478.166	360.143	413.801
CCG035661.1	144.833	121.168	132.118	121.028	107.986	75.0318	138.637	96.8402	109.311	42.1714	76.002	47.3969	85.1703	64.3312	32.1207	67.4797	74.9366	70.6982	76.7282	50.7486	64.9028	32.6245	50.6359	33.2305
CCG025859.1	872.199	1028.27	1075.48	1073.43	914.875	1011.76	927.63	833.585	602.395	541.749	495.584	478.961	330.55	324.684	415.137	537.971	539.599	686.212	364.982	317.847	395.558	490.062	351.33	442.668
CCG065447.1	5.78544	9.30714	14.9459	6.90163	6.76072	15.7016	4.84441	7.59265	6.86822	29.4883	27.9797	26.0101	23.5086	19.8997	35.4464	31.4971	32.7235	31.985	28.3164	25.2173	32.4754	43.6852	36.242	29.2959
CCG003823.1	43.9206	35.6847	34.664	12.9714	4.65347	15.8001	24.6021	22.4661	13.0646	28.5997	38.9432	38.2485	17.8265	23.7992	20.3085	49.7655	44.1484	47.6511	36.7788	28.4202	33.5326	30.0954	29.4596	40.4899
CCG053675.1	350.195	601.455	566.753	677.708	845.83	635.877	279.161	255.01	284.483	452.483	322.67	239.477	111.342	111.223	273.671	102.755	163.753	154.024	118.884	91.4466	98.8553	384.154	145.738	128.985
CCG020348.1	0	0	0.254034	0	0	0	0.515474	0.861974	0	2.1955	2.00097	2.05283	1.2217	3.93968	3.0105	0.987765	3.96468	1.88539	0.830443	2.77916	2.19033	2.12853	1.65927	2.99019
CCG021733.1	25.3306	12.6935	18.7187	225.329	102.556	25.1443	200.427	54.6397	13.6841	1.02256	7.31157	1.62707	1.01389	0	11.5393	5.61768	3.90585	27.8725	10.8504	0.498572	30.7503	0.404082	2.68993	5.83239
CCG029567.1	207.491	150.405	284.237	106.209	106.532	144.166	177.057	141.436	155.323	456.553	306.047	347.738	418.648	603.63	432.714	215.419	263.71	291.414	348.786	321.348	423.472	457.419	394.866	398.568
CCG033707.1	3.9848	4.08489	4.66771	3.67336	1.25153	8.08817	15.0949	12.2517	8.71849	24.1462	17.9715	25.4332	25.3781	30.9337	26.0608	21.5813	17.1752	14.7559	28.1717	28.4943	26.727	20.3785	25.5354	33.8493
CCG065238.3	13.4006	15.7392	14.781	14.7402	6.67696	7.38679	13.2076	15.0322	7.13941	4.56393	5.54497	8.41654	5.03747	4.46694	4.70665	5.44526	4.06005	4.24971	6.62305	4.1476	6.06848	5.85371	4.67465	5.46133
CCG066307.1	74.9038	70.7364	61.2229	139.503	118.194	219.02	118.432	147.784	161.159	58.4329	55.5127	51.3377	108.782	129.321	74.9004	23.4472	24.877	43.8475	55.6575	57.7291	44.0742	59.0733	69.5624	43.4836
CCG055325.1	83.0758	86.5181	50.9644	50.1372	44.3537	43.3275	41.8531	50.0615	48.8735	32.3764	44.0487	18.4874	29.2597	27.2138	21.3828	19.068	17.6504	24.5783	26.7818	25.6668	27.0181	29.6125	29.8559	33.0088
CCG038047.1	6.14714	6.62019	0	4.90287	5.63815	6.57822	5.53008	12.3451	8.75233	0	0	0	0	0	0	0	0	0	0	0	2.12513	0	0	0
CCG067226.2	3.50434	1.52992	0.839064	0	0	1.14555	1.15516	0	1.54921	1.51495	2.10505	2.55065	7.92096	4.77715	1.81234	8.28551	4.60815	3.55889	3.37388	2.37995	3.96294	1.64713	2.14276	4.16024
CCG021635.3	7.39148	5.92273	5.23401	4.60403	4.32023	4.49072	5.02716	3.40726	3.60471	1.93595	1.8001	2.34533	2.07414	1.76974	0.794201	1.70358	1.55869	1.29615	0.995368	0.256334	1.46833	1.02551	0.819657	0.784364
CCG001185.1	20.4084	18.3962	13.2772	16.436	8.92697	18.0954	15.47	12.3575	10.0488	7.08347	7.45251	3.45852	7.65612	7.90416	10.4071	3.81249	9.92842	9.19576	6.57922	6.47919	4.32038	7.07595	9.2944	10.7676
CCG013869.1	2.02869	2.06542	1.46938	0	1.258	2.70165	2.87776	2.38263	1.98029	7.56502	8.10725	9.10596	8.26615	3.56817	3.08758	13.7429	4.53397	3.6095	16.0067	3.68874	6.77422	22.1752	11.511	5.9406
CCG016066.1	663.516	710.688	810.901	843.503	618.542	942.73	458.895	416.317	477.44	315.216	238.618	312.015	205.125	251.61	385.11	341.315	321.005	304.802	258.827	163.565	260.059	378.817	235.771	384.454
CCG051581.2	149.178	132.466	99.7404	87.3897	82.6224	94.8056	110.68	114.294	105.7	22.748	34.4722	27.7518	48.0546	40.9697	36.1693	28.6623	25.8943	24.1067	28.6471	19.8078	32.8359	23.1075	32.4074	23.9632
CCG029051.1	10.9826	9.4861	4.66735	5.38071	8.71587	8.03021	13.2291	19.6922	13.4849	0.133781	0.183304	1.64418	1.12292	1.60824	0.716702	1.5978	0.47676	0.676282	0.583628	0.707618	0.645225	0	0.844797	0.466927
CCG042861.1	673.695	628.231	682.77	452.361	628.537	517.475	327.536	319.232	385.288	172.413	177.106	164.264	287.909	287.28	204.365	296.624	245.058	232.994	195.822	99.1144	184.202	157.258	167.868	162.864
CCG002587.1	185.607	151.732	144.427	159.396	101.485	147.465	159.179	122.246	103.113	87.0138	64.8817	83.0103	77.2398	77.6284	75.8422	71.4765	86.3924	77.8506	74.7244	86.8145	87.8047	91.416	76.9708	129.349
CCG037840.1	102.002	126.193	126.665	123.128	69.3505	78.9625	72.3809	51.0687	53.7403	40.8518	31.2171	44.319	38.8104	31.7019	53.951	31.0414	29.2317	19.0319	20.6285	24.7485	26.4249	47.3979	16.435	41.1055
CCG014548.1	1.26405	1.41978	1.67471	4.03068	11.5074	14.4086	97.7966	161.223	60.0517	3.55554	12.9501	54.903	12.1574	11.047	7.80073	5.19116	6.52457	3.13151	43.0726	21.3268	6.79679	7.41131	13.9538	10.6217
CCG059273.1	21.1715	29.5006	37.3252	48.547	45.2722	43.8021	34.7816	38.1063	37.9802	83.29	66.8511	82.4826	56.4903	62.8056	75.1457	67.5373	82.9764	87.2892	81.5539	58.5239	61.3716	124.755	89.9121	67.2405
CCG033488.1	7.60203	4.48036	0.82875	1.91038	0	0.668848	0.424671	0.748659	0	4.10384	4.28868	0	9.85898	23.9453	10.5817	10.8093	5.95054	8.84605	5.85535	14.4743	16.3008	0.479943	7.56068	12.6851
CCG040113.1	853.507	736.263	726.714	657.635	591.961	772.527	802.227	767.219	726.535	691.454	552.759	774.852	1378.12	1393.2	1159.31	1123.97	1454.21	1175.26	1204.11	1149.65	1220.44	946.537	1005.01	998.328
CCG004415.1	40.5264	12.3936	54.5355	16.9636	7.56457	14.834	19.5276	25.6302	20.4722	2.29996	3.86747	11.7036	0.97831	1.73723	3.09691	36.5695	27.3444	20.8325	8.33515	2.61263	8.24113	6.48833	7.73334	9.90965
CCG014083.1	9.19154	7.79085	5.9266	0	1.94892	1.00797	3.37026	1.6578	2.51974	0	0	0	1.7766	1.34881	1.15514	0	0	0	0	0	0.282137	0	0	0
CCG028879.1	0.220075	0.173759	0.113727	0.158953	0	0	0.238862	0.271407	0.208143	0.175528	0.293998	0.401327	1.13118	0.683654	0.718314	0.34147	0.90054	0.267038	0.271271	1.9123	0.660225	0.374018	0.929796	0.514807
CCG047224.1	180.216	115.934	166.323	3.61826	9.14487	37.7918	0.833009	1.51602	25.8328	349.734	281.483	184.799	338.524	313.277	397.686	436.233	492.996	334.821	194.869	152.725	222.472	364.718	238.189	313.742
CCG060311.1	141.514	131.364	214.436	179.675	112.177	254.571	176.486	212.17	188.951	687.921	495.005	489.089	471.475	461.487	510.355	405.215	470.215	378.127	413.884	491.8	408.61	624.235	495.495	584.101
CCG011824.1	25.9636	21.696	19.6638	14.2137	11.903	18.0384	24.3126	19.6934	17.3385	12.2742	14.543	19.2818	13.8432	14.6574	9.49405	31.7609	21.8826	25.5555	13.2926	12.9954	12.2276	13.2725	14.5197	17.8984
CCG064494.1	25.4739	21.9126	41.9629	69.1407	33.0924	62.5275	63.4857	33.206	56.029	144.672	111.336	76.6629	88.4366	77.0366	120.78	139.301	133.632	177.75	115.726	118.254	123.483	126.059	124.203	121.991
CCG043277.1	474.351	561.472	544.055	725.595	1072.62	635.964	428.371	386.701	526.11	455.362	385.531	216.271	205.921	169.257	331.139	273.345	282.304	380.706	248.984	106.789	300.57	339.016	255.514	202.836
CCG002904.1	5.00764	6.8314	3.55123	2.47962	3.00787	5.49301	2.94276	4.43446	1.11688	0.26546	0.432022	0.764591	3.14933	1.98202	1.02852	1.25235	0.784317	1.17595	1.18452	0.678375	0.938533	0.53332	0.558773	1.46585
CCG042314.1	213.071	188.569	204.923	103.08	98.6462	119.461	215.619	232.56	196.985	129.136	172.799	134.271	137.99	153.925	83.1173	217.7	208.076	204.131	116.493	97.1833	145.668	129.88	148.042	170.596
CCG047215.1	1.33669	0.181907	0	0.437321	0	0	1.664	0.533639	0	0.315625	1.53658	1.48608	2.81659	2.12529	2.42751	0.564303	1.87927	1.76269	2.18635	3.40056	1.63523	1.53163	0.846957	4.19868
CCG018396.1	79.5504	62.1306	69.5555	32.0716	30.822	24.2967	39.7365	31.7479	20.2525	6.16378	7.40674	4.68814	13.083	16.2922	8.32852	11.4707	14.8616	13.7717	6.77058	9.59073	7.53691	3.19127	8.12986	7.38064
CCG036384.1	179.456	174.131	163.077	101.697	112.039	307.904	331.502	588.014	402.536	246.025	587.124	2066.19	1249.32	827.68	276.586	487.397	494.215	236.973	3651.04	1869.14	734.394	1103.59	1295.79	424.378
CCG063980.1	127.961	139.331	115.413	52.9782	67.8337	77.1574	79.3067	66.185	76.3209	36.3961	41.9682	68.0123	65.9067	53.9403	36.3448	59.1567	37.5784	31.6346	46.6214	42.4759	44.451	38.5652	55.8276	41.2473
CCG011130.1	27.5683	11.9421	17.216	34.6436	20.74	36.0439	24.6666	31.8342	28.3829	9.58999	14.9647	23.2738	9.95865	8.86745	13.0176	23.9746	17.6347	16.8066	12.9177	11.8663	13.6235	9.59403	8.52261	18.1133
CCG018602.2	16.6291	19.7647	25.0053	23.0755	19.1381	24.1164	20.5411	16.9852	22.282	46.9799	56.3961	43.8695	29.0817	31.5885	60.8123	40.4032	68.2311	57.5038	45.6278	37.7437	50.2108	73.3304	51.9557	70.8428
CCG027028.1	314.955	296.226	297.042	495.16	520.587	227.496	296.445	300.126	217.057	210.159	296.773	106.637	42.3666	72.7787	110.064	286.173	203.893	276.595	125.296	137.146	193.949	158.228	161.927	173.694
CCG011944.1	72.209	50.2169	80.8287	47.7602	54.5398	67.2164	126.282	146.492	102.001	18.8799	38.2186	24.5594	47.3089	44.4654	39.6223	38.6572	36.7558	34.302	41.2365	28.4336	39.5293	26.9947	36.8443	27.1463
CCG035937.1	9.7436	8.36804	5.98495	3.4383	0	2.6626	4.53856	2.66071	1.15469	12.8391	5.60943	18.7517	14.6279	12.8652	16.4181	28.0994	26.0122	21.2166	15.7781	17.6241	15.803	19.6384	19.0024	26.9453
CCG017004.1	426.021	427.75	344.214	130.916	139.678	133.764	230.611	230.435	166.913	86.1055	177.136	125.424	133.142	122.828	95.7691	237.366	234.048	301.314	117.621	78.6612	153.488	62.8944	99.5894	98.8762
CCG021515.1	31.8408	29.1552	34.2077	25.4602	10.1418	29.1195	20.5126	25.6583	13.0805	29.9535	16.6738	44.6833	20.2867	19.5751	18.8456	84.7902	75.0178	60.5032	25.8435	44.5203	41.5604	20.0138	30.7444	50.8773
CCG002249.1	45.4802	27.6706	29.3911	38.2052	21.5357	29.6147	42.7437	33.5067	18.3575	31.7424	49.7704	40.2106	76.1426	77.661	88.3678	74.5968	65.4159	95.3552	73.2129	66.6642	85.7157	46.2515	62.9294	82.484
CCG004633.1	25.8351	24.144	26.2079	14.3638	9.67572	12.82	24.0257	24.1148	16.974	2.5739	3.93222	2.60019	7.85529	10.3541	10.8859	5.48451	3.9806	4.07775	3.83717	1.84081	2.95891	3.04766	3.24528	3.77678
CCG034535.1	12.7852	10.2392	12.0464	11.9919	8.19542	13.6776	9.41505	12.6805	9.23482	3.08157	4.5138	5.80906	6.6141	7.02134	3.66311	5.9307	6.83292	5.86698	2.46575	5.83489	3.96389	7.14834	8.57544	7.22361
CCG014106.1	4.74499	4.48944	3.146	3.00211	2.35634	6.13541	5.95143	9.21829	2.5562	0.632534	0.841949	1.51604	0	0.952335	0	0.725714	1.32274	0.737725	0.752975	0.399707	0.455646	0.41795	0	0
CCG045981.1	144.927	111.273	103.826	57.5475	54.5762	53.1618	70.771	77.0316	58.5035	11.4526	15.6757	14.3064	36.5566	31.9298	25.1636	32.6355	31.5746	18.8652	23.6899	19.6548	19.536	14.8054	16.9501	17.9153
CCG005508.1	63.5617	51.7179	41.3622	57.6347	54.9667	63.0674	59.2094	88.6058	51.2819	14.2573	18.0581	9.30025	21.9945	8.14583	9.51432	8.17614	7.98182	8.65101	11.6247	3.86707	10.0382	12.004	11.9269	7.28684
CCG034041.1	0	0	0	0.780273	2.37695	4.28877	1.37647	2.29725	3.03211	0.641376	1.30371	0.378815	0	2.30546	0.812991	0	0	0	0	0.613098	0	0	0	1.06037
CCG012138.1	1.9751	0.994247	1.23068	2.92247	2.4693	0.773338	6.63412	4.09423	3.19076	2.65305	13.1108	8.80321	1.92046	10.2235	9.44453	2.17265	6.95201	21.6743	12.7279	12.7708	13.7571	5.98398	6.32339	9.73556
CCG035990.1	54.401	45.5812	30.5976	20.743	12.6192	39.7947	81.0632	59.9721	57.4366	51.0047	89.8605	50.3698	82.4571	154.245	106.58	54.8639	69.4056	146.534	81.3983	140.326	125.187	42.159	94.6591	85.559
CCG016889.1	37.2596	36.6388	24.5002	19.5657	32.6501	15.7951	29.8423	26.0547	28.0674	6.74583	10.5661	3.70431	16.2937	13.3644	5.47093	11.4665	7.50842	10.9059	15.9086	9.41608	13.1822	4.9533	7.64071	8.76251
CCG051835.1	7.15266	2.96764	3.23687	0	0	0	9.73627	7.859	7.19665	24.0329	11.0822	27.4077	27.6594	18.3926	27.2776	34.1681	27.5661	22.7184	34.5253	35.067	26.5859	18.2727	34.8285	27.907
CCG060631.1	16.2328	21.9006	18.2466	12.9594	16.5971	8.78457	10.3183	7.17023	7.93746	7.80712	13.9365	3.26465	8.76191	6.05699	3.74149	6.32584	3.5846	5.4458	5.14607	4.62729	3.46268	6.47898	5.50365	3.6359
CCG044030.1	88.6833	113.339	82.4415	115.304	84.4905	123.792	112.957	90.5586	98.6126	57.2545	67.9453	48.5934	54.7581	56.0591	73.5901	48.298	52.4502	54.7524	62.8291	56.947	61.0944	90.9451	51.2982	84.7762
CCG008822.1	80.5976	84.1921	67.7989	72.0909	55.0562	61.9669	69.1183	59.4951	40.0838	35.4223	29.9838	27.9406	35.8911	25.9939	35.2717	34.3769	30.3055	30.1416	32.4922	35.431	30.3016	38.3865	29.0556	31.7559
CCG043509.1	29.8783	27.1705	23.8462	20.6207	12.3338	16.6367	33.649	31.4706	25.4863	23.9115	27.9916	33.2139	57.9378	56.9348	38.0865	52.0248	46.8017	42.3775	56.445	47.2265	49.9746	29.2496	43.01	40.8003
CCG018374.1	5.64337	5.90095	4.79881	6.79286	2.5279	4.05705	6.10246	8.59362	3.49849	1.2898	0.437877	2.20037	2.38913	1.71915	2.4252	2.39067	1.83136	1.07635	1.87442	2.60803	1.75138	1.08895	1.62645	1.09365
CCG028639.1	353.668	399.349	408.994	458.333	335.21	451.86	199.888	162.92	218.712	184.447	206.382	167.684	117.599	107.918	221.849	188.533	151.005	150.22	115.95	71.4902	142.711	183.29	153.578	169.748
CCG063135.1	0.563036	1.2165	0	1.87639	4.12582	2.99788	1.22218	0.598888	0.74303	41.1249	14.8168	7.15273	1.65762	6.69449	8.8373	15.7655	9.64067	5.70164	13.6291	7.55647	7.65715	20.0543	18.8858	17.2462
CCG056033.1	47.6169	37.7019	32.5894	22.6729	14.1251	18.9609	19.4063	18.0354	16.8057	3.45341	3.9146	5.87664	12.2807	10.008	7.4315	5.03864	5.32043	3.94857	4.33207	6.25124	8.45316	4.71574	4.46664	7.17003
CCG019961.1	6.17414	5.4362	4.68813	3.54458	6.39942	3.81269	7.90315	9.68719	2.73151	0.183146	1.94243	0.912293	0	1.37837	0	0.750154	0.483551	0	0.10165	0.461717	0	0	0.129852	1.0476
CCG034877.1	148.749	136.171	137.931	166.37	156.808	172.848	145.371	140.71	154.476	43.3616	74.9915	50.0798	40.5069	38.9482	41.0163	60.8696	57.0408	54.1725	43.9689	49.2991	43.7175	38.2722	34.4901	61.2476
CCG012578.1	177.52	225.822	168.836	89.9936	137.903	122.213	117.591	120.201	131.187	17.7894	29.5071	4.00227	51.9375	36.1706	35.289	24.1182	13.4322	11.8825	23.8389	20.9494	15.2225	21.9384	20.2126	11.7604
CCG026031.1	2.75421	1.74398	2.17234	2.34772	0	2.21013	2.06763	4.50764	3.58757	0	0	0.899693	0	0.41886	0.204475	0	0.269094	0	0.142529	0.40772	0	0	0.221486	1.3589
CCG002312.1	4.09319	3.42227	1.4621	1.49104	1.60635	0.537996	1.99079	1.16699	1.66285	2.64772	3.5249	2.44014	8.39089	10.0104	3.01143	7.24266	6.13526	5.30058	6.40868	8.89727	8.11982	1.71775	7.16535	3.30878
CCG026360.1	603.131	708.996	600.485	276.306	398.931	378.928	340.885	308.142	434.371	148.854	250.332	159.268	280.983	304.143	237.087	225.824	198.086	184.689	160.34	176.487	216.347	187.294	223.557	183.859
CCG009752.1	2.28212	1.06268	2.13018	1.86331	0.876806	2.73103	5.1594	4.39152	2.84881	3.46627	2.91587	6.25474	12.9307	14.9483	8.26938	7.04447	4.26262	2.77384	7.43404	12.4234	7.30648	4.75488	8.8136	7.63234
CCG046649.1	12.9625	0.883314	5.81981	10.8237	0	14.4868	6.18661	3.71033	6.3347	44.9391	32.8925	64.5857	22.4148	41.1449	68.1448	67.1145	95.5192	81.5744	73.9952	89.155	94.8294	49.4048	66.5361	78.1448
CCG008724.1	21.7848	26.6671	47.4875	68.0937	36.3777	46.3786	30.6501	22.2733	24.857	21.6445	29.5739	22.661	11.7013	12.0895	23.3624	20.9269	14.5259	19.8065	12.5044	8.30363	15.7322	20.7659	23.8194	20.5896
CCG065652.1	752.37	1080.28	591.603	2017.69	1970.88	1936.9	2280.54	2037.92	1646.37	628.623	523.209	370.867	1312.56	1026.51	2366.03	700.749	518.717	644.789	462.186	481.797	638.614	677.079	542.17	764.903
CCG066812.1	1340.33	1234.63	1123.36	1159.03	1909.95	1075.5	1380.24	1395.14	1328.54	447.835	704.754	335.951	655.352	460.681	485.755	341.661	393.192	327.369	375.537	333.167	396.807	409.793	403.8	393.265
CCG018981.1	2.82001	2.88559	7.24246	3.38329	4.26646	11.6902	23.2038	25.5626	30.1273	17.7239	35.2642	89.8141	32.4275	21.2713	20.6938	40.2286	35.5346	15.9863	137.423	98.0034	45.6046	64.5676	78.8987	47.8127
CCG059229.1	70.938	55.2612	65.9491	41.0902	42.3384	57.7902	69.9712	78.6249	69.666	124.237	157.948	146.519	128.094	131.988	130.72	210.769	141.72	180.315	132.652	114.242	205.323	137.846	155.69	172.255
CCG062628.1	7.63841	4.5983	7.70588	3.45575	4.02865	1.52873	9.56442	10.0077	4.66209	6.27857	10.4263	9.97677	10.6089	14.3752	8.09064	16.9886	8.66716	18.9904	17.8915	19.7687	19.1426	8.88241	18.0163	14.9793
CCG006916.1	7.63401	6.21427	4.22883	2.69118	1.48577	2.29476	4.15913	3.53458	2.59274	0.357408	1.0814	0.883658	2.53876	2.92684	1.25002	0.824487	0	0	1.46724	0.906434	0.776672	0.468494	0.692392	0.826132
CCG004966.1	33.3309	21.9877	26.7162	36.3895	25.5164	50.1013	56.6487	66.3689	55.2291	38.0876	48.8539	41.3346	68.1974	61.0429	88.5278	27.3363	12.8335	16.2357	36.2742	31.3886	37.5173	47.971	55.1733	58.8444
CCG044530.1	37.9545	30.8311	52.1087	21.7749	28.4318	24.9489	53.0089	58.2839	52.8187	77.3045	85.7826	73.9064	75.3444	89.024	82.9796	68.2877	81.4316	76.6376	103.428	81.4815	91.4909	67.7676	79.447	97.3385
CCG047579.1	0	0.779848	0	0	0	1.83015	1.27545	2.74745	3.24736	5.15061	6.35753	3.15618	6.42832	7.74294	5.97023	9.41381	5.54183	3.6869	4.81524	10.7689	8.38162	3.58575	7.39211	14.8674
CCG023773.3	4.24255	4.27348	4.44946	7.25948	5.3317	4.26288	8.27248	3.91564	1.84345	1.34393	3.38604	1.75724	1.11311	0	1.0001	2.42222	1.66036	3.03574	1.54849	0.4397	2.41382	1.82368	1.14016	0
CCG005513.1	31.2175	24.7895	24.8892	22.7961	23.0598	22.0481	25.6577	27.42	20.5094	8.54089	13.6118	9.63703	11.2748	13.3564	11.7292	15.7608	14.6888	17.1465	12.2895	10.6105	13.6844	8.35834	11.4812	11.1707
CCG057026.1	7.18006	9.10922	8.70153	4.91006	12.7768	8.518	9.61833	6.31081	8.46231	12.2787	20.1396	14.9071	19.134	22.8392	10.9594	26.8384	27.4872	19.1538	28.4639	16.0527	27.372	12.3191	14.7305	12.0197
CCG040359.1	47.8694	53.7752	36.4897	56.1602	31.9595	43.9767	30.3905	21.4645	24.3668	21.7676	13.0294	11.9125	11.8267	8.32482	21.5903	15.4377	8.92798	21.4325	12.9417	7.41542	13.4767	26.5963	13.3062	15.2991
CCG025264.1	0	0	0	3.87343	7.98615	2.70353	0	0	0	7.32012	11.753	3.24743	11.1561	7.0149	9.94824	10.7787	43.0811	111.045	7.93143	26.9247	9.21212	21.2213	0	1.29958
CCG053728.1	20.3972	12.9674	13.4163	10.6469	13.1173	13.5812	15.9554	15.7607	14.085	10.9507	8.11089	10.6523	8.91982	11.6969	8.20921	6.89375	8.25822	9.00679	9.37396	8.40451	8.79362	9.11405	8.69168	12.7162
CCG055788.1	35.2995	27.6623	35.7002	45.3071	17.5292	45.2013	41.3687	39.8615	27.8917	11.8463	11.0417	10.991	19.9965	20.1686	23.8374	12.0089	10.9727	9.29381	9.82157	9.19993	15.872	8.40674	11.2463	16.6065
CCG017721.1	12.8059	11.0768	17.6507	7.59867	3.9761	8.41216	7.59429	8.28287	11.9459	28.3236	24.4715	33.673	5.58014	6.63293	10.9837	66.6278	68.1269	65.0629	23.907	23.9364	24.044	23.3093	24.7541	27.5324
CCG038984.1	172.136	149.417	151.811	89.6515	86.2383	66.4906	81.2342	67.5234	66.958	17.7647	27.2461	30.0796	57.1413	38.0798	25.5178	38.7359	41.0832	24.9732	23.6405	24.2994	24.088	18.9385	22.3446	20.9308
CCG027708.3	3.06285	2.28359	2.00087	1.04592	0.902121	1.59115	2.0471	1.47187	1.63271	0.007454	0.454059	0.673819	0.808404	0.799938	0.631801	0.524072	0.085225	0.536369	0.295154	0.773073	0.592575	0.117435	0.451608	0.169309
CCG029078.1	4.11745	3.02842	2.16576	2.9754	1.67075	3.2257	5.33209	5.20807	3.61135	0.72819	1.57312	0	1.44385	1.65375	0	0.802552	0	0	0.53373	0.875816	1.32435	1.06912	0.39861	0.695979
CCG039795.1	399.193	379.904	400.622	366.997	424.136	343.382	376.18	366.034	352.489	219.075	301.633	230.857	240.528	236.808	208.767	287.258	282.036	255.022	200.365	185.679	232.42	209.853	190.61	162.549
CCG052227.3	2.3791	1.0995	1.13458	0.232207	0.598985	0.553218	1.8773	1.63039	1.11617	1.32784	2.01274	1.68481	4.12428	2.98379	1.97811	2.85497	2.34876	1.17195	4.36613	2.10372	4.08241	1.84981	2.12715	3.38417
CCG013470.1	19.686	12.1996	21.843	20.3219	11.1528	23.4473	25.2928	31.7099	25.4042	2.72091	9.72032	9.8801	13.1539	9.67465	10.359	12.5715	9.04823	13.5777	10.181	6.0336	13.4645	7.59878	7.07303	5.67205
CCG019016.1	0.539892	0	0.565394	0.329825	0	0.448697	0.314475	0	0.822098	2.47431	3.12293	2.32601	6.53219	1.51851	7.46561	4.21044	4.54818	8.67639	7.48693	5.25656	3.53527	6.77431	2.85444	5.01819
CCG011084.2	2.20848	0.727801	1.00016	3.98625	9.93372	1.251	11.0114	43.5864	15.2422	0.383596	0	0	0	0	0	0	0	0.663619	0.655875	1.03198	0.818114	0	2.79242	0
CCG052774.1	47.6349	47.4596	44.2928	43.5311	54.2574	64.6578	49.1191	39.2385	44.1083	31.1699	33.5661	23.7371	25.5444	20.4446	24.8933	18.9359	29.7945	31.1665	16.1182	13.8798	20.8797	28.8292	17.8419	28.052
CCG024814.1	3.08442	0	18.6717	70.5344	9.55926	90.9211	33.4562	44.7496	62.5224	25.5526	23.3407	37.2016	3.49947	22.2441	72.0975	4.47273	16.9251	4.82621	3.68212	7.53945	5.63709	37.1658	15.9381	26.4594
CCG036091.1	32.4414	18.8873	29.0269	37.7818	19.544	43.0061	33.2767	33.7979	20.7872	16.1032	15.6283	14.8757	6.6894	4.6555	7.41039	22.1909	15.697	24.4821	15.7761	5.32963	8.22876	14.7547	13.683	13.8708
CCG067427.1	57.7895	40.8192	46.8047	37.584	16.137	28.5033	34.0913	22.1455	22.5769	6.4612	11.9578	8.40642	17.8407	17.7853	17.9339	13.8102	6.8757	8.1744	7.80827	9.40815	11.4489	9.67011	11.3822	14.6382
CCG031270.1	127.69	119.12	86.821	61.4802	66.4895	65.0331	73.7782	76.5214	56.2032	24.6265	32.1318	16.7349	20.3075	24.5713	18.2707	33.2431	35.1088	33.5802	18.9692	12.8441	24.3841	15.5268	17.8868	17.0991
CCG020728.1	39.954	33.6731	33.9876	21.6395	20.8973	25.2911	20.4515	22.5637	38.9727	49.0363	76.8854	67.1101	40.0119	59.2951	72.025	132.04	125.768	156.542	63.5595	63.648	96.4509	64.7443	74.7496	66.9469
CCG053038.5	10.0712	9.21675	12.6242	1.39797	3.25823	6.84174	9.40769	12.2331	4.59039	16.958	19.8387	13.3021	34.2928	25.2544	16.5033	10.4347	17.889	13.1438	12.4795	15.231	18.7978	18.2376	18.1503	18.0368
CCG025954.1	1.29097	1.04598	2.30047	0.780514	1.04878	0.448834	0.655462	0.677436	0	8.30148	4.29995	3.19617	7.00845	8.97018	5.71818	9.20463	7.69394	4.63762	4.46471	11.557	6.67263	5.79857	10.1011	6.02925
CCG011182.1	722.432	587.192	1341.58	583.487	411.61	1039.3	828.304	881.189	952.212	5873.83	4327.3	6294.67	3074.06	3600.27	4852.86	3227.92	3684.92	3235.8	3707.58	3872.52	3584.84	6783.79	5156.59	6131.17
CCG012027.1	40.6731	24.375	23.4036	25.4807	19.0914	19.1807	31.6588	32.626	32.3109	7.25346	11.2851	9.48719	12.4372	11.3979	7.31307	14.1852	11.2508	9.69365	15.934	12.8327	13.3055	10.217	12.563	13.2317
CCG061138.1	206.053	240.484	298.498	339.789	284.337	312.252	175.751	163.486	167.774	211.466	162.866	151.39	101.084	94.5571	106.388	164.326	166.788	201.581	83.3245	89.1475	123.019	167.682	110.214	146.68
CCG022383.1	7.02817	17.1406	6.32362	5.63857	1.14088	1.77211	4.23634	2.89846	2.5553	16.4288	15.9383	42.2268	33.3634	46.0572	27.7551	46.9432	39.2858	31.1831	75.2717	59.9244	54.1252	30.4258	49.8573	53.3811
CCG046600.1	152.155	146.367	123.444	61.8675	150.736	111.446	78.8579	93.4137	66.9664	55.5895	68.8722	31.1388	48.2001	55.3909	20.0678	51.7046	54.5838	61.1871	61.9585	34.9839	35.2425	39.4053	34.8244	27.8272
CCG042033.1	28.6384	20.9033	32.8358	29.2601	28.8241	21.4698	34.0265	53.9793	48.8631	8.96661	9.50108	13.3201	17.8519	18.909	11.3152	16.1783	11.3617	12.8171	15.1116	21.9919	16.0079	8.53355	18.2724	12.9592
CCG054504.1	5.5484	12.1638	0	3.18974	0	12.8149	24.8709	18.5388	0	0	0	6.43738	0	0	0	0	1.83618	0	4.45477	0	2.62379	2.97228	0	0
CCG032705.1	7.56673	8.95371	6.3279	7.70835	2.12007	7.81368	8.23398	5.25887	6.82019	3.82794	5.89272	3.11944	3.21319	2.06826	4.04068	2.77649	1.95813	3.57054	1.94998	3.92863	1.84945	1.76945	2.08938	4.2471
CCG027182.1	89.5187	72.7227	34.0343	2.34033	0	3.1598	0	0	2.47419	77.8574	116.201	98.2091	184.935	307.093	223.723	147.748	266.522	122.863	64.3805	110.684	89.9756	132.522	104.999	223.844
CCG030831.1	14.8399	8.70536	5.35403	3.4006	3.96025	5.91424	9.8934	7.85942	7.63915	0	0	1.88386	5.95524	3.76082	1.62047	0.677635	0.583221	1.7594	0.355591	1.53829	1.00164	1.16066	2.32533	1.22693
CCG054263.1	395.709	480.904	165.129	1004.39	914.75	494.489	425.628	402.667	277.956	58.3979	88.5257	51.7116	45.4402	43.5329	36.9092	34.3298	35.018	74.6749	127.068	94.1909	75.2476	59.0755	43.1683	30.9171
CCG053617.1	3.36376	0	4.84517	0	2.20996	4.24107	1.94396	2.92342	4.50768	9.23859	6.53821	7.84061	10.7275	12.7132	17.4525	11.0378	10.9507	22.1109	13.0294	11.4599	17.0529	10.0988	11.3319	13.2701
CCG057573.1	0	0	0	0	0	0	0	0	0	0.206444	0	0.270454	3.49862	0.602749	0.445851	1.98956	0.988738	0.656765	0.916493	2.22946	0	0	0.896853	0.930541
CCG030502.1	52.1782	30.2988	31.1911	351.892	164.608	39.0932	377.08	121.508	24.8855	2.79827	9.62082	2.80496	3.18566	5.38426	17.1756	4.31228	3.86314	41.966	23.1072	6.67443	54.8594	0.53817	2.03585	6.11868
CCG045441.1	150.68	118.142	137.513	173.622	124.614	161.973	108.242	91.6176	113.539	58.1845	37.5787	62.714	70.4475	61.6077	71.9332	69.6358	73.2355	47.6087	51.7817	36.6517	58.6134	74.5379	62.5231	78.4722
CCG056390.1	1.20697	0	0.701831	0.476241	0	1.31937	3.58247	3.19955	5.82724	6.81738	6.02811	21.1962	21.2435	22.1805	4.68503	4.51673	6.72917	3.25478	25.4032	22.1198	12.9288	12.0595	13.4682	14.9434
CCG017756.1	3.23005	3.27574	5.64693	5.03617	2.19049	2.73455	3.45565	1.35868	1.38651	0.743528	0.700285	0	0	0	0.84401	0	1.06973	1.16511	0	0	0.435797	0.492115	0	0
CCG036990.1	0	0	1.20495	0	0	0.999713	0.468665	0	0	2.22795	1.47019	2.42852	10.5375	6.43421	4.57547	5.81909	2.17899	2.01639	8.42037	6.26354	3.84201	4.06056	4.02557	4.56738
CCG050268.1	165.73	159.797	92.8062	181.531	166.087	101.437	207.273	203.345	101.321	36.9116	62.2589	28.2123	95.9115	81.4199	67.2203	78.4896	71.5592	92.2146	87.2059	67.4373	109.192	54.5255	80.9062	65.6977
CCG042416.1	42.2845	32.1389	26.131	31.6786	34.1808	26.57	33.8716	23.1884	28.8767	11.7535	21.3541	10.5941	13.0441	8.52612	13.8585	9.08234	9.6187	13.2311	12.2047	11.1392	12.3772	7.66349	12.6124	5.78073
CCG047535.1	4.99303	4.9375	6.62945	3.37327	5.46372	8.41202	8.5709	6.1591	8.82276	9.74018	9.83411	7.47752	24.4066	19.5744	22.2616	16.7498	11.233	21.1556	15.34	18.6957	17.519	10.8374	17.4279	15.0047
CCG052071.1	21.8024	18.432	8.79898	11.8431	6.90626	9.08028	13.5335	12.3365	7.58437	0	1.48419	0.557652	3.47584	2.48491	2.82576	1.70824	1.19543	0.37627	1.72243	0.678399	0.70891	0	0.607501	0.200795
CCG052214.1	0.718509	0.816765	3.49016	3.37739	3.52962	2.423	3.32324	2.13442	6.69458	7.05355	8.94344	6.41761	7.56592	10.7259	17.7661	11.4039	12.5794	12.1244	12.6526	6.31537	7.68396	11.5673	11.5328	14.1336
CCG018380.1	0	0	0.41777	0	0	0.229447	0.70796	0.281814	0	0	0	1.76812	2.42628	1.68559	1.09555	3.21022	1.72819	2.44454	3.78424	1.63774	2.88517	1.54504	2.71248	3.41068
CCG057488.1	29.0911	16.8415	15.5328	14.6832	8.84788	16.8964	27.2156	25.1417	18.2474	3.7724	5.4044	9.85887	9.53248	7.84603	4.92635	9.30068	6.94203	5.28415	5.45435	6.36674	7.2474	3.34393	4.9586	6.53479
CCG039017.2	1.49436	3.78952	2.78312	3.3075	0.851885	3.59639	5.51849	5.00213	3.05492	4.39319	5.17094	5.0375	6.34872	7.16583	5.92767	7.18754	4.79953	7.38491	7.90615	6.87843	8.1298	6.42864	7.21833	10.2572
CCG057235.1	17.6567	19.3877	13.207	9.62666	7.53013	8.85117	14.6838	12.6962	11.8079	31.136	29.8164	19.1301	34.2566	33.2685	29.8596	15.3925	17.4666	38.3692	46.3839	62.0934	54.9338	40.4175	33.9136	40.6616
CCG025153.4	6.73366	4.18067	5.58	8.45079	4.0987	10.8845	12.252	12.9191	9.02082	10.5397	14.5624	16.0466	11.7457	9.59498	14.8008	20.5195	17.4623	18.6561	22.53	19.7518	18.1803	14.2587	20.2858	19.0666
CCG059031.1	249.504	170.512	162.886	136.467	120.804	133.189	125.105	144.852	105.753	47.1078	46.9733	51.6009	52.8376	55.1104	35.8474	73.6296	74.6516	54.802	62.0843	38.39	45.8758	34.9366	54.818	36.8163
CCG027009.1	15.4917	13.1105	16.3577	10.9941	8.00149	11.1034	13.6773	13.236	12.3156	22.6773	20.4853	20.6882	25.7376	25.8622	25.72	27.1606	24.7481	21.7318	25.5072	34.1584	25.7702	30.1255	28.075	32.8985
CCG053007.1	100.215	86.5511	92.5386	49.5793	34.9402	60.6665	60.0937	58.5569	64.437	27.4312	24.4885	27.5844	32.4616	36.9714	22.7795	34.9692	30.9618	26.7841	25.4477	21.958	21.3221	20.102	23.433	27.1517
CCG004722.1	0.847893	0	1.0529	1.06813	0	1.35532	4.59307	11.3968	8.77943	4.88007	2.43359	25.8685	13.6001	16.8188	13.641	6.29669	6.7046	4.22543	19.5448	23.4044	11.08	7.49549	17.1202	14.8257
CCG014422.1	86.4367	65.1746	88.2881	72.7108	78.236	95.8534	86.9196	82.3478	136.832	133.265	162.822	196.148	245.257	237.448	200.673	174.476	178.257	147.946	254.443	199.638	209.933	203.942	237.513	141.976
CCG052410.1	18.786	12.7167	10.4303	9.19725	5.59581	10.341	7.77598	6.50188	3.77499	1.35841	1.13095	2.81322	3.74833	4.11083	1.82827	3.91438	2.86061	2.10045	2.30804	2.39358	2.75389	1.74718	2.20431	2.61951
CCG015072.1	69.2667	65.6228	53.968	56.029	45.9803	56.0495	58.7834	68.8921	46.0641	28.7221	37.3109	25.8178	25.8189	21.9589	26.8999	34.916	33.6719	30.593	24.3956	20.3246	31.6991	27.0983	27.8186	30.9413
CCG027378.1	21.1009	18.258	9.68058	9.25183	13.7109	8.94785	11.0321	11.0633	10.8024	7.55205	7.84978	2.20557	8.31478	6.57282	4.65327	5.05487	6.92498	6.28731	6.48054	1.95849	5.63424	3.6464	4.03229	1.75807
CCG055522.1	34.9864	22.7481	32.3774	27.943	18.568	23.2863	24.3997	25.0607	26.6026	6.39488	8.05025	4.71772	7.81789	9.90297	12.3127	6.58094	6.86958	7.06234	7.40744	5.45666	10.4307	4.69912	4.0812	4.58212
CCG039564.1	23.8747	20.6169	20.1513	9.71692	2.61541	13.5741	22.6493	21.6847	26.99	31.8792	34.3584	22.1676	37.9801	37.8513	26.2944	30.7673	42.4227	40.3429	43.6643	41.4151	57.1958	37.7182	43.8098	41.4211
CCG061103.1	0.876709	0.686733	0.501843	0	0	1.19157	1.00351	1.90535	2.66218	1.49623	2.19765	2.91825	3.78905	3.04998	3.73965	2.97499	2.6149	4.26517	6.66416	7.67983	5.17647	2.8427	2.76475	3.26459
CCG038098.1	5.28305	4.95125	7.73647	1.89894	0.809565	3.96077	11.0307	18.9055	15.1161	7.46345	9.58626	20.1212	17.1467	22.805	12.7552	19.0814	15.261	15.2868	33.7429	38.1702	13.7292	18.3953	20.117	15.8496
CCG017908.1	70.6687	61.2458	58.9478	66.0583	45.3442	55.1441	73.5595	65.7718	51.1702	27.7567	34.7106	19.509	30.1095	30.6737	23.433	45.2616	31.594	33.2113	23.6451	23.1656	29.4858	21.6054	25.6989	30.5204
CCG005010.1	83.143	90.4038	77.3194	34.4982	38.7469	41.0263	47.7693	50.6624	38.1979	53.195	56.8948	64.1486	48.7201	47.4218	48.1396	102.964	99.304	98.4427	88.4925	72.6761	93.4815	68.3787	70.3477	67.788
CCG042612.1	340.69	322.562	438.651	129.808	194.537	205.269	226.749	158.688	180.308	586.352	379.455	440.086	623.868	747.845	564.236	276.684	313.565	381.856	496.878	457.391	560.984	506.793	580.558	474.695
CCG037899.1	13.7829	9.43266	9.35857	12.1448	11.8855	10.9694	20.2964	19.9948	11.8821	2.00305	5.68601	2.93034	7.05734	7.84244	3.23689	6.10447	2.77603	3.59345	7.41796	2.43203	4.12948	4.94521	5.08741	5.1496
CCG063154.1	168.317	108.027	111.177	13.6865	14.0038	15.4551	21.953	11.8525	8.70695	51.337	52.3895	43.1625	33.4825	37.6196	36.0203	101.603	200.427	204.663	46.3163	58.3356	82.959	27.9098	49.8364	43.2059
CCG017898.1	113.997	93.9232	64.6229	71.1255	75.6953	80.415	90.8727	84.616	66.4775	29.4997	36.4671	30.1913	52.922	57.9287	34.9468	54.828	39.2475	38.1002	54.2108	36.8458	46.9076	32.4769	43.6418	41.8266
CCG066963.1	106.298	95.3639	80.9493	130.381	81.7584	111.419	112.159	117.868	82.0672	61.2583	57.644	52.368	65.1772	65.9542	53.3561	47.6576	63.9524	50.5197	54.6863	64.6343	53.1843	56.0781	45.0529	64.0367
CCG045704.1	21.826	20.0531	17.4215	20.6381	13.4964	18.8384	19.1214	13.457	20.1341	8.1468	11.2329	8.90513	8.6183	10.6842	15.2019	11.8939	9.54943	10.0932	9.76876	8.25213	12.8181	12.9588	9.62505	14.5017
CCG022842.1	85.708	85.9029	67.2626	65.2456	79.1947	53.3574	44.8902	47.9906	35.9408	24.8249	31.3748	19.3996	23.0979	17.3529	19.8141	25.7102	27.9135	32.0945	23.2153	12.3256	21.9819	28.0254	21.3439	18.3508
CCG020474.1	52.8201	66.8211	61.778	56.6585	53.7833	56.1516	52.5822	43.8579	43.6219	22.7805	33.6216	34.9273	35.7913	25.48	23.5033	24.6602	27.4824	28.3652	29.9939	26.5167	26.039	27.1764	27.9932	15.605
CCG004428.1	2.96227	0	0	0	0	0	2.91222	3.3792	0	2.60659	2.77422	0	9.45986	6.78072	3.98687	5.33788	5.09447	5.03032	6.33318	6.97776	5.66301	4.17985	5.07946	5.61325
CCG031283.1	10.653	6.68986	6.46279	2.51228	1.37946	3.68246	4.84695	5.12344	5.84775	8.05816	8.69811	10.6877	13.8735	12.6318	11.5677	14.0196	10.1498	13.0186	9.18878	11.0011	14.8445	4.12421	4.18707	9.3407
CCG024845.1	36.6285	31.9605	21.2051	63.606	42.2145	38.6081	36.8742	35.4407	28.9611	27.2257	30.6618	11.4973	0	7.70615	13.5839	11.5537	11.0164	16.4155	14.0899	5.62691	15.4367	18.938	13.2153	8.44432
CCG065660.2	14.0949	12.4077	26.2439	14.7261	7.50352	20.7108	24.5641	34.4771	26.4124	46.9954	42.7275	57.0759	63.7151	86.6732	58.3645	27.1073	32.0656	31.5952	46.5699	85.5242	44.2516	43.1544	62.0937	69.026
CCG042077.1	8.12361	3.83142	2.97432	1.74922	1.80095	1.47576	5.86074	4.36364	2.43712	1.98683	6.26714	4.86062	13.2354	11.5426	10.2045	7.1415	7.41521	7.96109	9.55423	10.9179	20.4386	2.20429	8.94578	14.6124
CCG021232.1	23.9473	20.374	19.3282	2.81279	1.51095	5.66054	9.58952	9.29715	9.20302	7.87873	4.24787	12.0286	36.875	47.7767	25.0666	7.41011	12.552	6.5143	12.9533	13.9279	18.9704	7.66	15.6648	14.7481
CCG060767.1	7.17908	7.2339	5.75929	46.227	9.4902	10.0041	35.0044	18.7192	9.8277	1.50227	1.34545	2.39977	1.3783	1.94288	5.35203	1.93927	3.14166	2.64013	2.88694	2.21733	2.51889	1.99606	3.18259	3.93076
CCG010011.1	12.8657	13.7732	14.456	9.01453	4.4862	5.98118	5.67066	4.07485	2.99477	34.8909	35.5268	20.1761	14.0691	21.613	28.476	54.1258	67.3436	77.1055	26.3161	20.2064	39.4211	32.9368	22.2412	33.9207
CCG060109.1	16.0672	21.8939	19.5907	18.1651	13.6837	15.3309	20.472	16.7941	20.5843	20.8073	17.9383	23.9557	34.2283	32.9733	26.0267	34.4401	28.5397	27.8056	26.5081	28.3543	31.2588	24.7987	25.6803	21.278
CCG058527.1	0	0.338806	0.617928	0.792808	0	0	0	0	2.5565	4.35793	0.138131	3.92316	17.7834	44.7213	13.468	5.28552	3.41045	0.435555	5.27665	4.17105	7.26055	2.87478	5.15099	12.6357
CCG016703.1	68.101	57.2637	53.9039	27.7799	38.4777	37.3063	37.9271	43.9146	34.2991	12.7346	19.4302	15.1207	23.8265	18.2534	14.3974	19.3266	17.4559	18.0023	15.6491	11.7638	20.1723	11.0667	13.1505	11.4409
CCG035919.1	15.7537	23.698	31.8754	17.5762	12.9117	34.7597	17.9789	16.1698	21.353	90.8953	89.0121	53.1277	42.9043	33.9827	67.1021	68.396	64.2237	77.1788	62.6879	50.9744	73.2156	127.508	81.6833	92.4949
CCG017168.1	17.5665	4.496	7.06126	6.89565	0	6.50926	17.4218	27.5654	8.99757	15.1875	14.1126	29.5949	34.4742	38.7693	12.9016	39.3687	33.6551	31.7487	47.5004	41.5877	25.0446	16.9918	35.8798	42.8157
CCG039092.1	3.23303	2.28134	1.68948	1.80447	2.83224	3.51255	4.39867	8.28338	4.50265	11.8459	11.6538	12.055	32.9012	28.9309	19.4616	20.3307	9.28337	9.15204	22.5896	18.6002	18.0515	13.5908	23.5383	24.4886
CCG047317.1	38.5321	87.4639	107.351	46.2105	146.208	452.955	426.522	659.706	522.629	400.539	494.537	1576.38	1335.02	1220.27	593.664	650.31	732.945	306.248	2793.72	1785.45	959.237	1592.76	1526.04	847.306
CCG021267.1	26.2874	23.6456	21.4981	13.2215	13.9004	10.5106	14.1587	15.0629	9.09074	3.70249	6.96127	4.1428	9.46686	10.1508	7.25048	6.34653	6.37354	5.81489	6.65366	6.11671	6.03603	4.45426	7.49883	6.57794
CCG016057.1	29.3486	23.7772	12.3689	24.5632	10.4356	18.6844	16.3337	24.3019	16.9025	6.52928	5.02098	10.7769	12.8682	12.7771	10.8099	13.9713	7.65274	9.05027	14.5763	8.81843	10.7277	11.1104	14.3786	16.9331
CCG061489.1	40.4778	38.0327	41.8246	15.9544	13.0831	14.4002	48.6868	49.7638	47.466	5.99376	9.88629	7.44521	17.1206	20.4198	8.55951	10.2677	8.56235	5.47346	9.56513	7.9421	7.44898	2.91834	9.59016	11.4493
CCG053724.1	91.0515	66.2705	61.8458	96.6508	59.5438	81.9991	89.6374	73.7436	56.3783	39.6366	34.3115	22.7923	43.831	38.9195	41.8082	29.6502	37.3705	34.53	36.6347	30.4808	37.4118	25.0071	29.3431	40.767
CCG032967.1	14.2315	9.55719	10.6447	14.5555	5.67962	11.0546	12.2679	9.58905	8.03375	5.92428	5.26717	5.15136	4.07891	4.1163	4.44266	6.16059	4.05258	5.63219	3.95112	4.05187	4.34505	5.07421	4.5036	6.33695
CCG031609.1	33.1681	26.3292	24.259	13.1923	8.05788	10.7446	15.198	16.376	8.45893	1.8382	3.18701	4.22684	6.78277	7.37134	4.47765	4.46427	3.53846	2.94568	3.94407	5.50347	5.3153	2.86095	3.74674	6.44661
CCG047383.1	62.8225	57.792	69.2717	43.9638	17.9508	46.0446	70.798	44.5251	43.8279	14.4365	13.0478	12.0708	16.0437	22.1072	25.6406	13.0354	18.3361	19.0382	15.8218	22.4367	27.1014	17.1284	17.4457	22.6957
CCG032157.1	610.33	655.797	537.098	555.849	1007.72	743.185	419.193	545.448	486.73	288.955	363.833	157.79	274.526	262.739	363.799	182.935	257.065	340.698	271.324	243.827	264.909	353.777	307.284	292.096
CCG018732.1	13.8599	10.0309	16.302	11.2695	4.148	8.49733	14.2042	7.59476	9.89539	3.0367	3.92107	3.63805	2.19271	2.51238	2.42948	4.08053	3.67115	4.7312	3.12133	2.54548	5.477	3.65914	2.19075	4.22512
CCG038566.1	0.329013	1.26534	1.8113	2.48129	5.72711	16.5011	3.45852	15.8534	16.6596	11.2021	19.169	48.1273	31.3746	15.5435	8.36795	0.942639	5.02475	2.17956	50.1614	45.3565	15.1638	23.2418	21.8522	11.0679
CCG032100.1	11.5178	15.8309	17.1155	21.6534	10.1103	24.682	21.376	14.0484	16.1016	13.4327	11.2293	15.6923	6.89803	7.04824	12.0448	10.2755	10.0875	11.3551	7.32887	7.74419	10.3838	20.1184	6.43739	11.0943
CCG054900.2	7.88478	3.75334	9.43535	28.1694	26.9214	35.9097	45.576	62.8809	47.1119	7.50212	7.01613	12.5851	30.4414	23.9447	15.9912	8.00913	4.26639	0.306139	20.2101	9.75303	11.8659	8.25495	11.8221	8.43778
CCG051423.3	115.488	119.618	101.748	68.4244	148.551	43.4867	88.484	87.0219	77.7379	9.34969	35.4412	14.8606	82.2528	40.5756	17.5156	23.2619	20.6427	19.4771	27.9935	10.9234	30.0723	14.0026	22.4607	14.4931
CCG000647.1	31.9977	21.2917	16.6477	17.3129	20.1544	13.3729	20.2192	21.4058	17.2582	11.153	5.06348	3.6866	11.4956	15.3833	10.4317	8.5302	3.99101	10.1774	11.4776	8.75679	8.84467	9.62505	18.0082	11.574
CCG028576.1	84.5611	80.8691	59.0768	112.355	109.669	97.9506	131.299	186.725	123.398	21.1597	40.9323	28.4842	46.3388	34.7195	25.5114	56.6078	55.4372	79.0154	60.5983	60.1699	55.7974	25.2876	31.3438	26.8128
CCG066235.1	35.2341	31.0712	44.3906	21.6801	20.814	23.8852	32.1607	28.9981	31.926	68.8767	83.672	45.5731	63.0307	70.693	46.9211	60.4014	92.9374	78.5619	91.9081	71.0345	81.0084	55.5517	62.0195	49.9015
CCG053626.1	23.8483	18.6347	12.5244	31.7254	14.0068	16.4978	13.954	19.0114	9.56074	4.14694	2.48752	0.836331	3.71975	3.73613	2.12606	5.65448	4.27786	5.71433	2.33293	4.60355	1.83913	2.44321	2.26741	1.3977
CCG036589.1	29.2448	22.7404	13.3518	20.3312	14.3593	18.0989	18.2365	17.2785	13.5964	6.06491	7.961	6.18635	8.31369	7.09652	4.54721	6.8613	9.10387	9.80105	6.00887	8.29758	4.8122	4.61939	7.69525	10.5138
CCG011632.1	2.09144	3.53549	3.84208	0	0	0	0	0.477197	0	3.36168	2.60196	0	5.7029	10.8782	7.30358	5.98515	4.51232	4.24198	4.79167	7.68708	2.38635	4.60609	3.16495	7.38348
CCG009000.1	9.10952	8.20983	10.859	4.67035	1.47174	8.49908	8.41366	10.1372	9.5195	11.759	14.6259	18.4061	18.4278	16.4735	14.6122	31.5388	23.883	31.9881	20.3167	14.1924	26.8828	19.2991	17.2231	18.7945
CCG009240.1	8.63011	7.08673	6.89435	7.38554	5.98902	9.15318	14.0722	9.47272	10.3815	4.64867	8.14614	3.03373	4.46512	4.06176	5.23374	3.06831	3.92722	3.16292	2.88904	3.68907	4.43392	4.44554	6.36909	2.74526
CCG039738.1	37.4767	36.7818	19.0417	18.9285	14.3485	25.166	31.7878	39.418	28.5776	11.8279	7.20316	13.9143	21.7451	17.4616	10.6049	9.38597	8.8586	6.64019	10.7104	9.52297	12.5721	7.63028	10.0641	16.556
CCG061391.1	1.16782	1.57194	0	0	0	1.55705	0.919402	1.67064	1.98983	0	0.842349	2.8569	3.84275	5.47159	1.08803	6.55683	3.76917	3.1765	4.0069	3.75518	5.17973	1.36826	6.02145	3.19481
CCG027606.1	105.252	88.7125	111.551	39.9365	67.8639	55.9731	64.1632	52.9979	58.9688	248.933	206.691	215.087	152.021	213.29	213.399	304.258	383.628	283.521	187.328	215.133	255.468	175.556	216.277	232.885
CCG013413.1	15.0454	13.3492	17.5418	23.6351	41.5423	38.6188	35.6258	45.9298	27.0192	8.71826	17.7272	5.16555	5.0337	0	0	14.9181	9.61417	8.16019	9.48691	1.73797	3.27626	11.6894	8.51942	3.68954
CCG011223.1	22.8845	19.9365	17.8195	11.6732	13.6775	10.7714	12.2233	14.4439	14.7885	8.46741	11.1379	11.1247	10.6233	9.91113	8.17677	9.66343	6.51561	7.62255	6.99708	6.32519	7.07058	8.9507	7.22311	10.2216
CCG054210.1	11.1822	32.0365	5.208	21.9988	17.5789	10.848	16.3934	17.8078	12.1419	3.7322	8.06968	3.4514	6.22596	7.58445	4.62743	2.38229	2.0353	4.62264	8.75954	9.5727	9.61806	3.32136	4.83938	3.7451
CCG033491.3	90.9272	100.427	81.7034	115.84	60.9241	109.248	86.0644	87.2151	73.6366	71.3424	57.4625	54.8407	45.6326	52.1767	71.6808	64.1407	74.1507	59.6334	50.5738	53.9498	51.2025	62.9765	46.8481	48.4534
CCG066368.1	11.9013	14.3031	11.5225	8.82617	10.1912	13.9777	16.7558	18.2846	14.2609	3.59049	7.19772	3.46835	5.78752	5.90424	6.7996	6.12385	7.3459	5.15119	7.72155	4.25579	6.10485	4.78443	4.50323	8.42236
CCG004067.1	3.38088	0	1.30166	2.20017	1.50258	2.06977	2.42148	4.67059	2.72859	7.17714	5.9151	4.96237	5.18667	8.53672	6.13181	5.67561	7.24013	8.43021	8.85298	9.89168	12.9859	9.70925	9.1493	7.7847
CCG054815.1	18.3117	13.7476	13.0803	20.9151	11.0094	17.7033	26.3818	19.6503	24.4196	4.1781	8.41821	9.18356	3.67239	6.40823	5.69453	8.03572	12.6155	8.21188	6.33409	7.35933	10.0849	6.75223	8.50345	8.33977
[truncated: 15,728 more rows]

## Sheet: KEGG analysis
20 top KEGG pathways with high representation of the DEGs
Pathway ID	Pathways	No. of the genes	Percentage of the DEGs (%)
ko04626	Plant-pathogen interaction	1530	8.6309
ko04075	Plant hormone signal transduction	1168	6.58882
ko00500	Starch and sucrose metabolism	855	4.82315
ko03013	RNA transport	843	4.75546
ko03040	Spliceosome	702	3.96006
ko03018	RNA degradation	695	3.92057
ko01200	Carbon metabolism	654	3.68929
ko03008	Ribosome biogenesis in eukaryotes	636	3.58775
ko00520	Amino sugar and nucleotide sugar metabolism	610	3.44108
ko04141	Protein processing in endoplasmic reticulum	606	3.41851
ko00240	Pyrimidine metabolism	594	3.35082
ko03015	mRNA surveillance pathway	556	3.13646
ko04144	Endocytosis	507	2.86004
ko01212	Fatty acid metabolism	483	2.72466
ko00460	Cyanoamino acid metabolism	469	2.64568
ko03010	Ribosome	464	2.61748
ko00940	Phenylpropanoid biosynthesis	443	2.49901
ko04070	Phosphatidylinositol signaling system	441	2.48773
ko00564	Glycerophospholipid metabolism	419	2.36363
ko01230	Biosynthesis of amino acids	412	2.32414
